# Supplementary material for: Proteome modifications on tomato under extreme high light induced-stress
Source: Proteome Sci. 2018 Nov 24;16:20. doi: 10.1186/s12953-018-0148-2 (PMC6260845; doi:10.1186/s12953-018-0148-2)
Supplement: Supplementary file 1 — Spreadsheet (excel file) containing the abundance (ratios) of all proteins identified in all samples. Please refer to Methods for details on the data acquisition, sample preparation and database match. The “Raw Data” tab is a list of all proteins matched to the Solanum lycopersicum database under 1% FDR. The “Filtered” tab contains the proteins presenting more than 2 unique peptides. The “DiffExp_Burned”, “DiffExp_Limit” and “DiffExp_Regular” tabs contain a list of proteins found differentially expressed in each of the treatments. Proteins in green font color are upregulated, and the ones in blue color are downregulated. (XLSX 2799 kb) [file 12953_2018_148_MOESM1_ESM.xlsx]

## Sheet: Raw Data
Enzyme	Trypsin
Fixed modifications	iTRAQ8plex (N-term),Methylthio (C),iTRAQ8plex (K)
Variable modifications	Oxidation (M)
Mass values	Monoisotopic
Protein mass	Unrestricted
Peptide mass tolerance	30 ppm
Fragment mass tolerance	0.3 Da
Max missed cleavages	1
Instrument type	ESI-QUAD
Number of queries	1106848
Significance threshold p<	0.01079
Max. number of families	AUTO
Ions score or expect cut-off	-1
Preferred taxonomy	All entries
Show Percolator scores?	no
Quantitation parameters:
Protein ratio type	weighted
Normalisation	"Summed intensities"
Min. precursor charge	1
Outlier removal	none
Min. number of peptides	1
Peptide threshold	at least homology																		Sig Decreased		0.61
Unique peptides only?	no																		Sig Increaesd		1.61
Family	Member	Database	Accession	Score	Mass	Num. of matches	Num. of significant matches	Num. of sequences	Num. of significant sequences	emPAI	B1	B2	C1	C2	H1	H2	L1	L2	AVG B	AVG C	AVG H	AVG L	Description
4218	1	UniProt_Tomato	K4B7I7	34	110070	1	1	1	1	0.04	---	---	1	2.083	1.089	---	---	1.676	#NUM!	1.44326	1.089	1.676	Uncharacterized protein OS=Solanum lycopersicum PE=4 SV=1
4698	1	UniProt_Tomato	K4CGR4	23	64471	1	1	1	1	0.07	15.292	16.285	1	1.719	1.981	1.986	3.397	2.47	15.7807	1.31111	1.9835	2.89665	Uncharacterized protein OS=Solanum lycopersicum PE=4 SV=1
4001	1	UniProt_Tomato	K4B379	38	50774	1	1	1	1	0.09	46.244	3.698	1	1.27	1.208	1.153	1.292	1.472	13.0771	1.12694	1.18018	1.37907	Uncharacterized protein OS=Solanum lycopersicum PE=4 SV=1
4709	1	UniProt_Tomato	K4AXR9	23	52487	1	1	1	1	0.08	31.118	4.478	1	0.972	0.491	0.751	1.521	1.277	11.8045	0.985901	0.60724	1.39367	Uncharacterized protein OS=Solanum lycopersicum PE=4 SV=1
3978	1	UniProt_Tomato	K4B947	39	120369	1	1	1	1	0.04	12.244	10.572	1	1.04	1.234	1.178	2.563	2.219	11.3773	1.0198	1.20567	2.38481	Uncharacterized protein OS=Solanum lycopersicum PE=4 SV=1
3839	1	UniProt_Tomato	K4BFH5	42	85621	1	1	1	1	0.05	18.664	6.543	1	1.838	1.283	1.751	2.447	1.734	11.0507	1.35573	1.49884	2.05988	Tonoplast monosaccharide transporter 1 OS=Solanum lycopersicum GN=TMT1 PE=2 SV=1
3712	1	UniProt_Tomato	K4D4J5	45	25760	1	1	1	1	0.18	8.098	7.954	1	1.397	1.383	2.002	2.726	2.487	8.02568	1.18195	1.66396	2.60376	Uncharacterized protein OS=Solanum lycopersicum PE=4 SV=1
4033	1	UniProt_Tomato	K4B8X7	38	47490	1	1	1	1	0.09	8.141	7.37	1	9.562	3.409	2.724	6.546	2.633	7.74591	3.09225	3.04731	4.15158	Uncharacterized protein OS=Solanum lycopersicum PE=3 SV=1
4496	1	UniProt_Tomato	K4CSJ6	29	134678	1	1	1	1	0.03	14.054	4.043	1	1.198	1.045	1.281	2.234	2.236	7.53793	1.09453	1.157	2.235	Uncharacterized protein OS=Solanum lycopersicum PE=4 SV=1
4342	1	UniProt_Tomato	K4BMV9	32	60352	1	1	1	1	0.07	6.427	7.535	1	1.145	0.969	0.98	1.291	1.383	6.95898	1.07005	0.974484	1.33621	Uncharacterized protein OS=Solanum lycopersicum PE=4 SV=1
3307	1	UniProt_Tomato	K4BNV8	58	42604	1	1	1	1	0.1	5.608	8.29	1	7.342	9.761	8.587	7.811	4.342	6.81838	2.70961	9.1552	5.82369	Uncharacterized protein OS=Solanum lycopersicum PE=4 SV=1
4667	1	UniProt_Tomato	K4BMJ8	24	57503	1	1	1	1	0.08	6.431	6.914	1	2.36	3.019	2.505	2.439	3.473	6.66813	1.53623	2.75002	2.91044	Uncharacterized protein OS=Solanum lycopersicum PE=4 SV=1
4591	1	UniProt_Tomato	K4CIF7	26	26443	1	1	1	1	0.17	10.485	4.202	1	1.173	1.356	1.579	2.148	1.736	6.63762	1.08305	1.46326	1.93104	Uncharacterized protein OS=Solanum lycopersicum PE=4 SV=1
4159	1	UniProt_Tomato	K4CQ82	35	55471	1	1	1	1	0.08	5.269	8.332	1	1.575	1.526	1.713	2.215	2.541	6.62581	1.25499	1.6168	2.37241	Uncharacterized protein OS=Solanum lycopersicum PE=4 SV=1
4743	1	UniProt_Tomato	K4BXG5	21	45260	1	1	1	1	0.1	5.507	7.767	1	1.153	1.013	1.573	2.499	2.056	6.5401	1.07378	1.26232	2.2667	Uncharacterized protein OS=Solanum lycopersicum PE=4 SV=1
4503	1	UniProt_Tomato	K4CLV5	29	40722	1	1	1	1	0.11	5.956	6.966	1	2.858	3.511	3.064	2.136	2.749	6.44123	1.69056	3.27989	2.42319	Uncharacterized protein OS=Solanum lycopersicum PE=4 SV=1
3822	1	UniProt_Tomato	K4CXT4	42	61753	1	1	1	1	0.07	11.976	3.043	1	1.253	1.196	1.18	1.193	0.987	6.0368	1.11937	1.18797	1.08512	DEAD-box RNA helicases protein OS=Solanum lycopersicum GN=DEAD31 PE=2 SV=1
4637	1	UniProt_Tomato	Q2MI80	25	5632	1	1	1	1	1.02	5.08	6.656	1	1.003	1.009	0.908	1.186	1.794	5.81485	1.0015	0.957169	1.45866	Photosystem I reaction center subunit IX OS=Solanum lycopersicum GN=psaJ PE=3 SV=1
4080	1	UniProt_Tomato	K4BKB9	37	193811	1	1	1	1	0.02	5.636	5.857	1	1.95	1.521	3.22	3.135	3.335	5.74544	1.39642	2.21306	3.23345	Uncharacterized protein OS=Solanum lycopersicum PE=4 SV=1
4636	1	UniProt_Tomato	K4CE67	25	120050	1	1	1	1	0.04	4.086	8.049	1	0.925	0.993	0.69	1.268	1.486	5.73482	0.961769	0.82775	1.37268	Uncharacterized protein OS=Solanum lycopersicum PE=4 SV=1
4320	1	UniProt_Tomato	K4B451	32	79036	1	1	1	1	0.06	6.308	5.081	1	1.154	0.846	3.763	1.157	0.944	5.66136	1.07424	1.78424	1.04509	Uncharacterized protein OS=Solanum lycopersicum PE=4 SV=1
4330	1	UniProt_Tomato	K4BFI4	32	17632	1	1	1	1	0.27	4.641	6.734	1	1.512	2.351	2.503	2.218	1.262	5.59039	1.22963	2.42581	1.67306	Uncharacterized protein OS=Solanum lycopersicum PE=4 SV=1
4476	1	UniProt_Tomato	K4BEX5	29	30130	1	1	1	1	0.15	4.777	6.105	1	1.035	1.104	1.898	1.741	1.025	5.40033	1.01735	1.44755	1.33586	Uncharacterized protein OS=Solanum lycopersicum PE=4 SV=1
3497	1	UniProt_Tomato	K4BNP8	52	20173	1	1	1	1	0.23	5.202	5.528	1	1.114	0.978	1.335	1.356	1.105	5.36252	1.05546	1.14264	1.22408	Uncharacterized protein OS=Solanum lycopersicum PE=4 SV=1
3945	1	UniProt_Tomato	K4BYV8	39	195005	1	1	1	1	0.02	4.281	6.652	1	1.167	1.162	1.175	1.788	1.292	5.3364	1.08028	1.16848	1.5199	Uncharacterized protein OS=Solanum lycopersicum PE=4 SV=1
3963	1	UniProt_Tomato	K4CAL3	39	51761	1	1	1	1	0.09	5.049	5.563	1	1.322	1.215	2.857	2.108	1.52	5.29977	1.14978	1.86313	1.79002	Pectate lyase OS=Solanum lycopersicum PE=3 SV=1
4179	1	UniProt_Tomato	K4BW48	35	67674	1	1	1	1	0.06	4.801	5.772	1	1.178	0.961	1.154	2.094	1.932	5.26416	1.08536	1.05309	2.01137	Uncharacterized protein OS=Solanum lycopersicum PE=3 SV=1
4367	1	UniProt_Tomato	K4DA36	31	29128	1	1	1	1	0.16	4.907	5.504	1	1.322	1.117	1.06	1.213	1.467	5.19693	1.14978	1.08813	1.33397	Uncharacterized protein OS=Solanum lycopersicum PE=4 SV=1
3198	1	UniProt_Tomato	K4AWT6	63	21299	1	1	1	1	0.22	4.209	6.048	1	1.265	1.616	2.436	2.003	1.824	5.0454	1.12472	1.98408	1.91141	Uncharacterized protein OS=Solanum lycopersicum PE=4 SV=1
3428	1	UniProt_Tomato	K4D4G1	54	29761	1	1	1	1	0.15	3.804	6.377	1	0.906	1.152	3.417	3.256	1.39	4.92525	0.95184	1.98403	2.1274	Uncharacterized protein OS=Solanum lycopersicum PE=4 SV=1
4505	1	UniProt_Tomato	K4C9P2	29	56656	1	1	1	1	0.08	4.342	5.337	1	1.129	0.763	0.974	1.367	1.289	4.81386	1.06254	0.862068	1.32743	Uncharacterized protein OS=Solanum lycopersicum PE=4 SV=1
3317	1	UniProt_Tomato	K4CLX6	58	15652	1	1	1	1	0.3	3.779	5.891	1	1.257	1.315	1.002	1.482	1.29	4.71827	1.12116	1.14788	1.38267	Non-specific lipid-transfer protein OS=Solanum lycopersicum PE=3 SV=1
4729	1	UniProt_Tomato	K4C5I7	22	26990	1	1	1	1	0.17	4.595	4.825	1	1.27	2.242	1.739	5.334	3.564	4.7086	1.12694	1.97455	4.36009	Uncharacterized protein OS=Solanum lycopersicum PE=4 SV=1
3453	1	UniProt_Tomato	K4BDQ2	53	34902	1	1	1	1	0.13	5.262	4.018	1	1.572	2.338	2.689	1.941	2.609	4.59812	1.25379	2.50737	2.25035	Uncharacterized protein OS=Solanum lycopersicum PE=4 SV=1
4546	1	UniProt_Tomato	K4C761	28	77038	1	1	1	1	0.06	6.57	3.214	1	1.319	1.801	1.513	3.064	6.754	4.59521	1.14848	1.65073	4.54909	Uncharacterized protein OS=Solanum lycopersicum PE=4 SV=1
3802	1	UniProt_Tomato	K4CA50	43	39234	1	1	1	1	0.11	4.128	5.101	1	1.243	1.79	1.799	2.808	1.588	4.58878	1.1149	1.79449	2.11166	Alkyl transferase OS=Solanum lycopersicum GN=CPT7 PE=3 SV=1
4625	1	UniProt_Tomato	K4BNZ0	25	58638	1	1	1	1	0.07	4.521	4.528	1	1.843	2.211	2.114	2.432	2.336	4.5245	1.35757	2.16196	2.38352	Uncharacterized protein OS=Solanum lycopersicum PE=4 SV=1
4250	1	UniProt_Tomato	K4CAX7	34	9204	1	1	1	1	0.56	3.401	5.981	1	2.167	1.518	1.756	1.832	1.447	4.51014	1.47207	1.63267	1.62816	Uncharacterized protein OS=Solanum lycopersicum PE=3 SV=1
3463	1	UniProt_Tomato	K4B118	53	15975	1	1	1	1	0.3	3.952	5.112	1	0.937	0.969	1.374	1.466	1.249	4.49473	0.967988	1.15387	1.35316	Uncharacterized protein OS=Solanum lycopersicum PE=4 SV=1
4474	1	UniProt_Tomato	K4AY91	29	87606	1	1	1	1	0.05	4.04	4.964	1	1.211	1.595	1.661	2.432	2.048	4.47823	1.10045	1.62767	2.23176	Uncharacterized protein OS=Solanum lycopersicum PE=4 SV=1
4084	1	UniProt_Tomato	K4D9U7	37	85103	1	1	1	1	0.05	4.346	4.591	1	1.578	1.218	1.414	1.042	0.827	4.46682	1.25618	1.31235	0.928296	Uncharacterized protein OS=Solanum lycopersicum PE=4 SV=1
4017	1	UniProt_Tomato	K4C266	38	61099	1	1	1	1	0.07	4.853	4.077	1	2.115	1.738	2.067	1.699	1.399	4.44811	1.4543	1.89537	1.54172	Uncharacterized protein OS=Solanum lycopersicum PE=4 SV=1
4156	1	UniProt_Tomato	K4B2L0	35	66306	1	1	1	1	0.07	3.744	5.14	1	2.345	1.844	1.912	1.597	1.451	4.38682	1.53134	1.87769	1.52225	Uncharacterized protein OS=Solanum lycopersicum PE=4 SV=1
4468	1	UniProt_Tomato	K4BCH0	29	121529	1	1	1	1	0.04	4.013	4.757	1	2.131	1.965	2.144	2.589	1.706	4.36919	1.45979	2.05255	2.10163	Uncharacterized protein OS=Solanum lycopersicum PE=4 SV=1
3851	1	UniProt_Tomato	K4BRQ7	41	88078	1	1	1	1	0.05	4.203	4.44	1	1.841	3.212	4.292	4.806	4.005	4.31987	1.35683	3.71294	4.38726	Uncharacterized protein OS=Solanum lycopersicum PE=4 SV=1
4184	1	UniProt_Tomato	K4CNQ3	35	17012	1	1	1	1	0.28	4.674	3.915	1	1.047	1.034	1.217	1.718	1.56	4.2777	1.02323	1.12177	1.63709	Uncharacterized protein OS=Solanum lycopersicum PE=4 SV=1
4431	1	UniProt_Tomato	K4C4P8	30	9986	1	1	1	1	0.51	4.806	3.76	1	1.613	1.434	3.17	3.7	1.545	4.25095	1.27004	2.13208	2.39092	Uncharacterized protein OS=Solanum lycopersicum PE=4 SV=1
4109	1	UniProt_Tomato	K4D9H6	36	74891	1	1	1	1	0.06	3.777	4.708	1	1.12	1.09	1.107	1.207	1.201	4.21688	1.0583	1.09847	1.204	Uncharacterized protein OS=Solanum lycopersicum PE=4 SV=1
4334	1	UniProt_Tomato	K4CIA1	32	15383	1	1	1	1	0.31	4.145	4.282	1	1.592	2.138	1.745	2.336	1.92	4.21294	1.26174	1.93153	2.11781	Uncharacterized protein OS=Solanum lycopersicum PE=4 SV=1
4672	1	UniProt_Tomato	K4BDJ3	24	97386	1	1	1	1	0.04	4.384	3.908	1	1.195	1.099	1.427	1.394	1.419	4.13916	1.09316	1.25231	1.40644	Uncharacterized protein OS=Solanum lycopersicum PE=4 SV=1
4407	1	UniProt_Tomato	K4CF00	31	55538	1	1	1	1	0.08	3.775	4.528	1	1.501	2.083	1.925	4.064	3.227	4.13439	1.22515	2.00244	3.6214	Uncharacterized protein OS=Solanum lycopersicum PE=4 SV=1
3364	1	UniProt_Tomato	K4CS24	56	62487	1	1	1	1	0.07	4.421	3.844	1	1.066	1	0.84	1.357	1.385	4.12242	1.03247	0.916515	1.37093	Uncharacterized protein OS=Solanum lycopersicum PE=4 SV=1
4027	1	UniProt_Tomato	K4BDH6	38	71974	1	1	1	1	0.06	3.855	4.373	1	1.644	1.565	1.202	1.232	0.8	4.10584	1.28219	1.37154	0.992774	Uncharacterized protein OS=Solanum lycopersicum PE=4 SV=1
4499	1	UniProt_Tomato	K4BLY8	29	58278	1	1	1	1	0.08	4.061	4.127	1	1.054	0.771	0.999	1.558	1.308	4.09387	1.02665	0.877627	1.42754	Carboxypeptidase OS=Solanum lycopersicum PE=3 SV=1
4344	1	UniProt_Tomato	K4C4U6	32	14144	1	1	1	1	0.34	4.04	---	1	3.269	2.176	1.956	2.636	1.245	4.04	1.80804	2.06307	1.81158	Uncharacterized protein OS=Solanum lycopersicum PE=4 SV=1
2858	1	UniProt_Tomato	K4CK66	79	46795	1	1	1	1	0.09	3.782	4.314	1	1.718	1.058	1.031	0.755	0.704	4.03925	1.31072	1.04441	0.729054	Uncharacterized protein OS=Solanum lycopersicum PE=4 SV=1
4679	1	UniProt_Tomato	K4CAT5	24	9070	1	1	1	1	0.56	3.792	4.169	1	1.637	1.781	1.684	2.524	1.714	3.97603	1.27945	1.73182	2.07994	Uncharacterized protein OS=Solanum lycopersicum PE=4 SV=1
4596	1	UniProt_Tomato	K4BXD7	26	22030	1	1	1	1	0.21	3.551	4.4	1	2.895	3.219	3.6	4.194	3.477	3.95277	1.70147	3.40417	3.81871	Uncharacterized protein OS=Solanum lycopersicum PE=4 SV=1
3476	1	UniProt_Tomato	K4B2N5	52	68012	1	1	1	1	0.06	3.245	4.809	1	0.945	0.779	0.779	0.724	1.072	3.95034	0.972111	0.779	0.880981	Uncharacterized protein OS=Solanum lycopersicum PE=4 SV=1
4475	1	UniProt_Tomato	K4D5Z5	29	39057	1	1	1	1	0.11	9.959	1.559	1	1.402	0.954	1.067	0.969	0.856	3.94031	1.18406	1.00892	0.910749	Uncharacterized protein OS=Solanum lycopersicum PE=4 SV=1
3547	1	UniProt_Tomato	K4BBQ9	50	35427	1	1	1	1	0.13	3.372	4.588	1	1.175	1.243	1.676	1.648	1.608	3.93329	1.08397	1.44335	1.62788	Uncharacterized protein OS=Solanum lycopersicum PE=4 SV=1
4573	1	UniProt_Tomato	K4CQQ0	27	81670	1	1	1	1	0.05	3.978	3.867	1	2.483	2.776	3.47	4.621	6.005	3.92211	1.57575	3.10366	5.26774	Uncharacterized protein OS=Solanum lycopersicum PE=4 SV=1
3120	1	UniProt_Tomato	K4C1D6	66	48547	1	1	1	1	0.09	4.063	3.784	1	1.718	1.633	1.853	2.634	2.807	3.92102	1.31072	1.73953	2.71912	Uncharacterized protein OS=Solanum lycopersicum PE=4 SV=1
3740	1	UniProt_Tomato	K4BCZ4	44	69368	1	1	1	1	0.06	3.707	4.138	1	2.822	2.171	3.15	3.223	1.415	3.91658	1.67988	2.61508	2.13554	Uncharacterized protein OS=Solanum lycopersicum PE=4 SV=1
4673	1	UniProt_Tomato	K4CR77	24	18938	1	1	1	1	0.25	3.562	4.244	1	0.662	0.674	0.908	0.916	0.926	3.88808	0.813634	0.782299	0.920986	Uncharacterized protein OS=Solanum lycopersicum PE=3 SV=1
3635	1	UniProt_Tomato	K4C3E2	47	21319	1	1	1	1	0.22	2.798	5.388	1	1.747	0.807	1.034	2.464	1.393	3.88273	1.32174	0.913476	1.85266	Uncharacterized protein OS=Solanum lycopersicum PE=4 SV=1
3579	1	UniProt_Tomato	K4BXT2	49	65362	1	1	1	1	0.07	6.199	2.428	1	1.707	2.047	1.937	2.291	1.726	3.87958	1.30652	1.99124	1.98853	Uncharacterized protein OS=Solanum lycopersicum PE=4 SV=1
3056	1	UniProt_Tomato	K4BKU2	70	17174	1	1	1	1	0.27	5.963	2.521	1	1.147	1.18	1.187	1.191	0.991	3.87721	1.07098	1.18349	1.08641	Uncharacterized protein OS=Solanum lycopersicum PE=4 SV=1
4574	1	UniProt_Tomato	K4BYR9	27	9253	1	1	1	1	0.56	3.072	4.888	1	1.013	1.649	1.581	2.297	3.016	3.87504	1.00648	1.61464	2.63206	Uncharacterized protein OS=Solanum lycopersicum PE=4 SV=1
3596	1	UniProt_Tomato	K4C8S7	49	68492	1	1	1	1	0.06	6.809	2.197	1	0.688	1.009	1.703	1.652	1.233	3.86773	0.829458	1.31085	1.42721	Uncharacterized protein OS=Solanum lycopersicum PE=4 SV=1
3499	1	UniProt_Tomato	K4BW96	52	42244	1	1	1	1	0.1	3.198	4.511	1	0.8	0.946	0.978	1.472	1.276	3.79818	0.894427	0.961867	1.3705	Xyloglucan endotransglucosylase/hydrolase OS=Solanum lycopersicum PE=3 SV=1
4247	1	UniProt_Tomato	K4B256	34	28016	1	1	1	1	0.16	3.96	3.616	1	1.07	1.257	1.458	1.659	1.766	3.78409	1.03441	1.35377	1.71166	Uncharacterized protein OS=Solanum lycopersicum PE=4 SV=1
3871	1	UniProt_Tomato	K4BCJ4	41	41753	1	1	1	1	0.11	3.13	4.551	1	1.039	1.134	1.374	1.311	1.304	3.77421	1.01931	1.24825	1.3075	Peroxidase OS=Solanum lycopersicum PE=3 SV=1
4004	1	UniProt_Tomato	K4BIH2	38	58866	1	1	1	1	0.07	3.475	4.035	1	1.607	1.272	2.638	4.422	2.332	3.74455	1.26768	1.83181	3.21125	Uncharacterized protein OS=Solanum lycopersicum PE=4 SV=1
3700	1	UniProt_Tomato	K4CB32	45	21190	1	1	1	1	0.22	4.124	3.361	1	1.416	2.192	3.256	3.143	2.349	3.723	1.18996	2.67154	2.71715	Uncharacterized protein OS=Solanum lycopersicum PE=4 SV=1
4266	1	UniProt_Tomato	K4CCF9	33	110866	1	1	1	1	0.04	4.174	3.293	1	2.31	2.246	2.695	2.842	1.497	3.70742	1.51987	2.46028	2.06264	Uncharacterized protein OS=Solanum lycopersicum PE=4 SV=1
3658	1	UniProt_Tomato	F8WS89	47	134719	1	1	1	1	0.03	3.964	3.411	1	1.005	1.249	1.361	2.396	2.389	3.67712	1.0025	1.3038	2.3925	Leucine rich repeat receptor protein kinase 2 OS=Solanum lycopersicum GN=SlmRPK2 PE=2 SV=1
4477	1	UniProt_Tomato	K4CID6	29	70757	1	1	1	1	0.06	3.921	3.437	1	1.365	1.139	1.85	2.114	1.803	3.67103	1.16833	1.4516	1.95232	Uncharacterized protein OS=Solanum lycopersicum PE=4 SV=1
3538	1	UniProt_Tomato	K4D1P6	50	42898	1	1	1	1	0.1	3.39	3.971	1	1.175	1.028	1.194	1.404	1.252	3.66902	1.08397	1.1079	1.32582	Uncharacterized protein OS=Solanum lycopersicum PE=4 SV=1
4470	1	UniProt_Tomato	K4BB50	29	35178	1	1	1	1	0.13	3.174	4.179	1	1.312	1.413	1.757	2.453	2.282	3.642	1.14543	1.57564	2.36596	Uncharacterized protein OS=Solanum lycopersicum PE=4 SV=1
2517	1	UniProt_Tomato	K4CWH6	105	11279	1	1	1	1	0.44	3.787	3.462	1	0.872	1.091	1.539	1.397	2.294	3.62086	0.933809	1.29578	1.79017	Uncharacterized protein OS=Solanum lycopersicum PE=4 SV=1
4554	1	UniProt_Tomato	K4AXJ8	27	29393	1	1	1	1	0.15	6.539	2.001	1	1.648	2.131	1.514	0.747	1.714	3.61726	1.28374	1.7962	1.13153	Uncharacterized protein OS=Solanum lycopersicum PE=4 SV=1
4361	1	UniProt_Tomato	K4CCP1	31	34927	1	1	1	1	0.13	2.904	4.496	1	1.615	1.263	1.708	2.43	1.674	3.61336	1.27083	1.46874	2.01688	RPA32a OS=Solanum lycopersicum GN=RPA32a PE=2 SV=1
3313	1	UniProt_Tomato	K4BGK3	58	83851	1	1	1	1	0.05	3.476	3.714	1	2.254	2.285	2.525	3.108	2	3.59303	1.50133	2.402	2.49319	Uncharacterized protein OS=Solanum lycopersicum PE=4 SV=1
4007	1	UniProt_Tomato	K4DGQ2	38	114831	1	1	1	1	0.04	3.069	4.175	1	1.214	1.181	1.655	1.778	1.79	3.57954	1.10182	1.39805	1.78399	Uncharacterized protein OS=Solanum lycopersicum PE=4 SV=1
4529	1	UniProt_Tomato	K4BTC3	28	23838	1	1	1	1	0.19	3.731	3.433	1	1.119	1.075	1.358	2.099	1.89	3.5789	1.05783	1.20824	1.99176	Uncharacterized protein OS=Solanum lycopersicum PE=4 SV=1
3581	1	UniProt_Tomato	K4D9H8	49	20445	1	1	1	1	0.23	2.872	4.441	1	0.656	0.546	0.65	0.57	0.84	3.57135	0.809938	0.595735	0.691954	Uncharacterized protein OS=Solanum lycopersicum PE=4 SV=1
3654	1	UniProt_Tomato	K4BQ43	47	51530	1	1	1	1	0.09	4.116	3.087	1	1.396	1.312	1.368	1.635	1.484	3.56456	1.18152	1.33971	1.55767	Uncharacterized protein OS=Solanum lycopersicum PE=4 SV=1
4624	1	UniProt_Tomato	K4CGS7	25	84823	1	1	1	1	0.05	3.576	3.547	1	1.313	1.217	1.358	2.052	1.5	3.56147	1.14586	1.28557	1.75442	Uncharacterized protein OS=Solanum lycopersicum PE=4 SV=1
4052	1	UniProt_Tomato	K4D440	37	65992	1	1	1	1	0.07	3.262	3.809	1	1.216	1.129	1.444	1.578	1.254	3.52491	1.10272	1.27682	1.4067	Uncharacterized protein OS=Solanum lycopersicum PE=4 SV=1
4402	1	UniProt_Tomato	K4CF16	31	75392	1	1	1	1	0.06	3.915	3.157	1	1.5	1.294	1.652	2.668	1.967	3.51563	1.22474	1.46208	2.29084	Uncharacterized protein OS=Solanum lycopersicum PE=4 SV=1
3741	1	UniProt_Tomato	K4D5P3	44	91048	1	1	1	1	0.05	2.892	4.223	1	1.11	1.14	1.199	1.385	1.192	3.4947	1.05357	1.16913	1.28488	Uncharacterized protein OS=Solanum lycopersicum PE=3 SV=1
4194	1	UniProt_Tomato	Q7M222	34	20013	1	1	1	1	0.23	3.816	3.175	1	1.438	2.01	1.789	2.513	2.063	3.48078	1.19917	1.89628	2.27691	Probable proteinase inhibitor OS=Solanum lycopersicum PE=4 SV=1
4703	1	UniProt_Tomato	K4CVI2	23	71108	1	1	1	1	0.06	3.384	3.576	1	0.942	0.934	1.116	1.068	1.075	3.47868	0.970567	1.02095	1.07149	FRIGIDA-like protein OS=Solanum lycopersicum PE=3 SV=1
4642	1	UniProt_Tomato	K4B005	25	133007	1	1	1	1	0.03	3.646	3.309	1	1.796	2.508	5.183	3.681	2.589	3.47342	1.34015	3.60541	3.08709	Uncharacterized protein OS=Solanum lycopersicum PE=4 SV=1
3320	1	UniProt_Tomato	K4BX54	58	37918	1	1	1	1	0.12	3.105	3.862	1	1.889	1.735	2.45	1.489	1.785	3.46288	1.37441	2.06173	1.6303	Uncharacterized protein OS=Solanum lycopersicum PE=4 SV=1
4261	1	UniProt_Tomato	K4C0U7	33	22499	1	1	1	1	0.2	2.835	4.22	1	0.881	0.955	1.31	1.93	1.357	3.45886	0.938616	1.1185	1.61834	Uncharacterized protein OS=Solanum lycopersicum PE=4 SV=1
4294	1	UniProt_Tomato	K4DET2	33	19062	1	1	1	1	0.24	4.121	2.876	1	1.763	1.996	2.113	1.765	2.298	3.44267	1.32778	2.05367	2.01394	Uncharacterized protein OS=Solanum lycopersicum PE=4 SV=1
4535	1	UniProt_Tomato	K4B3H8	28	107383	1	1	1	1	0.04	3.391	3.48	1	1.236	1.147	1.431	1.453	1.512	3.43521	1.11176	1.28115	1.48221	Uncharacterized protein OS=Solanum lycopersicum PE=4 SV=1
3590	1	UniProt_Tomato	K4BEU1	49	27068	1	1	1	1	0.17	2.033	5.753	1	1.114	1.25	1.386	5.006	2.501	3.41992	1.05546	1.31624	3.53836	Uncharacterized protein OS=Solanum lycopersicum PE=4 SV=1
4251	1	UniProt_Tomato	K4BJG7	33	58965	1	1	1	1	0.07	3.501	3.34	1	0.905	1.087	1.68	4.254	3.561	3.41955	0.951315	1.35135	3.89211	Uncharacterized protein OS=Solanum lycopersicum PE=4 SV=1
3929	1	UniProt_Tomato	K4B923	40	23723	1	1	1	1	0.19	4.385	2.615	1	0.964	1.97	1.149	2.11	3.63	3.38626	0.981835	1.5045	2.76754	Uncharacterized protein OS=Solanum lycopersicum PE=4 SV=1
4045	1	UniProt_Tomato	K4CVA5	37	106151	1	1	1	1	0.04	2.887	3.953	1	3.643	3.334	4.32	5.77	2.066	3.37821	1.90866	3.79511	3.45265	Exocyst complex component OS=Solanum lycopersicum PE=3 SV=1
4006	1	UniProt_Tomato	K4BUP8	38	93018	1	1	1	1	0.05	3.078	3.698	1	1.016	0.999	1.049	1.302	1.499	3.37379	1.00797	1.02369	1.39703	Uncharacterized protein OS=Solanum lycopersicum PE=4 SV=1
4650	1	UniProt_Tomato	K4BVP3	25	26431	1	1	1	1	0.17	3.091	3.677	1	1.954	2.084	2.203	2.251	1.939	3.37129	1.39786	2.14267	2.08918	Uncharacterized protein OS=Solanum lycopersicum PE=4 SV=1
3804	1	UniProt_Tomato	K4C3T6	43	36751	1	1	1	1	0.12	3.122	3.583	1	1.257	1.26	1.671	2.505	1.516	3.34457	1.12116	1.45102	1.94874	Uncharacterized protein OS=Solanum lycopersicum PE=4 SV=1
4607	1	UniProt_Tomato	K4BKJ5	26	76003	1	1	1	1	0.06	3.845	2.899	1	1.047	1.841	1.509	1.787	2.115	3.33866	1.02323	1.66675	1.94409	Uncharacterized protein OS=Solanum lycopersicum PE=4 SV=1
3305	1	UniProt_Tomato	K4CG64	58	21267	1	1	1	1	0.22	3.09	3.604	1	1.259	1.609	1.482	1.972	2.094	3.33712	1.12205	1.54419	2.03208	Uncharacterized protein OS=Solanum lycopersicum PE=4 SV=1
4464	1	UniProt_Tomato	K4DFF7	29	8939	1	1	1	1	0.57	2.808	3.957	1	2.292	2.229	2.439	2.976	2.463	3.33336	1.51394	2.33164	2.70738	Uncharacterized protein OS=Solanum lycopersicum PE=4 SV=1
3692	1	UniProt_Tomato	K4CKR6	46	40634	1	1	1	1	0.11	3.489	3.143	1	1.26	1.309	1.668	1.501	1.498	3.31148	1.1225	1.47764	1.4995	Uncharacterized protein OS=Solanum lycopersicum PE=4 SV=1
4260	1	UniProt_Tomato	K4BFE1	33	16055	1	1	1	1	0.29	3.013	3.618	1	1.075	1.317	1.312	2.083	1.796	3.30167	1.03682	1.3145	1.93418	Uncharacterized protein OS=Solanum lycopersicum PE=4 SV=1
4716	1	UniProt_Tomato	K4BMD6	23	81881	1	1	1	1	0.05	7.105	1.512	1	1.016	1.188	1.395	1.467	0.992	3.27761	1.00797	1.28735	1.20634	Uncharacterized protein OS=Solanum lycopersicum PE=4 SV=1
3166	1	UniProt_Tomato	K4BJC3	64	67606	1	1	1	1	0.06	2.835	3.78	1	1.067	0.889	1.18	1.255	1.132	3.27358	1.03296	1.02422	1.19191	Uncharacterized protein OS=Solanum lycopersicum PE=4 SV=1
4385	1	UniProt_Tomato	K4C0P5	31	9870	1	1	1	1	0.51	2.722	3.925	1	1.27	1.208	1.545	1.633	1.38	3.26862	1.12694	1.36615	1.50118	Uncharacterized protein OS=Solanum lycopersicum PE=4 SV=1
4228	1	UniProt_Tomato	K4D3K2	34	73663	1	1	1	1	0.06	3.799	2.81	1	1.477	1.977	2.319	2.774	1.686	3.26729	1.21532	2.14118	2.16263	Uncharacterized protein OS=Solanum lycopersicum PE=4 SV=1
4454	1	UniProt_Tomato	K4B9K9	30	81808	1	1	1	1	0.05	3.027	3.525	1	1.054	0.876	0.93	1.067	1.869	3.26652	1.02665	0.902596	1.41217	Uncharacterized protein OS=Solanum lycopersicum PE=4 SV=1
3633	1	UniProt_Tomato	K4BLM0	47	58852	1	1	1	1	0.07	2.868	3.715	1	1.528	1.242	1.726	1.8	1.316	3.26414	1.23612	1.46414	1.53909	Uncharacterized protein OS=Solanum lycopersicum PE=3 SV=1
3595	1	UniProt_Tomato	K4CAM7	49	99392	1	1	1	1	0.04	2.776	3.795	1	0.938	1.069	1.116	1.395	1.407	3.24575	0.968504	1.09225	1.40099	Uncharacterized protein OS=Solanum lycopersicum PE=4 SV=1
4273	1	UniProt_Tomato	K4B8T8	33	58756	1	1	1	1	0.07	3.41	3.081	1	1.226	1.108	1.185	1.78	1.549	3.24133	1.10725	1.14585	1.66049	Uncharacterized protein OS=Solanum lycopersicum PE=4 SV=1
3288	1	UniProt_Tomato	K4D4N2	59	38881	1	1	1	1	0.11	2.943	3.553	1	1.174	1.122	1.108	1.316	1.142	3.23365	1.08351	1.11498	1.22592	Uncharacterized protein OS=Solanum lycopersicum PE=4 SV=1
4166	1	UniProt_Tomato	K4C7L2	35	147391	1	1	1	1	0.03	2.913	3.589	1	1.385	1.941	1.918	2.36	1.779	3.23338	1.17686	1.92947	2.04901	Uncharacterized protein OS=Solanum lycopersicum PE=4 SV=1
3805	1	UniProt_Tomato	K4CM66	43	79028	1	1	1	1	0.06	3.172	3.239	1	0.994	1.219	1.147	1.373	1.268	3.20532	0.996995	1.18245	1.31946	Uncharacterized protein OS=Solanum lycopersicum PE=4 SV=1
3385	1	UniProt_Tomato	K4CQ29	56	20839	1	1	1	1	0.22	3.269	3.111	1	1.381	1.391	1.665	2.015	1.105	3.18902	1.17516	1.52185	1.49217	Uncharacterized protein OS=Solanum lycopersicum PE=4 SV=1
4296	1	UniProt_Tomato	F1JYZ5	33	17691	1	1	1	1	0.27	3.253	3.126	1	1.654	1.155	1.334	2.058	1.786	3.18887	1.28608	1.24128	1.91718	Autophagy-related protein OS=Solanum lycopersicum PE=2 SV=1
3507	1	UniProt_Tomato	K4D9H4	51	27468	1	1	1	1	0.17	3.704	2.734	1	0.965	1.643	1.216	1.371	1.767	3.18225	0.982344	1.41347	1.55646	Uncharacterized protein OS=Solanum lycopersicum PE=4 SV=1
2637	1	UniProt_Tomato	P80022	95	28863	1	1	1	1	0.16	3.064	3.303	1	1.148	1.384	1.902	4.58	4.246	3.18126	1.07145	1.62246	4.40984	Extracellular ribonuclease LE OS=Solanum lycopersicum PE=1 SV=2
4531	1	UniProt_Tomato	K4BX52	28	209976	1	1	1	1	0.02	3.021	3.324	1	1.193	1.026	1.042	1.418	1.442	3.16888	1.09225	1.03397	1.42995	Uncharacterized protein OS=Solanum lycopersicum PE=4 SV=1
4272	1	UniProt_Tomato	K4CEI3	33	42049	1	1	1	1	0.11	5.746	1.744	1	1.386	2.018	1.95	1.707	2.268	3.1656	1.17729	1.98371	1.96761	Uncharacterized protein OS=Solanum lycopersicum PE=3 SV=1
4707	1	UniProt_Tomato	K4CH35	23	40273	1	1	1	1	0.11	3.329	3.001	1	1.563	2.282	1.663	2.741	3.865	3.16075	1.2502	1.94807	3.25484	Uncharacterized protein OS=Solanum lycopersicum PE=4 SV=1
4072	1	UniProt_Tomato	K4B7W4	37	17500	1	1	1	1	0.27	2.956	3.357	1	0.787	0.95	1.255	1.185	1.187	3.15013	0.88713	1.0919	1.186	Uncharacterized protein OS=Solanum lycopersicum PE=4 SV=1
4497	1	UniProt_Tomato	Q402F2	29	37337	1	1	1	1	0.12	2.792	3.548	1	1.505	2.011	2.544	2.986	2.925	3.14738	1.22678	2.26185	2.95534	Tobamovirus multiplication 1 homolog OS=Solanum lycopersicum GN=LeTH1 PE=2 SV=1
3399	1	UniProt_Tomato	K4C871	55	124018	1	1	1	1	0.03	2.953	3.352	1	1.154	1.681	1.606	1.77	1.453	3.14618	1.07424	1.64307	1.60369	Uncharacterized protein OS=Solanum lycopersicum PE=4 SV=1
3811	1	UniProt_Tomato	K4AYB2	42	140962	1	1	1	1	0.03	3.321	2.968	1	5.663	3.469	4.156	1.576	0.705	3.13954	2.37971	3.79699	1.05408	Cellulose synthase OS=Solanum lycopersicum PE=3 SV=1
3968	1	UniProt_Tomato	K4B084	39	63329	1	1	1	1	0.07	3.26	3.007	1	1.005	1.218	1.561	1.581	1.763	3.13095	1.0025	1.37888	1.66952	Uncharacterized protein OS=Solanum lycopersicum PE=3 SV=1
4717	1	UniProt_Tomato	K4D3A2	23	116263	1	1	1	1	0.04	3.245	2.943	1	1.053	1.032	1.055	0.979	0.729	3.09031	1.02616	1.04344	0.844802	Uncharacterized protein OS=Solanum lycopersicum PE=4 SV=1
4274	1	UniProt_Tomato	G9HPX1	33	38104	1	1	1	1	0.12	3.031	3.127	1	1.48	1.464	2.068	1.655	1.9	3.07863	1.21655	1.73999	1.77327	Auxin-responsive protein OS=Solanum lycopersicum PE=2 SV=1
4453	1	UniProt_Tomato	K4B867	30	43168	1	1	1	1	0.1	4.158	2.274	1	1.4	1.326	1.532	1.675	1.569	3.07495	1.18322	1.42528	1.62113	Uncharacterized protein OS=Solanum lycopersicum PE=4 SV=1
3859	1	UniProt_Tomato	K4D9Y3	41	52567	1	1	1	1	0.08	3.258	2.896	1	1.246	1.78	1.771	2.758	2.665	3.07167	1.11624	1.77549	2.7111	Uncharacterized protein OS=Solanum lycopersicum PE=4 SV=1
3445	1	UniProt_Tomato	K4C7E6	54	131534	1	1	1	1	0.03	3.037	3.106	1	1.54	1.702	2.272	2.914	1.75	3.07131	1.24097	1.96645	2.25821	Uncharacterized protein OS=Solanum lycopersicum PE=4 SV=1
3801	1	UniProt_Tomato	K4BSV4	43	51077	1	1	1	1	0.09	2.819	3.328	1	1.304	1.213	1.375	1.782	1.251	3.06294	1.14193	1.29146	1.49308	Uncharacterized protein OS=Solanum lycopersicum PE=4 SV=1
3881	1	UniProt_Tomato	K4BN25	41	96193	1	1	1	1	0.05	3.028	3.089	1	1.347	1.388	1.576	1.514	1.435	3.05835	1.1606	1.47902	1.47397	Uncharacterized protein OS=Solanum lycopersicum PE=4 SV=1
4528	1	UniProt_Tomato	K4CRF2	28	33712	1	1	1	1	0.13	5.431	1.715	1	0.956	1.355	0.935	1.345	1.151	3.05191	0.977753	1.12558	1.24422	Uncharacterized protein OS=Solanum lycopersicum PE=4 SV=1
4693	1	UniProt_Tomato	K4CL52	24	58334	1	1	1	1	0.08	2.881	3.21	1	1.994	2.874	1.717	1.849	1.409	3.04105	1.41209	2.22141	1.61408	Uncharacterized protein OS=Solanum lycopersicum PE=3 SV=1
4649	1	UniProt_Tomato	K4CKJ6	25	55819	1	1	1	1	0.08	3.316	2.788	1	1.495	3.251	1.696	2.227	2.35	3.04056	1.2227	2.34813	2.28767	Uncharacterized protein OS=Solanum lycopersicum PE=3 SV=1
3491	1	UniProt_Tomato	K4DA08	52	88270	1	1	1	1	0.05	2.735	3.304	1	2.548	3.155	2.667	3.429	1.69	3.00607	1.59625	2.90076	2.40728	Uncharacterized protein OS=Solanum lycopersicum PE=4 SV=1
4422	1	UniProt_Tomato	K4DD48	30	29661	1	1	1	1	0.15	3.79	2.374	1	0.639	1.468	0.881	1.249	0.979	2.99958	0.799375	1.13724	1.10579	Uncharacterized protein OS=Solanum lycopersicum PE=4 SV=1
4626	1	UniProt_Tomato	K4BVJ9	25	68588	1	1	1	1	0.06	3.084	2.916	1	1.552	1.733	1.694	2.327	1.462	2.99882	1.24579	1.71339	1.84447	Uncharacterized protein OS=Solanum lycopersicum PE=4 SV=1
4711	1	UniProt_Tomato	K4C0X6	23	58291	1	1	1	1	0.08	2.981	3.002	1	1.452	1.632	1.518	2.028	2.05	2.99148	1.20499	1.57397	2.03897	Uncharacterized protein OS=Solanum lycopersicum PE=4 SV=1
4054	1	UniProt_Tomato	K4BY34	37	29564	1	1	1	1	0.15	3.41	2.615	1	1.459	1.691	1.625	3.583	3.895	2.98616	1.20789	1.65767	3.73574	Uncharacterized protein OS=Solanum lycopersicum PE=3 SV=1
4089	1	UniProt_Tomato	K4BC17	37	16645	1	1	1	1	0.28	2.92	3.048	1	0.965	1.45	1.597	1.893	1.884	2.98331	0.982344	1.52173	1.88849	Membrane-anchored ubiquitin-fold protein OS=Solanum lycopersicum PE=4 SV=1
4731	1	UniProt_Tomato	K4BP90	22	66972	1	1	1	1	0.07	2.539	3.499	1	0.854	0.822	0.942	1.385	1.15	2.9806	0.924121	0.879957	1.26204	Uncharacterized protein OS=Solanum lycopersicum PE=4 SV=1
2940	1	UniProt_Tomato	K4CFJ0	75	12069	1	1	1	1	0.41	3.175	2.792	1	1.304	1.848	1.453	1.708	1.745	2.97735	1.14193	1.63864	1.7264	Uncharacterized protein OS=Solanum lycopersicum PE=4 SV=1
3833	1	UniProt_Tomato	K4C2K6	42	29610	1	1	1	1	0.15	2.607	3.399	1	1.367	1.466	1.586	2.186	1.326	2.97678	1.16919	1.52482	1.70254	Protein YIPF OS=Solanum lycopersicum PE=3 SV=1
3406	1	UniProt_Tomato	K4C8C1	55	273400	1	1	1	1	0.02	3.038	2.904	1	1.497	1.824	1.802	2.713	1.804	2.97024	1.22352	1.81297	2.2123	Uncharacterized protein OS=Solanum lycopersicum PE=4 SV=1
3642	1	UniProt_Tomato	K4BBS7	47	89035	1	1	1	1	0.05	3.988	2.203	1	2.006	1.894	1.585	2.524	1.691	2.96405	1.41633	1.73263	2.06593	FACT complex subunit SSRP1 OS=Solanum lycopersicum PE=3 SV=1
3975	1	UniProt_Tomato	K4C9C3	39	30043	1	1	1	1	0.15	2.72	3.197	1	1.175	0.837	1.046	1.135	0.986	2.94887	1.08397	0.935683	1.05788	Uncharacterized protein OS=Solanum lycopersicum PE=4 SV=1
3379	1	UniProt_Tomato	K4CVG2	56	57871	1	1	1	1	0.08	3.031	2.868	1	1.427	1.387	1.545	2.224	1.936	2.94837	1.19457	1.46387	2.07501	Uncharacterized protein OS=Solanum lycopersicum PE=4 SV=1
4124	1	UniProt_Tomato	K4C1F4	36	58140	1	1	1	1	0.08	2.726	3.176	1	1.731	1.581	1.551	2.389	1.947	2.94241	1.31567	1.56593	2.15671	Uncharacterized protein OS=Solanum lycopersicum PE=4 SV=1
3611	1	UniProt_Tomato	K4CCR5	48	53215	1	1	1	1	0.08	2.668	3.238	1	1.203	0.905	0.998	1.197	1.166	2.93921	1.09681	0.950363	1.1814	Uncharacterized protein OS=Solanum lycopersicum PE=4 SV=1
2965	1	UniProt_Tomato	K4DBY5	73	60366	1	1	1	1	0.07	3.801	2.27	1	3.787	4.882	5.221	4.925	3.836	2.93739	1.94602	5.04866	4.34653	O-acyltransferase OS=Solanum lycopersicum PE=3 SV=1
4632	1	UniProt_Tomato	K4CW68	25	151446	1	1	1	1	0.03	2.54	3.394	1	0.895	0.797	1.039	0.979	0.892	2.93611	0.946044	0.909991	0.934488	Uncharacterized protein OS=Solanum lycopersicum PE=4 SV=1
4067	1	UniProt_Tomato	K4BHI6	37	38116	1	1	1	1	0.12	2.89	2.978	1	1.68	1.528	1.646	4.77	2.407	2.93367	1.29615	1.5859	3.38842	Uncharacterized protein OS=Solanum lycopersicum PE=4 SV=1
3570	1	UniProt_Tomato	K4B8Z9	49	21080	1	1	1	1	0.22	2.675	3.204	1	0.845	1.162	1.514	1.947	4.914	2.92758	0.919239	1.32637	3.09315	Uncharacterized protein OS=Solanum lycopersicum PE=4 SV=1
4512	1	UniProt_Tomato	K4CV63	28	9702	1	1	1	1	0.53	2.85	3	1	0.989	1.262	1.19	1.369	1.583	2.92404	0.994485	1.22547	1.47212	Uncharacterized protein OS=Solanum lycopersicum PE=4 SV=1
3725	1	UniProt_Tomato	K4BJ94	44	16088	1	1	1	1	0.29	2.127	3.953	1	1.063	0.831	0.938	0.775	0.778	2.89966	1.03102	0.882881	0.776499	Uncharacterized protein OS=Solanum lycopersicum PE=4 SV=1
3956	1	UniProt_Tomato	K4CJD1	39	36333	1	1	1	1	0.12	2.89	2.908	1	3.195	2.709	3.007	2.899	1.337	2.89899	1.78746	2.85411	1.96875	Uncharacterized protein OS=Solanum lycopersicum PE=4 SV=1
4328	1	UniProt_Tomato	K4B3X2	32	34131	1	1	1	1	0.13	2.525	3.318	1	1.799	2.013	4.634	2.651	2.59	2.89447	1.34127	3.05422	2.62032	Uncharacterized protein OS=Solanum lycopersicum PE=4 SV=1
3728	1	UniProt_Tomato	K4D4N0	44	80339	1	1	1	1	0.05	2.962	2.781	1	1.255	1.262	1.555	1.671	1.19	2.87007	1.12027	1.40086	1.41014	Uncharacterized protein OS=Solanum lycopersicum PE=4 SV=1
3182	1	UniProt_Tomato	K4BDB4	63	60266	1	1	1	1	0.07	2.781	2.95	1	1.101	1.884	1.262	2.978	4.906	2.86425	1.04929	1.54195	3.82231	Uncharacterized protein OS=Solanum lycopersicum PE=4 SV=1
4418	1	UniProt_Tomato	K4CXD1	30	114642	1	1	1	1	0.04	3.494	2.347	1	1.413	1.455	1.848	1.974	1.237	2.86364	1.1887	1.63977	1.56264	Uncharacterized protein OS=Solanum lycopersicum PE=3 SV=1
3763	1	UniProt_Tomato	K4B6K1	44	66949	1	1	1	1	0.07	2.642	3.103	1	1.894	2.21	2.552	2.266	1.271	2.86324	1.37623	2.37485	1.69708	3-ketoacyl-CoA synthase OS=Solanum lycopersicum PE=3 SV=1
4113	1	UniProt_Tomato	K4BZA3	36	50382	1	1	1	1	0.09	3.202	2.553	1	0.926	1.029	1.252	1.257	1.368	2.85914	0.962289	1.13504	1.31133	Uncharacterized protein OS=Solanum lycopersicum PE=4 SV=1
4103	1	UniProt_Tomato	K4B0K3	36	79573	1	1	1	1	0.05	2.753	2.954	1	1.513	1.431	1.822	2.319	1.289	2.85173	1.23004	1.61471	1.72893	Uncharacterized protein OS=Solanum lycopersicum PE=4 SV=1
2612	1	UniProt_Tomato	K4BJA0	97	74551	1	1	1	1	0.06	2.85	2.828	1	1.251	1.009	1.245	1.032	0.928	2.83898	1.11848	1.12081	0.978619	Aluminum-activated malate transporter-like OS=Solanum lycopersicum GN=SlALMT4 PE=2 SV=1
4522	1	UniProt_Tomato	K4C8V3	28	14346	1	1	1	1	0.34	2.794	2.881	1	1.472	1.282	1.649	2.477	1.857	2.83717	1.21326	1.45397	2.14471	Uncharacterized protein OS=Solanum lycopersicum PE=4 SV=1
4648	1	UniProt_Tomato	K4BU22	25	61648	1	1	1	1	0.07	2.902	2.758	1	1.175	1.523	1.599	3.6	3.811	2.82908	1.08397	1.56054	3.704	Protein DETOXIFICATION OS=Solanum lycopersicum PE=3 SV=1
3669	1	UniProt_Tomato	K4AZP2	46	131736	1	1	1	1	0.03	2.834	2.816	1	1.122	1.164	1.329	1.632	1.509	2.82499	1.05925	1.24377	1.5693	Uncharacterized protein OS=Solanum lycopersicum PE=4 SV=1
4443	1	UniProt_Tomato	K4CPY3	30	32051	1	1	1	1	0.14	2.717	2.926	1	1.495	1.243	1.784	3.219	1.693	2.81956	1.2227	1.48913	2.33447	Uncharacterized protein OS=Solanum lycopersicum PE=4 SV=1
4732	1	UniProt_Tomato	K4DFA3	22	13232	1	1	1	1	0.37	2.621	3.027	1	0.964	2.007	2.082	1.519	2.156	2.81669	0.981835	2.04416	1.80969	Uncharacterized protein OS=Solanum lycopersicum PE=4 SV=1
4744	1	UniProt_Tomato	K4BL82	21	57286	1	1	1	1	0.08	2.272	3.474	1	1.101	0.835	1.002	0.88	1.016	2.80944	1.04929	0.914697	0.945558	Uncharacterized protein OS=Solanum lycopersicum PE=4 SV=1
3450	1	UniProt_Tomato	K4D308	53	10787	1	1	1	1	0.46	2.364	3.332	1	0.896	1.237	1.289	1.759	1.751	2.80657	0.946573	1.26273	1.755	Uncharacterized protein OS=Solanum lycopersicum PE=4 SV=1
4147	1	UniProt_Tomato	K4CPD3	35	34944	1	1	1	1	0.13	3.008	2.608	1	1.029	1.192	1.379	1.791	1.949	2.80087	1.0144	1.2821	1.86833	Uncharacterized protein OS=Solanum lycopersicum PE=4 SV=1
4622	1	UniProt_Tomato	K4CJC8	25	63304	1	1	1	1	0.07	2.89	2.702	1	1.275	1.271	1.407	1.617	1.581	2.79442	1.12916	1.33727	1.5989	Uncharacterized protein OS=Solanum lycopersicum PE=3 SV=1
4440	1	UniProt_Tomato	K4B8R8	30	49239	1	1	1	1	0.09	3.009	2.587	1	1.358	1.216	1.383	1.778	3.66	2.79003	1.16533	1.29681	2.55098	Uncharacterized protein OS=Solanum lycopersicum PE=3 SV=1
4411	1	UniProt_Tomato	K4C272	31	52999	1	1	1	1	0.08	2.349	3.295	1	1.482	1.593	2.17	1.373	1.182	2.78208	1.21737	1.85925	1.27393	Uncharacterized protein OS=Solanum lycopersicum PE=4 SV=1
3769	1	UniProt_Tomato	K4BCD2	43	84649	1	1	1	1	0.05	2.844	2.72	1	1.148	1.413	1.663	1.83	1.497	2.78131	1.07145	1.53291	1.65515	Uncharacterized protein OS=Solanum lycopersicum PE=3 SV=1
4371	1	UniProt_Tomato	K4CDZ0	31	52622	1	1	1	1	0.08	3.41	2.255	1	1.28	1.862	1.458	1.768	1.551	2.773	1.13137	1.64766	1.65595	Uncharacterized protein OS=Solanum lycopersicum PE=4 SV=1
3070	1	UniProt_Tomato	K4DAV3	69	71076	1	1	1	1	0.06	3.006	2.552	1	1.232	1.337	1.555	1.92	1.457	2.76971	1.10995	1.44189	1.67255	NEDD8-activating enzyme E1 regulatory subunit OS=Solanum lycopersicum PE=3 SV=1
4363	1	UniProt_Tomato	K4BDF4	31	50216	1	1	1	1	0.09	3.023	2.523	1	0.952	1.005	1.26	1.488	1.324	2.76171	0.975705	1.1253	1.40361	Pectate lyase OS=Solanum lycopersicum PE=3 SV=1
4178	1	UniProt_Tomato	K4B350	35	50028	1	1	1	1	0.09	2.924	2.592	1	1.26	1.674	1.322	2.619	2.492	2.753	1.1225	1.48762	2.55471	Uncharacterized protein OS=Solanum lycopersicum PE=4 SV=1
4003	1	UniProt_Tomato	K4DA50	38	89249	1	1	1	1	0.05	2.689	2.811	1	2.105	2.1	1.995	2.307	1.567	2.74932	1.45086	2.04683	1.90133	Uncharacterized protein OS=Solanum lycopersicum PE=4 SV=1
3912	1	UniProt_Tomato	K4CMT2	40	57980	1	1	1	1	0.08	2.698	2.799	1	1.413	1.462	1.54	1.611	1.302	2.74804	1.1887	1.50049	1.44828	Formin-like protein OS=Solanum lycopersicum PE=3 SV=1
4375	1	UniProt_Tomato	K4CEZ1	31	173661	1	1	1	1	0.02	2.602	2.889	1	1.638	1.451	1.83	2.308	1.341	2.74175	1.27984	1.62952	1.75927	Uncharacterized protein OS=Solanum lycopersicum PE=4 SV=1
3948	1	UniProt_Tomato	K4CQN6	39	105331	1	1	1	1	0.04	2.899	2.593	1	1.177	1.172	1.342	1.555	1.3	2.74173	1.0849	1.25412	1.42179	Uncharacterized protein OS=Solanum lycopersicum PE=4 SV=1
4106	1	UniProt_Tomato	K4B284	36	33344	1	1	1	1	0.13	3.229	2.324	1	1.083	1.397	1.31	4.105	2.437	2.73938	1.04067	1.3528	3.16289	Uncharacterized protein OS=Solanum lycopersicum PE=4 SV=1
4158	1	UniProt_Tomato	K4CJ19	35	37227	1	1	1	1	0.12	2.609	2.873	1	1.689	1.201	1.361	1.489	1.098	2.73782	1.29962	1.2785	1.27864	Uncharacterized protein OS=Solanum lycopersicum PE=4 SV=1
3966	1	UniProt_Tomato	K4DH19	39	65716	1	1	1	1	0.07	2.362	3.172	1	0.888	0.763	1.208	1.165	0.976	2.7372	0.942338	0.960054	1.06632	Uncharacterized protein OS=Solanum lycopersicum PE=4 SV=1
3512	1	UniProt_Tomato	K4CQX3	51	9117	1	1	1	1	0.56	2.537	2.951	1	1.201	1.299	1.241	1.89	2.003	2.73618	1.0959	1.26967	1.94568	Uncharacterized protein OS=Solanum lycopersicum PE=4 SV=1
4621	1	UniProt_Tomato	K4CH36	25	34007	1	1	1	1	0.13	2.815	2.652	1	1.167	1.226	1.111	1.117	1.129	2.73228	1.08028	1.16708	1.12298	Uncharacterized protein OS=Solanum lycopersicum PE=4 SV=1
3632	1	UniProt_Tomato	K4BI67	47	44504	1	1	1	1	0.1	2.911	2.561	1	1.544	2.042	1.319	2.195	2.281	2.7304	1.24258	1.64116	2.23759	Uncharacterized protein OS=Solanum lycopersicum PE=4 SV=1
4606	1	UniProt_Tomato	K4BIZ6	26	8515	1	1	1	1	0.61	2.002	3.685	1	1.315	1.703	2.087	1.946	1.749	2.71613	1.14673	1.88525	1.84487	Uncharacterized protein OS=Solanum lycopersicum PE=4 SV=1
4600	1	UniProt_Tomato	K4C2V8	26	113298	1	1	1	1	0.04	4.882	1.5	1	0.922	0.775	1.021	1.151	1.045	2.7061	0.960208	0.889536	1.09672	Uncharacterized protein OS=Solanum lycopersicum PE=4 SV=1
3586	1	UniProt_Tomato	K4CF40	49	60174	1	1	1	1	0.07	2.508	2.899	1	1.088	1.199	1.137	1.359	0.993	2.69642	1.04307	1.16759	1.16167	Uncharacterized protein OS=Solanum lycopersicum PE=3 SV=1
3757	1	UniProt_Tomato	K4AZP5	44	15938	1	1	1	1	0.3	3.099	2.342	1	1.175	1.718	1.491	1.367	2.281	2.69404	1.08397	1.60048	1.76582	Uncharacterized protein OS=Solanum lycopersicum PE=3 SV=1
3451	1	UniProt_Tomato	K4BUI1	53	66542	1	1	1	1	0.07	2.497	2.899	1	1.499	3.071	2.563	2.608	2.369	2.6905	1.22434	2.80553	2.48563	Uncharacterized protein OS=Solanum lycopersicum PE=4 SV=1
4377	1	UniProt_Tomato	K4B7K9	31	21932	1	1	1	1	0.21	2.49	2.879	1	1.302	1.742	1.343	1.553	1.553	2.67744	1.14105	1.52954	1.553	Uncharacterized protein OS=Solanum lycopersicum PE=3 SV=1
4404	1	UniProt_Tomato	K4DAR6	31	58745	1	1	1	1	0.07	2.691	2.649	1	1.297	1.04	1.344	1.68	1.225	2.66992	1.13886	1.18227	1.43457	Uncharacterized protein OS=Solanum lycopersicum PE=4 SV=1
4119	1	UniProt_Tomato	K4CA83	36	68310	1	1	1	1	0.06	2.654	2.677	1	1.155	1.498	2.508	2.955	2.113	2.66548	1.07471	1.93829	2.49878	Laccase OS=Solanum lycopersicum PE=3 SV=1
3863	1	UniProt_Tomato	K4AY04	41	18225	1	1	1	1	0.26	2.564	2.751	1	1.087	1.166	1.33	1.434	1.282	2.65585	1.04259	1.2453	1.35587	Uncharacterized protein OS=Solanum lycopersicum PE=4 SV=1
4355	1	UniProt_Tomato	O48645	32	69431	1	1	1	1	0.06	2.834	2.48	1	1.409	1.557	2.01	1.742	1.967	2.6511	1.18701	1.76906	1.85108	CLB1 OS=Solanum lycopersicum PE=2 SV=1
3235	1	UniProt_Tomato	K4BUV6	61	78936	1	1	1	1	0.06	2.725	2.576	1	0.807	0.721	0.898	0.964	0.938	2.64945	0.898332	0.804648	0.950911	Uncharacterized protein OS=Solanum lycopersicum PE=4 SV=1
4423	1	UniProt_Tomato	K4C9W0	30	18394	1	1	1	1	0.25	3.336	2.102	1	1.105	2.495	1.174	3.951	12.496	2.64807	1.05119	1.71147	7.0265	Uncharacterized protein OS=Solanum lycopersicum PE=4 SV=1
4459	1	UniProt_Tomato	K4D1S8	30	3043	1	1	1	1	2.5	2.509	2.793	1	0.815	0.784	0.948	1.118	1.343	2.64719	0.902774	0.862109	1.22535	Uncharacterized protein OS=Solanum lycopersicum PE=4 SV=1
4014	1	UniProt_Tomato	K4DHL7	38	42377	1	1	1	1	0.1	2.559	2.721	1	1.431	1.35	1.547	1.204	1.048	2.63876	1.19624	1.44515	1.1233	Uncharacterized protein OS=Solanum lycopersicum PE=4 SV=1
4401	1	UniProt_Tomato	K4BPZ0	31	160621	1	1	1	1	0.03	2.563	2.715	1	1.395	1.115	1.434	1.7	1.377	2.63791	1.1811	1.26448	1.53	RNA-dependent RNA polymerase OS=Solanum lycopersicum PE=3 SV=1
3877	1	UniProt_Tomato	K4D3H8	41	66141	1	1	1	1	0.07	2.563	2.711	1	2.005	1.743	1.926	2.166	1.266	2.63596	1.41598	1.83222	1.65595	Uncharacterized protein OS=Solanum lycopersicum PE=4 SV=1
3401	1	UniProt_Tomato	K4D5V3	55	85109	1	1	1	1	0.05	2.682	2.589	1	1.057	1.151	1.227	1.394	1.694	2.63509	1.02811	1.18839	1.5367	Uncharacterized protein OS=Solanum lycopersicum PE=4 SV=1
4655	1	UniProt_Tomato	K4AZN6	25	47774	1	1	1	1	0.09	2.492	2.779	1	1.993	1.867	2.5	2.885	1.633	2.63159	1.41174	2.16044	2.17053	Mitogen-activated protein kinase OS=Solanum lycopersicum PE=3 SV=1
3780	1	UniProt_Tomato	K4B3A6	43	137269	1	1	1	1	0.03	2.823	2.449	1	1.347	1.353	1.587	1.783	1.579	2.62936	1.1606	1.46534	1.6779	Uncharacterized protein OS=Solanum lycopersicum PE=4 SV=1
3008	1	UniProt_Tomato	K4B701	72	15136	1	1	1	1	0.32	2.296	3.008	1	0.798	1.295	1.133	1.267	1.582	2.628	0.893308	1.21129	1.41577	Uncharacterized protein OS=Solanum lycopersicum PE=4 SV=1
4134	1	UniProt_Tomato	K4CKR2	36	56419	1	1	1	1	0.08	2.815	2.451	1	1.289	1.987	1.96	2.516	2.158	2.6267	1.13534	1.97345	2.33013	Uncharacterized protein OS=Solanum lycopersicum PE=4 SV=1
4085	1	UniProt_Tomato	K4C2V2	37	58300	1	1	1	1	0.08	2.776	2.484	1	1.53	1.325	1.755	3.032	1.703	2.62594	1.23693	1.52492	2.27233	Uncharacterized protein OS=Solanum lycopersicum PE=4 SV=1
4138	1	UniProt_Tomato	K4AX67	36	11066	1	1	1	1	0.45	2.346	2.936	1	0.95	0.843	0.87	0.759	0.771	2.62447	0.974679	0.856394	0.764976	Uncharacterized protein OS=Solanum lycopersicum PE=4 SV=1
4177	1	UniProt_Tomato	K4CMR1	35	88209	1	1	1	1	0.05	2.369	2.897	1	1.329	1.531	1.526	1.953	1.156	2.61973	1.15282	1.5285	1.50255	Uncharacterized protein OS=Solanum lycopersicum PE=4 SV=1
3902	1	UniProt_Tomato	K4BYT1	40	121443	1	1	1	1	0.04	2.443	2.793	1	1.431	1.617	1.813	1.762	1.041	2.61214	1.19624	1.7122	1.35434	Uncharacterized protein OS=Solanum lycopersicum PE=4 SV=1
4018	1	UniProt_Tomato	K4BSV9	38	43474	1	1	1	1	0.1	2.405	2.837	1	1.826	2.034	2.895	3.933	2.972	2.61208	1.3513	2.42661	3.4189	Uncharacterized protein OS=Solanum lycopersicum PE=4 SV=1
4288	1	UniProt_Tomato	K4BBA1	33	27134	1	1	1	1	0.17	2.364	2.882	1	1.056	0.913	1.161	1.234	1.302	2.61018	1.02762	1.02956	1.26754	Uncharacterized protein OS=Solanum lycopersicum PE=4 SV=1
4389	1	UniProt_Tomato	K4C9Z9	31	48224	1	1	1	1	0.09	2.777	2.445	1	1.046	0.995	1.306	1.247	1.196	2.60572	1.02274	1.13994	1.22123	Uncharacterized protein OS=Solanum lycopersicum PE=4 SV=1
3328	1	UniProt_Tomato	K4D2T7	58	47518	1	1	1	1	0.09	3.134	2.162	1	1.458	1.683	2.001	2.078	2.049	2.60302	1.20748	1.83512	2.06345	Uncharacterized protein OS=Solanum lycopersicum PE=4 SV=1
3467	1	UniProt_Tomato	K4BWA2	52	112385	1	1	1	1	0.04	2.666	2.535	1	1.489	1.552	1.679	2.303	1.326	2.59967	1.22025	1.61425	1.74751	Uncharacterized protein OS=Solanum lycopersicum PE=4 SV=1
4601	1	UniProt_Tomato	K4CQF2	26	69810	1	1	1	1	0.06	2.912	2.318	1	1.031	1.214	1.273	1.568	1.913	2.59808	1.01538	1.24315	1.73193	Uncharacterized protein OS=Solanum lycopersicum PE=4 SV=1
3900	1	UniProt_Tomato	K4CWZ9	40	125222	1	1	1	1	0.03	2.688	2.508	1	0.886	0.913	0.755	1.194	1.01	2.59644	0.941276	0.83025	1.09815	Uncharacterized protein OS=Solanum lycopersicum PE=4 SV=1
4386	1	UniProt_Tomato	K4D200	31	26277	1	1	1	1	0.17	2.87	2.346	1	1.436	1.414	1.775	2.41	2.404	2.59481	1.19833	1.58425	2.407	Uncharacterized protein OS=Solanum lycopersicum PE=4 SV=1
4657	1	UniProt_Tomato	K4CBI8	25	15528	1	1	1	1	0.31	2.632	2.557	1	1.011	1.014	0.955	1.192	1.097	2.59423	1.00548	0.984058	1.14351	Uncharacterized protein OS=Solanum lycopersicum PE=4 SV=1
4662	1	UniProt_Tomato	K4B763	25	38427	1	1	1	1	0.12	2.283	2.942	1	1.105	1.129	1.162	1.273	1.006	2.59164	1.05119	1.14538	1.13165	Uncharacterized protein OS=Solanum lycopersicum PE=4 SV=1
3865	1	UniProt_Tomato	K4D315	41	29561	1	1	1	1	0.15	2.552	2.63	1	1.087	0.92	1.077	1.452	1.182	2.59071	1.04259	0.995409	1.31006	Uncharacterized protein OS=Solanum lycopersicum PE=4 SV=1
3989	1	UniProt_Tomato	K4CVP4	38	91976	1	1	1	1	0.05	2.499	2.676	1	1.571	1.257	1.402	1.769	1.242	2.58599	1.2534	1.32752	1.48226	Uncharacterized protein OS=Solanum lycopersicum PE=4 SV=1
4008	1	UniProt_Tomato	Q42463	38	30353	1	1	1	1	0.15	2.031	3.292	1	1.656	1.054	1.192	1.263	0.953	2.58574	1.28686	1.12088	1.0971	Protein DCL, chloroplastic OS=Solanum lycopersicum GN=DCL PE=2 SV=1
3823	1	UniProt_Tomato	K4D7Y5	42	25923	1	1	1	1	0.18	2.382	2.804	1	1.276	1.377	1.732	2.193	1.916	2.5844	1.1296	1.54433	2.04983	Uncharacterized protein OS=Solanum lycopersicum PE=4 SV=1
3588	1	UniProt_Tomato	K4CXC7	49	39191	1	1	1	1	0.11	2.667	2.503	1	0.852	0.741	1.027	1.06	1.143	2.5837	0.923038	0.872357	1.10072	Uncharacterized protein OS=Solanum lycopersicum PE=3 SV=1
4727	1	UniProt_Tomato	K4AZF2	22	49747	1	1	1	1	0.09	2.403	2.764	1	1.231	1.31	1.365	2.007	1.345	2.57719	1.1095	1.33722	1.64299	Uncharacterized protein OS=Solanum lycopersicum PE=4 SV=1
4695	1	UniProt_Tomato	K4BHU2	24	73525	1	1	1	1	0.06	3.512	1.878	1	0.802	1.057	1.093	1.202	1.238	2.56818	0.895545	1.07485	1.21987	Uncharacterized protein OS=Solanum lycopersicum PE=4 SV=1
3234	1	UniProt_Tomato	Q5DQ95	61	52099	1	1	1	1	0.08	2.534	2.596	1	1.828	1.157	1.86	2.108	1.125	2.56481	1.35204	1.46698	1.53997	4-amino-4-deoxychorismate lyase OS=Solanum lycopersicum PE=2 SV=1
4204	1	UniProt_Tomato	K4CB39	34	63176	1	1	1	1	0.07	2.467	2.666	1	1.186	1.184	1.256	1.467	1.447	2.56457	1.08904	1.21947	1.45697	Carboxypeptidase OS=Solanum lycopersicum PE=3 SV=1
3815	1	UniProt_Tomato	K4BSK3	42	217295	1	1	1	1	0.02	2.903	2.263	1	1.973	1.516	1.986	1.488	1.235	2.5631	1.40464	1.73516	1.35561	Uncharacterized protein OS=Solanum lycopersicum PE=4 SV=1
3684	1	UniProt_Tomato	K4ASP6	46	54883	1	1	1	1	0.08	2.466	2.663	1	1.295	1.286	1.555	2.023	2.034	2.56261	1.13798	1.41412	2.02849	Methionine aminopeptidase 2 OS=Solanum lycopersicum PE=3 SV=1
4387	1	UniProt_Tomato	K4B7Y2	31	125638	1	1	1	1	0.03	2.496	2.615	1	0.993	0.88	0.985	1.409	1.144	2.55481	0.996494	0.931021	1.2696	Uncharacterized protein OS=Solanum lycopersicum PE=4 SV=1
3530	1	UniProt_Tomato	K4CQB8	51	117173	1	1	1	1	0.04	2.603	2.5	1	0.888	1.061	1.153	1.415	1.574	2.55098	0.942338	1.10604	1.49238	Uncharacterized protein OS=Solanum lycopersicum PE=4 SV=1
4316	1	UniProt_Tomato	K4B8B7	32	48016	1	1	1	1	0.09	2.452	2.638	1	1.224	1.175	1.239	1.608	1.522	2.5433	1.10635	1.20658	1.56441	Uncharacterized protein OS=Solanum lycopersicum PE=3 SV=1
3915	1	UniProt_Tomato	K4C9L6	40	21702	1	1	1	1	0.21	2.13	3.024	1	0.778	1.05	0.947	0.899	0.956	2.53794	0.882043	0.997171	0.927062	Uncharacterized protein OS=Solanum lycopersicum PE=4 SV=1
3943	1	UniProt_Tomato	K4CFH4	39	16132	1	1	1	1	0.29	2.434	2.644	1	0.993	1.258	1.117	1.208	1.011	2.53683	0.996494	1.18541	1.10512	Uncharacterized protein OS=Solanum lycopersicum PE=4 SV=1
3597	1	UniProt_Tomato	K4BTH3	48	53597	1	1	1	1	0.08	2.662	2.415	1	1.386	1.652	1.523	1.775	1.996	2.53549	1.17729	1.58619	1.88226	S-acyltransferase OS=Solanum lycopersicum PE=3 SV=1
4697	1	UniProt_Tomato	K4BID1	23	56949	1	1	1	1	0.08	2.834	2.258	1	1.562	1.325	1.683	1.499	1.157	2.52966	1.2498	1.49331	1.31694	Uncharacterized protein OS=Solanum lycopersicum PE=4 SV=1
3472	1	UniProt_Tomato	K4BZL4	52	105948	1	1	1	1	0.04	2.794	2.277	1	1.128	1.447	1.426	1.471	1.124	2.52229	1.06207	1.43646	1.28585	Uncharacterized protein OS=Solanum lycopersicum PE=4 SV=1
3243	1	UniProt_Tomato	K4B9R4	61	18178	1	1	1	1	0.26	2.525	2.509	1	1.125	1.15	1.352	1.137	1.245	2.51699	1.06066	1.24692	1.18978	Uncharacterized protein OS=Solanum lycopersicum PE=4 SV=1
3061	1	UniProt_Tomato	K4CEA6	70	13342	1	1	1	1	0.36	2.029	3.11	1	1.279	2.079	2.367	2.797	3.582	2.51201	1.13093	2.21833	3.16526	Uncharacterized protein OS=Solanum lycopersicum PE=4 SV=1
4586	1	UniProt_Tomato	K4AXJ6	27	217519	1	1	1	1	0.02	2.609	2.41	1	1.141	0.9	1.232	1.031	1.225	2.50753	1.06818	1.053	1.12382	Uncharacterized protein OS=Solanum lycopersicum PE=4 SV=1
4536	1	UniProt_Tomato	K4AXM6	28	42930	1	1	1	1	0.1	2.392	2.625	1	1.383	1.346	1.776	1.473	1.107	2.50579	1.17601	1.54612	1.27695	Uncharacterized protein OS=Solanum lycopersicum PE=4 SV=1
4572	1	UniProt_Tomato	K4ASH7	27	55954	1	1	1	1	0.08	3.005	2.086	1	0.998	1.061	1.267	1.307	1.133	2.50368	0.998999	1.15943	1.21689	Uncharacterized protein OS=Solanum lycopersicum PE=4 SV=1
4424	1	UniProt_Tomato	K4D674	30	95841	1	1	1	1	0.05	2.629	2.384	1	1.407	1.489	1.766	1.748	1.628	2.5035	1.18617	1.6216	1.68693	Uncharacterized protein OS=Solanum lycopersicum PE=4 SV=1
4222	1	UniProt_Tomato	K4CM46	34	20475	1	1	1	1	0.23	2.459	2.546	1	0.944	1.132	1.139	1.183	1.118	2.50212	0.971597	1.13549	1.15004	Uncharacterized protein OS=Solanum lycopersicum PE=3 SV=1
4504	1	UniProt_Tomato	K4B0K4	29	151575	1	1	1	1	0.03	2.221	2.817	1	1.003	0.89	1.77	1.396	1.25	2.50131	1.0015	1.25511	1.32098	Uncharacterized protein OS=Solanum lycopersicum PE=4 SV=1
3974	1	UniProt_Tomato	K4BJR0	39	55226	1	1	1	1	0.08	2.371	2.627	1	1.478	1.338	1.439	2.075	1.429	2.49572	1.21573	1.38758	1.72197	Uncharacterized protein OS=Solanum lycopersicum PE=4 SV=1
4676	1	UniProt_Tomato	K4AXV5	24	59701	1	1	1	1	0.07	2.22	2.801	1	1.045	1.493	1.359	1.284	1.739	2.49364	1.02225	1.42443	1.49428	Uncharacterized protein OS=Solanum lycopersicum PE=4 SV=1
4224	1	UniProt_Tomato	K4D914	34	33939	1	1	1	1	0.13	2.268	2.727	1	0.915	0.999	1.275	1.155	1.089	2.48693	0.956556	1.12859	1.12151	Uncharacterized protein OS=Solanum lycopersicum PE=4 SV=1
3923	1	UniProt_Tomato	K4B008	40	190377	1	1	1	1	0.02	2.433	2.535	1	1.374	1.365	1.727	1.863	1.35	2.48348	1.17218	1.53537	1.58589	RING-type E3 ubiquitin transferase OS=Solanum lycopersicum PE=4 SV=1
2696	1	UniProt_Tomato	K4DC32	89	18714	1	1	1	1	0.25	2.65	2.327	1	1.203	1.048	1.09	1.789	1.254	2.48325	1.09681	1.06879	1.4978	Uncharacterized protein OS=Solanum lycopersicum PE=4 SV=1
4081	1	UniProt_Tomato	K4CVF8	37	22332	1	1	1	1	0.21	2.13	2.889	1	0.903	1.126	1.223	1.115	1.4	2.48064	0.950263	1.1735	1.2494	Uncharacterized protein OS=Solanum lycopersicum PE=4 SV=1
4686	1	UniProt_Tomato	K4BNV7	24	87018	1	1	1	1	0.05	2.874	2.131	1	1.944	1.741	2.207	2.339	1.278	2.47477	1.39427	1.9602	1.72894	Uncharacterized protein OS=Solanum lycopersicum PE=4 SV=1
4064	1	UniProt_Tomato	K4AT99	37	78532	1	1	1	1	0.06	2.29	2.673	1	1.734	1.996	2.192	2.893	1.854	2.4741	1.31681	2.09171	2.31595	Uncharacterized protein OS=Solanum lycopersicum PE=4 SV=1
3875	1	UniProt_Tomato	K4D2H6	41	60893	1	1	1	1	0.07	2.189	2.781	1	1.254	0.781	1.057	1.319	1.242	2.46731	1.11982	0.90858	1.27992	Glycosyltransferase OS=Solanum lycopersicum PE=3 SV=1
3477	1	UniProt_Tomato	K4BNR8	52	69753	1	1	1	1	0.06	2.273	2.678	1	0.956	1.049	0.975	1.321	1.366	2.4672	0.977753	1.01132	1.34331	Sulfhydryl oxidase OS=Solanum lycopersicum PE=4 SV=1
4082	1	UniProt_Tomato	K4BW07	37	13749	1	1	1	1	0.35	2.189	2.773	1	1.158	1.494	1.582	1.846	1.639	2.46376	1.0761	1.53737	1.73942	Uncharacterized protein OS=Solanum lycopersicum PE=4 SV=1
4593	1	UniProt_Tomato	K4B1G5	26	56605	1	1	1	1	0.08	2.349	2.584	1	1.15	1.151	1.159	1.96	1.941	2.4637	1.07238	1.15499	1.95048	Flap endonuclease 1 OS=Solanum lycopersicum GN=FEN1 PE=3 SV=1
4694	1	UniProt_Tomato	Q43511	24	37718	1	1	1	1	0.12	2.452	2.463	1	1.068	1.529	2.688	2.093	1.818	2.45749	1.03344	2.0273	1.95066	H1 histone-like protein OS=Solanum lycopersicum PE=2 SV=1
2678	1	UniProt_Tomato	K4BRV3	90	54735	1	1	1	1	0.08	2.668	2.258	1	1.393	1.606	1.631	1.762	1.61	2.45445	1.18025	1.61845	1.68429	Uncharacterized protein OS=Solanum lycopersicum PE=4 SV=1
3469	1	UniProt_Tomato	K4BAY1	52	30852	1	1	1	1	0.15	2.001	3.007	1	0.847	0.951	1.012	1.182	1.378	2.45296	0.920326	0.981026	1.27624	Uncharacterized protein OS=Solanum lycopersicum PE=4 SV=1
4583	1	UniProt_Tomato	K4D0N9	27	43254	1	1	1	1	0.1	2.912	2.063	1	1.089	1.398	1.341	2.066	1.403	2.45101	1.04355	1.3692	1.70253	Uncharacterized protein OS=Solanum lycopersicum PE=4 SV=1
3991	1	UniProt_Tomato	K4B382	38	403735	1	1	1	1	0.01	2.454	2.447	1	0.906	0.914	0.843	0.811	0.973	2.4505	0.95184	0.877782	0.888315	Uncharacterized protein OS=Solanum lycopersicum PE=3 SV=1
4715	1	UniProt_Tomato	K4AWC6	23	45778	1	1	1	1	0.1	2.505	2.388	1	1.088	0.991	1.33	1.524	1.506	2.4458	1.04307	1.14805	1.51497	Uncharacterized protein OS=Solanum lycopersicum PE=4 SV=1
4225	1	UniProt_Tomato	K4BJX5	34	32531	1	1	1	1	0.14	2.232	2.679	1	1.304	0.814	0.825	0.965	0.602	2.44531	1.14193	0.819482	0.762188	Uncharacterized protein OS=Solanum lycopersicum PE=4 SV=1
3733	1	UniProt_Tomato	K4BD66	44	40109	1	1	1	1	0.11	2.373	2.519	1	1.107	1.107	1.157	0.903	0.941	2.44491	1.05214	1.13172	0.921804	Uncharacterized protein OS=Solanum lycopersicum PE=4 SV=1
3350	1	UniProt_Tomato	K4CBK9	57	113153	1	1	1	1	0.04	2.219	2.69	1	1.203	1.347	1.432	1.863	1.284	2.44318	1.09681	1.38885	1.54664	Uncharacterized protein OS=Solanum lycopersicum PE=4 SV=1
4384	1	UniProt_Tomato	K4B294	31	50126	1	1	1	1	0.09	2.403	2.477	1	1.078	1.172	1.258	1.745	1.309	2.43972	1.03827	1.21424	1.51136	Uncharacterized protein OS=Solanum lycopersicum PE=3 SV=1
3686	1	UniProt_Tomato	K4CIG8	46	13948	1	1	1	1	0.34	3.218	1.848	1	0.886	2.747	1.216	6.484	15.23	2.43862	0.941276	1.82766	9.93737	Uncharacterized protein OS=Solanum lycopersicum PE=4 SV=1
3678	1	UniProt_Tomato	G8Z272	46	30545	1	1	1	1	0.15	2.221	2.672	1	1.019	1.228	1.293	1.217	1.152	2.43609	1.00946	1.26008	1.18405	Hop-interacting protein THI045 OS=Solanum lycopersicum PE=2 SV=1
3500	1	UniProt_Tomato	K4CH27	52	162182	1	1	1	1	0.03	2.466	2.401	1	1.074	1.386	1.279	1.747	1.402	2.43328	1.03634	1.33143	1.56502	Uncharacterized protein OS=Solanum lycopersicum PE=4 SV=1
4701	1	UniProt_Tomato	K4CM24	23	83847	1	1	1	1	0.05	2.19	2.7	1	0.97	0.974	0.817	1.18	0.805	2.43167	0.984886	0.892053	0.974628	Uncharacterized protein OS=Solanum lycopersicum PE=4 SV=1
4341	1	UniProt_Tomato	K4BR37	32	112330	1	1	1	1	0.04	2.903	2.03	1	0.794	1.291	1.1	1.439	0.957	2.42757	0.891067	1.19168	1.17351	Uncharacterized protein OS=Solanum lycopersicum PE=4 SV=1
3480	1	UniProt_Tomato	Q93VS0	52	73594	1	1	1	1	0.06	1.867	3.142	1	1.154	1.102	1.396	0.906	0.643	2.42201	1.07424	1.24032	0.763255	Cryptochrome 1b OS=Solanum lycopersicum GN=Cry1b PE=2 SV=1
3779	1	UniProt_Tomato	K4D377	43	119043	1	1	1	1	0.04	2.609	2.248	1	0.793	0.744	0.875	0.745	0.854	2.42178	0.890505	0.806846	0.79764	Uncharacterized protein OS=Solanum lycopersicum PE=3 SV=1
4068	1	UniProt_Tomato	K4CB17	37	62336	1	1	1	1	0.07	2.399	2.441	1	1.042	0.944	0.994	1.225	1.162	2.41991	1.02078	0.968677	1.19308	Uncharacterized protein OS=Solanum lycopersicum PE=4 SV=1
4310	1	UniProt_Tomato	K4ASC1	32	57211	1	1	1	1	0.08	2.987	1.955	1	0.74	0.581	0.88	0.888	0.535	2.41652	0.860233	0.715038	0.68926	Uncharacterized protein OS=Solanum lycopersicum PE=4 SV=1
4305	1	UniProt_Tomato	K4D6R5	33	70349	1	1	1	1	0.06	2.462	2.369	1	1.071	1.02	1.025	1.315	1.176	2.41505	1.03489	1.0225	1.24356	Uncharacterized protein OS=Solanum lycopersicum PE=4 SV=1
4230	1	UniProt_Tomato	K4CHU5	34	21550	1	1	1	1	0.21	2.201	2.645	1	1.213	1.234	1.445	1.214	1.435	2.41281	1.10136	1.33534	1.31988	PRA1 family protein OS=Solanum lycopersicum PE=3 SV=1
3870	1	UniProt_Tomato	K4CBM9	41	50033	1	1	1	1	0.09	2.611	2.218	1	1.43	1.389	1.285	1.663	1.547	2.40649	1.19583	1.33599	1.60395	Uncharacterized protein OS=Solanum lycopersicum PE=4 SV=1
4206	1	UniProt_Tomato	K4CRC3	34	40599	1	1	1	1	0.11	2.133	2.714	1	1.566	1.124	1.928	2.147	1.551	2.40603	1.2514	1.4721	1.82483	Carbonic anhydrase OS=Solanum lycopersicum PE=3 SV=1
3718	1	UniProt_Tomato	K4ASA7	45	30357	1	1	1	1	0.15	2.235	2.582	1	0.982	1.021	1.292	1.068	1.089	2.40224	0.990959	1.14853	1.07845	Uncharacterized protein OS=Solanum lycopersicum PE=4 SV=1
4521	1	UniProt_Tomato	K4CC86	28	69837	1	1	1	1	0.06	2.375	2.422	1	1.141	1.315	1.529	1.658	1.572	2.39838	1.06818	1.41797	1.61443	Uncharacterized protein OS=Solanum lycopersicum PE=3 SV=1
4710	1	UniProt_Tomato	K4DBB4	23	34247	1	1	1	1	0.13	2.84	2.025	1	1.339	1.363	1.433	1.768	1.832	2.39812	1.15715	1.39756	1.79972	Uncharacterized protein OS=Solanum lycopersicum PE=4 SV=1
4163	1	UniProt_Tomato	K4CKS1	35	69231	1	1	1	1	0.06	2.281	2.518	1	1.33	1.19	0.868	1.436	1.175	2.39657	1.15326	1.01633	1.29896	Uncharacterized protein OS=Solanum lycopersicum PE=4 SV=1
4610	1	UniProt_Tomato	K4CUU7	26	64244	1	1	1	1	0.07	2.678	2.143	1	1.229	1.305	1.494	1.574	1.499	2.39561	1.1086	1.39631	1.53604	Uncharacterized protein OS=Solanum lycopersicum PE=4 SV=1
3558	1	UniProt_Tomato	K4BFW3	49	66634	1	1	1	1	0.07	2.267	2.526	1	1.412	1.501	1.517	2.071	1.806	2.393	1.18828	1.50898	1.93397	Uncharacterized protein OS=Solanum lycopersicum PE=4 SV=1
4733	1	UniProt_Tomato	K4CDM5	22	24320	1	1	1	1	0.19	2.632	2.163	1	1.196	0.724	0.694	0.88	0.709	2.386	1.09362	0.708841	0.789886	Uncharacterized protein OS=Solanum lycopersicum PE=4 SV=1
4555	1	UniProt_Tomato	K4D527	27	81213	1	1	1	1	0.05	2.579	2.204	1	1.183	1.357	1.458	1.608	1.346	2.38414	1.08766	1.40659	1.47118	Uncharacterized protein OS=Solanum lycopersicum PE=4 SV=1
4683	1	UniProt_Tomato	Q4LDM2	24	62642	1	1	1	1	0.07	1.901	2.983	1	1.312	1.095	1.415	1.159	0.79	2.38132	1.14543	1.24476	0.956875	1-aminocyclopropane-1-carboxylate synthase OS=Solanum lycopersicum GN=ACS5 PE=4 SV=1
3771	1	UniProt_Tomato	K4DDZ8	43	41356	1	1	1	1	0.11	2.414	2.346	1	1.11	1.084	1.377	1.386	1.316	2.37976	1.05357	1.22175	1.35055	Uncharacterized protein OS=Solanum lycopersicum PE=4 SV=1
3953	1	UniProt_Tomato	K4CXD4	39	48518	1	1	1	1	0.09	2.177	2.596	1	0.899	1.067	1.201	1.339	1.443	2.37729	0.948156	1.13202	1.39003	Uncharacterized protein OS=Solanum lycopersicum PE=4 SV=1
3589	1	UniProt_Tomato	K4BBT2	49	76398	1	1	1	1	0.06	2.177	2.586	1	1.417	1.209	1.397	1.128	1.063	2.3727	1.19038	1.2996	1.09502	Uncharacterized protein OS=Solanum lycopersicum PE=4 SV=1
4181	1	UniProt_Tomato	K4C696	35	27251	1	1	1	1	0.17	2.797	2.002	1	1.399	1.76	1.552	2.637	1.796	2.36635	1.18279	1.65273	2.17625	Uncharacterized protein OS=Solanum lycopersicum PE=4 SV=1
4061	1	UniProt_Tomato	K4CWY5	37	18622	1	1	1	1	0.25	2.131	2.625	1	1.249	1.498	1.616	1.681	1.959	2.36514	1.11759	1.55588	1.81468	Uncharacterized protein OS=Solanum lycopersicum PE=4 SV=1
4542	1	UniProt_Tomato	K4B8E9	28	64538	1	1	1	1	0.07	2.444	2.27	1	1.531	1.636	2.014	2.269	1.689	2.35539	1.23734	1.81519	1.95764	Uncharacterized protein OS=Solanum lycopersicum PE=4 SV=1
2916	1	UniProt_Tomato	K4DA92	76	36108	1	1	1	1	0.12	2.553	2.173	1	1.333	1.278	1.241	1.395	1.274	2.35535	1.15456	1.25936	1.33313	Uncharacterized protein OS=Solanum lycopersicum PE=4 SV=1
3459	1	UniProt_Tomato	K4D891	53	15515	1	1	1	1	0.31	2.349	2.353	1	0.992	1.017	1.157	1.268	1.14	2.351	0.995992	1.08474	1.2023	Uncharacterized protein OS=Solanum lycopersicum PE=4 SV=1
4438	1	UniProt_Tomato	K4BVM0	30	20230	1	1	1	1	0.23	2.534	2.181	1	1.601	1.647	1.951	2.363	1.421	2.35088	1.26531	1.79257	1.83244	Uncharacterized protein OS=Solanum lycopersicum PE=4 SV=1
4359	1	UniProt_Tomato	K4C6X5	31	95569	1	1	1	1	0.05	2.494	2.214	1	1.192	0.919	1.376	1.604	1.254	2.34983	1.09179	1.12452	1.41824	Uncharacterized protein OS=Solanum lycopersicum PE=3 SV=1
4121	1	UniProt_Tomato	K4B5S9	36	103731	1	1	1	1	0.04	1.909	2.884	1	1.293	1.294	1.319	1.555	1.131	2.34639	1.1371	1.30644	1.32616	Uncharacterized protein OS=Solanum lycopersicum PE=4 SV=1
4539	1	UniProt_Tomato	K4D713	28	68825	1	1	1	1	0.06	2.208	2.493	1	1.441	1.336	1.533	1.734	1.473	2.34618	1.20042	1.43111	1.59818	Uncharacterized protein OS=Solanum lycopersicum PE=4 SV=1
4237	1	UniProt_Tomato	K4B079	34	55928	1	1	1	1	0.08	2.285	2.406	1	1.101	1.061	1.202	1.393	1.451	2.34472	1.04929	1.1293	1.4217	Uncharacterized protein OS=Solanum lycopersicum PE=4 SV=1
4364	1	UniProt_Tomato	H1AC32	31	101988	1	1	1	1	0.04	2.494	2.203	1	1.212	1.148	1.313	1.374	1.203	2.34399	1.10091	1.22773	1.28566	SlArf protein ( Xyl3protein ) OS=Solanum lycopersicum GN=SlArf PE=2 SV=1
4139	1	UniProt_Tomato	K4CLP9	36	94842	1	1	1	1	0.05	2.581	2.126	1	1.488	1.238	1.526	1.72	1.183	2.34248	1.21984	1.37448	1.42645	Uncharacterized protein OS=Solanum lycopersicum PE=3 SV=1
3988	1	UniProt_Tomato	Q8VYU3	39	56159	1	1	1	1	0.08	2.128	2.566	1	1.482	1.247	1.351	1.673	1.095	2.33676	1.21737	1.29796	1.35349	GTP cyclohydrolase 1 OS=Solanum lycopersicum GN=GCH1 PE=1 SV=1
3828	1	UniProt_Tomato	K4CXG6	42	108079	1	1	1	1	0.04	2.311	2.354	1	1.237	1.278	1.249	1.151	1.06	2.3324	1.11221	1.26342	1.10456	Uncharacterized protein OS=Solanum lycopersicum PE=4 SV=1
4088	1	UniProt_Tomato	K4CB97	37	40284	1	1	1	1	0.11	2.636	2.063	1	0.923	0.866	0.853	1.138	1.142	2.33197	0.960729	0.859475	1.14	Uncharacterized protein OS=Solanum lycopersicum PE=4 SV=1
4241	1	UniProt_Tomato	K4CBE6	34	60262	1	1	1	1	0.07	2.574	2.105	1	1.382	1.071	1.244	1.486	1.517	2.32772	1.17558	1.15426	1.50142	Uncharacterized protein OS=Solanum lycopersicum PE=4 SV=1
4265	1	UniProt_Tomato	K4BVK9	33	68159	1	1	1	1	0.06	2.133	2.539	1	1.046	0.852	1.003	1.02	1.012	2.32716	1.02274	0.924422	1.01599	Endoglucanase OS=Solanum lycopersicum PE=3 SV=1
4449	1	UniProt_Tomato	K4B1S9	30	76942	1	1	1	1	0.06	2.514	2.154	1	1.432	2.004	1.827	1.803	1.316	2.32705	1.19666	1.91345	1.54037	Uncharacterized protein OS=Solanum lycopersicum PE=4 SV=1
4094	1	UniProt_Tomato	K4CM81	36	67606	1	1	1	1	0.06	2.428	2.23	1	1.258	1.252	1.264	1.508	1.511	2.32689	1.12161	1.25799	1.5095	Uncharacterized protein OS=Solanum lycopersicum PE=4 SV=1
3830	1	UniProt_Tomato	K4AXS3	42	19029	1	1	1	1	0.25	2.345	2.305	1	1.081	1.422	1.709	1.581	1.545	2.32491	1.03971	1.55891	1.5629	Uncharacterized protein OS=Solanum lycopersicum PE=4 SV=1
4306	1	UniProt_Tomato	K4BAE3	32	69058	1	1	1	1	0.06	2.175	2.485	1	0.969	0.888	1.037	1.339	1.371	2.32484	0.984378	0.959612	1.35491	Uncharacterized protein OS=Solanum lycopersicum PE=4 SV=1
4534	1	UniProt_Tomato	K4BCL6	28	43552	1	1	1	1	0.1	2.041	2.648	1	1.238	1.116	0.917	0.951	0.851	2.32477	1.11265	1.01162	0.899612	Methionine aminopeptidase OS=Solanum lycopersicum PE=3 SV=1
3556	1	UniProt_Tomato	K4AX68	50	70623	1	1	1	1	0.06	2.203	2.452	1	1.299	1.344	1.448	1.855	2.04	2.32417	1.13974	1.39503	1.9453	Uncharacterized protein OS=Solanum lycopersicum PE=4 SV=1
3351	1	UniProt_Tomato	K4B8Y5	57	148269	1	1	1	1	0.03	2.41	2.241	1	1.08	0.963	1.206	1.198	0.962	2.32396	1.03923	1.07767	1.07353	Uncharacterized protein OS=Solanum lycopersicum PE=4 SV=1
4290	1	UniProt_Tomato	K4BM06	33	55234	1	1	1	1	0.08	2.07	2.605	1	1.463	1.41	1.378	2.002	1.894	2.32214	1.20955	1.39391	1.94725	Uncharacterized protein OS=Solanum lycopersicum PE=4 SV=1
4432	1	UniProt_Tomato	K4ATC5	30	54611	1	1	1	1	0.08	2.755	1.954	1	2.192	1.826	1.706	2.359	1.426	2.32019	1.48054	1.76498	1.8341	Protein CLP1 homolog OS=Solanum lycopersicum PE=3 SV=1
4295	1	UniProt_Tomato	K4BZL6	33	50971	1	1	1	1	0.09	2.729	1.972	1	2.085	1.991	1.778	1.49	1.143	2.31982	1.44395	1.88149	1.30502	Uncharacterized protein OS=Solanum lycopersicum PE=4 SV=1
4258	1	UniProt_Tomato	K4DC89	33	89606	1	1	1	1	0.05	2.231	2.412	1	1.075	1.12	1.459	1.515	1.253	2.31974	1.03682	1.27831	1.37779	Uncharacterized protein OS=Solanum lycopersicum PE=4 SV=1
2844	1	UniProt_Tomato	K4BCX0	80	53380	1	1	1	1	0.08	2.273	2.364	1	1.571	1.412	1.549	2.029	1.234	2.31805	1.2534	1.47891	1.58234	Uncharacterized protein OS=Solanum lycopersicum PE=4 SV=1
4042	1	UniProt_Tomato	K4CZS9	37	28351	1	1	1	1	0.16	2.598	2.066	1	1.266	1.238	1.343	3.084	2.539	2.31678	1.12517	1.28943	2.79826	Uncharacterized protein OS=Solanum lycopersicum PE=3 SV=1
3917	1	UniProt_Tomato	K4ASE8	40	31549	1	1	1	1	0.14	2.224	2.411	1	1.287	1.147	1.46	2.116	1.545	2.31561	1.13446	1.29407	1.8081	Uncharacterized protein OS=Solanum lycopersicum PE=4 SV=1
4613	1	UniProt_Tomato	K4DBP6	26	57741	1	1	1	1	0.08	2.726	1.951	1	1.001	0.885	1.05	1.044	0.993	2.30617	1.0005	0.963976	1.01818	Uncharacterized protein OS=Solanum lycopersicum PE=4 SV=1
2963	1	UniProt_Tomato	K4D3H2	73	67083	1	1	1	1	0.07	2.265	2.342	1	1.225	0.92	1.06	1.086	0.918	2.30318	1.1068	0.987522	0.998473	Uncharacterized protein OS=Solanum lycopersicum PE=4 SV=1
4519	1	UniProt_Tomato	K4CKN9	28	45928	1	1	1	1	0.1	2.476	2.132	1	1.5	1.22	1.248	1.788	1.677	2.29757	1.22474	1.23392	1.73161	Uncharacterized protein OS=Solanum lycopersicum PE=4 SV=1
4193	1	UniProt_Tomato	K4C5X6	34	68470	1	1	1	1	0.06	2.213	2.37	1	1.23	1.351	1.332	1.307	1.466	2.29016	1.10905	1.34147	1.38422	Uncharacterized protein OS=Solanum lycopersicum PE=4 SV=1
4478	1	UniProt_Tomato	K4CY75	29	56977	1	1	1	1	0.08	2.421	2.164	1	1.049	1.23	1.48	1.73	1.298	2.2889	1.02421	1.34922	1.49851	Uncharacterized protein OS=Solanum lycopersicum PE=4 SV=1
4092	1	UniProt_Tomato	K4CVH1	37	83163	1	1	1	1	0.05	2.461	2.126	1	0.754	0.991	1.278	1.156	1.421	2.28738	0.868332	1.12539	1.28167	Amine oxidase OS=Solanum lycopersicum PE=3 SV=1
4705	1	UniProt_Tomato	K4CLJ2	23	18271	1	1	1	1	0.26	1.727	3.025	1	3.947	1.053	2.043	1.812	1.913	2.28565	1.98671	1.46672	1.86182	Uncharacterized protein OS=Solanum lycopersicum PE=4 SV=1
4599	1	UniProt_Tomato	K4DAP8	26	78960	1	1	1	1	0.06	2.772	1.875	1	1.31	1.348	1.522	1.898	1.177	2.2798	1.14455	1.43236	1.49464	Uncharacterized protein OS=Solanum lycopersicum PE=4 SV=1
4335	1	UniProt_Tomato	K4CDF3	32	37656	1	1	1	1	0.12	2.291	2.262	1	1.289	1.417	1.325	1.595	1.197	2.27645	1.13534	1.37023	1.38174	Uncharacterized protein OS=Solanum lycopersicum PE=4 SV=1
4726	1	UniProt_Tomato	K4CLH7	22	63817	1	1	1	1	0.07	2.475	2.086	1	1.736	1.575	1.297	1.545	1.454	2.27219	1.31757	1.42926	1.49881	Uncharacterized protein OS=Solanum lycopersicum PE=3 SV=1
3470	1	UniProt_Tomato	K4BPG3	52	94381	1	1	1	1	0.05	2.421	2.128	1	1.41	1.216	1.355	1.615	1.064	2.26978	1.18743	1.28362	1.31086	Uncharacterized protein OS=Solanum lycopersicum PE=4 SV=1
4446	1	UniProt_Tomato	K4DHF6	30	63867	1	1	1	1	0.07	2.697	1.9	1	0.836	0.944	1.118	1.129	1.118	2.26369	0.91433	1.02732	1.12349	Glycosyltransferase OS=Solanum lycopersicum PE=3 SV=1
4220	1	UniProt_Tomato	K4D6P6	34	29096	1	1	1	1	0.16	2.192	2.336	1	1.58	1.569	1.395	1.562	1.417	2.26285	1.25698	1.47944	1.48773	Uncharacterized protein OS=Solanum lycopersicum PE=4 SV=1
4639	1	UniProt_Tomato	K4BJS7	25	35847	1	1	1	1	0.12	2.195	2.324	1	1.016	0.857	1.013	1.24	1.221	2.25858	1.00797	0.931741	1.23046	Uncharacterized protein OS=Solanum lycopersicum PE=3 SV=1
3964	1	UniProt_Tomato	K4BX57	39	75603	1	1	1	1	0.06	2.409	2.116	1	1.173	1.309	1.584	1.03	1.047	2.25775	1.08305	1.43995	1.03847	Uncharacterized protein OS=Solanum lycopersicum PE=4 SV=1
4078	1	UniProt_Tomato	K4DBC3	37	62644	1	1	1	1	0.07	2.179	2.328	1	1.285	1.149	1.613	1.579	1.206	2.25227	1.13358	1.36137	1.37995	Protein DETOXIFICATION OS=Solanum lycopersicum PE=3 SV=1
3322	1	UniProt_Tomato	K4CIL9	58	33619	1	1	1	1	0.13	2.266	2.237	1	0.946	1.07	1.189	1.603	1.24	2.25145	0.972625	1.12793	1.40987	Uncharacterized protein OS=Solanum lycopersicum PE=4 SV=1
4313	1	UniProt_Tomato	K4CMT9	32	22694	1	1	1	1	0.2	2.799	1.807	1	1.521	1.808	2.024	1.987	1.995	2.24895	1.23329	1.91295	1.991	Uncharacterized protein OS=Solanum lycopersicum PE=3 SV=1
4660	1	UniProt_Tomato	K4BAJ2	25	16800	1	1	1	1	0.28	2.794	1.81	1	0.928	1.24	1.232	1.088	1.081	2.24881	0.963328	1.23599	1.08449	Uncharacterized protein OS=Solanum lycopersicum PE=4 SV=1
3523	1	UniProt_Tomato	K4BYW8	51	88621	1	1	1	1	0.05	2.247	2.241	1	1.035	1.181	1.262	1.375	1.262	2.244	1.01735	1.22083	1.31729	S-acyltransferase OS=Solanum lycopersicum PE=3 SV=1
4137	1	UniProt_Tomato	Q949K3	36	83416	1	1	1	1	0.05	2.318	2.165	1	1.33	1.227	1.605	1.642	1.373	2.24019	1.15326	1.40333	1.50149	Suppressor-like protein OS=Solanum lycopersicum PE=4 SV=1
3793	1	UniProt_Tomato	K4BE45	43	49113	1	1	1	1	0.09	2.26	2.218	1	0.997	0.978	1.06	1.373	2.019	2.2389	0.998499	1.01817	1.66496	Uncharacterized protein OS=Solanum lycopersicum PE=4 SV=1
4580	1	UniProt_Tomato	K4B6E6	27	32079	1	1	1	1	0.14	2.409	2.079	1	1.159	1.132	1.183	1.077	0.924	2.23793	1.07657	1.15722	0.997571	Uncharacterized protein OS=Solanum lycopersicum PE=4 SV=1
3790	1	UniProt_Tomato	K4AZU7	43	59880	1	1	1	1	0.07	2.221	2.253	1	1.101	1.081	1.175	1.208	0.966	2.23694	1.04929	1.12702	1.08024	Uncharacterized protein OS=Solanum lycopersicum PE=4 SV=1
4086	1	UniProt_Tomato	K4CT82	37	40698	1	1	1	1	0.11	2.074	2.412	1	1.088	1.122	1.309	1.393	1.28	2.23662	1.04307	1.2119	1.33531	Uncharacterized protein OS=Solanum lycopersicum PE=4 SV=1
3113	1	UniProt_Tomato	K4BVZ9	67	19581	1	1	1	1	0.24	2.502	1.994	1	1.314	1.578	1.721	2.168	1.495	2.2336	1.1463	1.64795	1.80032	Uncharacterized protein OS=Solanum lycopersicum PE=3 SV=1
3861	1	UniProt_Tomato	K4CAL8	41	36204	1	1	1	1	0.12	2.3	2.169	1	1.062	1.686	1.807	3.326	3.676	2.23354	1.03053	1.74545	3.49662	Uncharacterized protein OS=Solanum lycopersicum PE=4 SV=1
4746	1	UniProt_Tomato	K4D3Q2	20	55891	1	1	1	1	0.08	1.964	2.539	1	1.963	7.892	3.597	7.038	5.134	2.23307	1.40107	5.32799	6.01108	Uncharacterized protein OS=Solanum lycopersicum PE=4 SV=1
3273	1	UniProt_Tomato	K4D4P0	59	34460	1	1	1	1	0.13	2.596	1.92	1	1.185	1.413	1.648	2.481	2.675	2.23256	1.08858	1.52598	2.57617	Uncharacterized protein OS=Solanum lycopersicum PE=4 SV=1
4010	1	UniProt_Tomato	K4BUA1	38	84148	1	1	1	1	0.05	2.18	2.286	1	1.122	1.199	1.442	1.42	1.092	2.23237	1.05925	1.3149	1.24525	Uncharacterized protein OS=Solanum lycopersicum PE=4 SV=1
3230	1	UniProt_Tomato	K4B6E2	61	33173	1	1	1	1	0.14	2.07	2.407	1	1.06	1.6	1.428	1.805	1.533	2.23215	1.02956	1.51156	1.66345	Uncharacterized protein OS=Solanum lycopersicum PE=4 SV=1
3389	1	UniProt_Tomato	K4BKW9	56	18883	1	1	1	1	0.25	2.014	2.472	1	0.906	1.13	0.994	1.335	1.444	2.23128	0.95184	1.05982	1.38843	Uncharacterized protein OS=Solanum lycopersicum PE=4 SV=1
3112	1	UniProt_Tomato	K4D4Q1	67	72594	1	1	1	1	0.06	2.197	2.261	1	1.281	1.226	1.581	1.593	1.767	2.22877	1.13181	1.39223	1.67775	Uncharacterized protein OS=Solanum lycopersicum PE=4 SV=1
4011	1	UniProt_Tomato	K4BZ79	38	106554	1	1	1	1	0.04	2.331	2.126	1	1.093	1.017	1.121	1.029	1.042	2.22614	1.04547	1.06773	1.03548	Uncharacterized protein OS=Solanum lycopersicum PE=4 SV=1
4561	1	UniProt_Tomato	K4BED3	27	176135	1	1	1	1	0.02	2.202	2.248	1	1.245	1.188	1.387	1.406	1.336	2.22488	1.1158	1.28365	1.37055	Uncharacterized protein OS=Solanum lycopersicum PE=4 SV=1
4691	1	UniProt_Tomato	K4B0P3	24	55953	1	1	1	1	0.08	1.994	2.48	1	1.748	1.994	1.615	1.663	1.967	2.22376	1.32212	1.79452	1.80862	Uncharacterized protein OS=Solanum lycopersicum PE=3 SV=1
4390	1	UniProt_Tomato	K4D2B7	31	37389	1	1	1	1	0.12	2.166	2.282	1	1.196	1.382	1.34	1.893	1.634	2.22324	1.09362	1.36084	1.75874	Uncharacterized protein OS=Solanum lycopersicum PE=4 SV=1
3924	1	UniProt_Tomato	K4BC31	40	32215	1	1	1	1	0.14	2.175	2.268	1	1.032	1.365	1.288	1.67	2.031	2.22101	1.01587	1.32594	1.84168	Uncharacterized protein OS=Solanum lycopersicum PE=3 SV=1
4664	1	UniProt_Tomato	K4CIN1	24	39425	1	1	1	1	0.11	2.337	2.11	1	1.309	1.56	1.664	1.853	1.523	2.2206	1.14412	1.61116	1.67992	Uncharacterized protein OS=Solanum lycopersicum PE=4 SV=1
4055	1	UniProt_Tomato	K4B3G4	37	125228	1	1	1	1	0.03	2.291	2.143	1	0.857	0.928	0.945	1.392	1.556	2.21576	0.925743	0.936461	1.47172	Uncharacterized protein OS=Solanum lycopersicum PE=4 SV=1
4611	1	UniProt_Tomato	K4CQ54	26	45107	1	1	1	1	0.1	2.218	2.188	1	1.013	1.309	1.36	1.597	1.539	2.20295	1.00648	1.33426	1.56773	Uncharacterized protein OS=Solanum lycopersicum PE=4 SV=1
3955	1	UniProt_Tomato	K4C6L2	39	72090	1	1	1	1	0.06	2.016	2.393	1	1.765	1.005	1.14	1.118	0.892	2.19643	1.32853	1.07037	0.998627	Uncharacterized protein OS=Solanum lycopersicum PE=4 SV=1
4132	1	UniProt_Tomato	K4BCT3	36	63650	1	1	1	1	0.07	2.333	2.067	1	1.135	0.928	1.081	1.155	0.924	2.19598	1.06536	1.00158	1.03306	Glycosyltransferase OS=Solanum lycopersicum PE=3 SV=1
3965	1	UniProt_Tomato	K4BYE0	39	250069	1	1	1	1	0.02	2.246	2.143	1	1.288	1.241	1.524	1.56	1.174	2.1939	1.1349	1.37524	1.35331	Uncharacterized protein OS=Solanum lycopersicum PE=4 SV=1
3532	1	UniProt_Tomato	K4CQP6	51	57481	1	1	1	1	0.08	2.426	1.981	1	0.691	0.984	0.889	0.94	1.387	2.19224	0.831264	0.935295	1.14183	Uncharacterized protein OS=Solanum lycopersicum PE=3 SV=1
3013	1	UniProt_Tomato	K4CDY3	72	39006	1	1	1	1	0.11	1.738	2.764	1	1.777	1.501	1.536	2.073	1.874	2.19176	1.33304	1.5184	1.97099	Uncharacterized protein OS=Solanum lycopersicum PE=4 SV=1
4171	1	UniProt_Tomato	K4C9B3	35	41929	1	1	1	1	0.11	2.146	2.226	1	1.086	1.369	1.518	1.872	2.008	2.18563	1.04211	1.44158	1.93881	Uncharacterized protein OS=Solanum lycopersicum PE=4 SV=1
4123	1	UniProt_Tomato	K4BMH9	36	85179	1	1	1	1	0.05	2.005	2.378	1	1.058	1.176	1.015	1.15	0.992	2.18355	1.02859	1.09254	1.06808	Uncharacterized protein OS=Solanum lycopersicum PE=4 SV=1
4059	1	UniProt_Tomato	K4BSM9	37	20982	1	1	1	1	0.22	2.284	2.085	1	0.914	0.907	0.934	1.257	1.171	2.18223	0.956033	0.920401	1.21324	Uncharacterized protein OS=Solanum lycopersicum PE=4 SV=1
3707	1	UniProt_Tomato	K4CZQ2	45	17894	1	1	1	1	0.26	2.05	2.319	1	0.931	1.163	0.993	1.366	1.627	2.18036	0.964883	1.07464	1.4908	Uncharacterized protein OS=Solanum lycopersicum PE=4 SV=1
4713	1	UniProt_Tomato	K4CWQ1	23	121015	1	1	1	1	0.04	2.068	2.296	1	0.922	0.935	0.999	1.029	1.128	2.17902	0.960208	0.96647	1.07736	Uncharacterized protein OS=Solanum lycopersicum PE=4 SV=1
3564	1	UniProt_Tomato	K4BAK7	49	35520	1	1	1	1	0.13	2.034	2.33	1	1.206	1.201	1.659	2.867	2.747	2.17697	1.09818	1.41154	2.80636	Uncharacterized protein OS=Solanum lycopersicum PE=4 SV=1
3575	1	UniProt_Tomato	K4C6J0	49	68262	1	1	1	1	0.06	2.09	2.265	1	0.911	1.064	1.053	1.134	1.025	2.17574	0.954463	1.05849	1.07812	Uncharacterized protein OS=Solanum lycopersicum PE=4 SV=1
3827	1	UniProt_Tomato	K4D948	42	49038	1	1	1	1	0.09	2.223	2.128	1	1.121	1.368	1.783	1.817	1.731	2.17498	1.05877	1.56178	1.77348	Uncharacterized protein OS=Solanum lycopersicum PE=4 SV=1
4742	1	UniProt_Tomato	K4AZL0	21	34906	1	1	1	1	0.13	2.182	2.165	1	1.296	1.225	2.131	1.325	1.212	2.17348	1.13842	1.6157	1.26724	Plasmamembrane intrinsic protein 12 OS=Solanum lycopersicum GN=PIP1;2 PE=2 SV=1
2986	1	UniProt_Tomato	K4D6K8	73	104621	1	1	1	1	0.04	1.931	2.437	1	1.37	1.364	1.657	1.501	0.989	2.1693	1.17047	1.50338	1.2184	Uncharacterized protein OS=Solanum lycopersicum PE=4 SV=1
4034	1	UniProt_Tomato	K4BKX3	38	57012	1	1	1	1	0.08	2.216	2.118	1	1.437	1.541	1.572	1.858	1.795	2.16645	1.19875	1.55642	1.82623	Uncharacterized protein OS=Solanum lycopersicum PE=4 SV=1
3423	1	UniProt_Tomato	K4CET0	55	103860	1	1	1	1	0.04	2.08	2.255	1	1.079	1.538	1.628	1.771	1.379	2.16573	1.03875	1.58236	1.56276	Uncharacterized protein OS=Solanum lycopersicum PE=4 SV=1
3559	1	UniProt_Tomato	K4BU81	49	94725	1	1	1	1	0.05	2.203	2.129	1	1.937	2.255	2.333	3.148	1.547	2.16568	1.39176	2.29367	2.2068	Uncharacterized protein OS=Solanum lycopersicum PE=4 SV=1
4308	1	UniProt_Tomato	K4BID2	32	43720	1	1	1	1	0.1	2.291	2.046	1	0.992	0.976	1.085	1.21	1.447	2.16504	0.995992	1.02906	1.3232	Uncharacterized protein OS=Solanum lycopersicum PE=4 SV=1
3215	1	UniProt_Tomato	K4DFZ7	62	32989	1	1	1	1	0.14	2.05	2.282	1	1.887	1.961	1.236	1.509	1.289	2.16289	1.37368	1.55685	1.39467	Uncharacterized protein OS=Solanum lycopersicum PE=3 SV=1
4421	1	UniProt_Tomato	K4CUD9	30	72809	1	1	1	1	0.06	2.271	2.052	1	1.344	1.039	1.224	1.466	1.361	2.15872	1.15931	1.12771	1.41252	Uncharacterized protein OS=Solanum lycopersicum PE=3 SV=1
4190	1	UniProt_Tomato	K4AXL7	34	76457	1	1	1	1	0.06	2.142	2.175	1	1.425	1.698	1.742	1.961	1.498	2.15844	1.19373	1.71986	1.71394	Uncharacterized protein OS=Solanum lycopersicum PE=4 SV=1
3987	1	UniProt_Tomato	K4CPQ8	39	60128	1	1	1	1	0.07	2.048	2.265	1	1.12	1.282	1.263	1.404	1.156	2.15377	1.0583	1.27246	1.27398	Uncharacterized protein OS=Solanum lycopersicum PE=3 SV=1
3824	1	UniProt_Tomato	Q42883	42	137068	1	1	1	1	0.03	2.176	2.129	1	1.177	1.303	1.511	1.586	1.174	2.15237	1.0849	1.40315	1.36454	Calcium-transporting ATPase, endoplasmic reticulum-type OS=Solanum lycopersicum GN=LCA1 PE=2 SV=1
3977	1	UniProt_Tomato	K4CMP5	39	34365	1	1	1	1	0.13	2.079	2.226	1	1.113	1.46	1.443	1.696	2.159	2.15124	1.05499	1.45148	1.91355	Uncharacterized protein OS=Solanum lycopersicum PE=4 SV=1
4065	1	UniProt_Tomato	K4C260	37	198238	1	1	1	1	0.02	1.87	2.473	1	1.157	1.208	1.266	1.27	1.098	2.15047	1.07564	1.23666	1.18087	Uncharacterized protein OS=Solanum lycopersicum PE=4 SV=1
4684	1	UniProt_Tomato	G8Z247	24	108982	1	1	1	1	0.04	2.383	1.938	1	1.492	1.533	1.621	2.281	1.731	2.14901	1.22147	1.57639	1.98706	Beta-adaptin-like protein OS=Solanum lycopersicum PE=2 SV=1
3691	1	UniProt_Tomato	K4BPE7	46	69082	1	1	1	1	0.06	2.446	1.875	1	1.686	1.948	2.3	2.506	2.553	2.14155	1.29846	2.1167	2.52939	Hexosyltransferase OS=Solanum lycopersicum PE=3 SV=1
4493	1	UniProt_Tomato	K4DHN0	29	114625	1	1	1	1	0.04	2.026	2.256	1	1.172	1.067	1.21	1.219	1.333	2.13791	1.08259	1.13625	1.27473	Uncharacterized protein OS=Solanum lycopersicum PE=4 SV=1
3404	1	UniProt_Tomato	K4BLL4	55	128841	1	1	1	1	0.03	2.042	2.235	1	1.238	1.314	1.629	1.558	1.059	2.13632	1.11265	1.46305	1.28449	Uncharacterized protein OS=Solanum lycopersicum PE=4 SV=1
2554	1	UniProt_Tomato	K4CIF5	102	24403	1	1	1	1	0.19	2.295	1.988	1	1.283	1.334	1.585	1.219	1.3	2.13599	1.1327	1.45409	1.25885	Uncharacterized protein OS=Solanum lycopersicum PE=4 SV=1
4700	1	UniProt_Tomato	K4C8Y0	23	10866	1	1	1	1	0.46	2.044	2.232	1	0.722	0.933	0.816	0.925	1.155	2.13593	0.849706	0.872541	1.03362	Uncharacterized protein OS=Solanum lycopersicum PE=3 SV=1
4312	1	UniProt_Tomato	K4BT61	32	134549	1	1	1	1	0.03	1.642	2.776	1	1.263	0.562	0.757	0.596	0.637	2.13499	1.12383	0.652253	0.616159	Transcription elongation factor SPT5 OS=Solanum lycopersicum PE=3 SV=1
3181	1	UniProt_Tomato	K4DCS2	64	41783	1	1	1	1	0.11	2.199	2.072	1	1.337	1.28	1.267	1.672	1.2	2.13456	1.15629	1.27348	1.41647	Uncharacterized protein OS=Solanum lycopersicum PE=4 SV=1
4255	1	UniProt_Tomato	K4BE16	33	31081	1	1	1	1	0.14	2.31	1.971	1	1.74	1.24	1.587	1.585	1.453	2.13378	1.31909	1.40281	1.51757	Uncharacterized protein OS=Solanum lycopersicum PE=4 SV=1
3054	1	UniProt_Tomato	K4BVX6	70	161401	1	1	1	1	0.03	1.762	2.579	1	1.397	1.166	1.267	1.306	1.53	2.13171	1.18195	1.21545	1.41357	Uncharacterized protein OS=Solanum lycopersicum PE=4 SV=1
3298	1	UniProt_Tomato	K4AUD6	59	65317	1	1	1	1	0.07	1.94	2.328	1	1.144	1.079	1.159	2.257	1.279	2.12516	1.06958	1.11828	1.69903	Uncharacterized protein OS=Solanum lycopersicum PE=4 SV=1
4136	1	UniProt_Tomato	K4D244	36	88535	1	1	1	1	0.05	2.279	1.973	1	1.32	1.375	1.573	1.79	1.399	2.12049	1.14891	1.47067	1.58247	Uncharacterized protein OS=Solanum lycopersicum PE=4 SV=1
4315	1	UniProt_Tomato	K4CC16	32	65834	1	1	1	1	0.07	2.033	2.209	1	0.847	0.877	0.966	1.352	1.306	2.11917	0.920326	0.920425	1.3288	Uncharacterized protein OS=Solanum lycopersicum PE=4 SV=1
4575	1	UniProt_Tomato	K4CBT0	27	16121	1	1	1	1	0.29	1.987	2.258	1	0.827	1.327	1.882	3.641	1.804	2.11817	0.909395	1.58032	2.56288	Uncharacterized protein OS=Solanum lycopersicum PE=4 SV=1
4176	1	UniProt_Tomato	K4DAJ1	35	63583	1	1	1	1	0.07	2.143	2.093	1	1.582	1.392	1.365	2.053	1.225	2.11785	1.25778	1.37843	1.58585	FRIGIDA-like protein OS=Solanum lycopersicum PE=3 SV=1
3625	1	UniProt_Tomato	K4BUP6	48	65444	1	1	1	1	0.07	2.54	1.759	1	1.06	0.946	1.112	1.529	1.657	2.11373	1.02956	1.02565	1.59171	Uncharacterized protein OS=Solanum lycopersicum PE=4 SV=1
3488	1	UniProt_Tomato	K4BTD4	52	33428	1	1	1	1	0.13	2.224	2.008	1	1.404	1.253	1.276	1.345	1.144	2.11324	1.18491	1.26445	1.24044	Uncharacterized protein OS=Solanum lycopersicum PE=4 SV=1
4056	1	UniProt_Tomato	K4BCT1	37	39792	1	1	1	1	0.11	1.952	2.287	1	1.198	1.148	1.392	1.791	2.263	2.11287	1.09453	1.26413	2.01321	Uncharacterized protein OS=Solanum lycopersicum PE=4 SV=1
3614	1	UniProt_Tomato	K4CHG3	48	20110	1	1	1	1	0.23	2.071	2.151	1	0.96	0.91	1.075	1.011	1.085	2.11062	0.979796	0.989065	1.04735	Uncharacterized protein OS=Solanum lycopersicum PE=4 SV=1
3178	1	UniProt_Tomato	K4AVF0	64	15902	1	1	1	1	0.3	1.626	2.738	1	1.237	1.442	1.437	1.677	1.775	2.10997	1.11221	1.4395	1.7253	Uncharacterized protein OS=Solanum lycopersicum PE=4 SV=1
3106	1	UniProt_Tomato	K4BXK5	67	29674	1	1	1	1	0.15	1.91	2.33	1	1.231	1.136	1.307	1.531	1.509	2.10957	1.1095	1.2185	1.51996	Chalcone-flavonone isomerase family protein OS=Solanum lycopersicum PE=3 SV=1
4579	1	UniProt_Tomato	K4CF02	27	68520	1	1	1	1	0.06	2.115	2.104	1	0.95	1.093	1.139	1.383	1.504	2.10949	0.974679	1.11576	1.44223	Uncharacterized protein OS=Solanum lycopersicum PE=4 SV=1
4192	1	UniProt_Tomato	K4C2I8	34	103915	1	1	1	1	0.04	1.95	2.282	1	1.296	1.245	1.495	1.778	1.063	2.10948	1.13842	1.36429	1.37478	Uncharacterized protein OS=Solanum lycopersicum PE=4 SV=1
2933	1	UniProt_Tomato	K4B6D2	75	77685	1	1	1	1	0.06	2.04	2.178	1	1.133	1.291	1.089	1.313	1.28	2.10787	1.06442	1.18571	1.2964	Uncharacterized protein OS=Solanum lycopersicum PE=4 SV=1
4442	1	UniProt_Tomato	K4BVR0	30	99497	1	1	1	1	0.04	2.019	2.193	1	1.328	1.354	1.362	1.381	1.702	2.1042	1.15239	1.35799	1.53312	Uncharacterized protein OS=Solanum lycopersicum PE=4 SV=1
3910	1	UniProt_Tomato	K4B574	40	53842	1	1	1	1	0.08	2.285	1.937	1	1.016	1.208	1.121	2.217	2.005	2.10382	1.00797	1.16369	2.10834	Uncharacterized protein OS=Solanum lycopersicum PE=3 SV=1
3693	1	UniProt_Tomato	K4B9D7	46	31548	1	1	1	1	0.14	2.025	2.181	1	1.443	1.707	1.693	2.516	2.008	2.10155	1.20125	1.69999	2.24769	Uncharacterized protein OS=Solanum lycopersicum PE=4 SV=1
3770	1	UniProt_Tomato	K4CP90	43	25623	1	1	1	1	0.18	2.313	1.907	1	1.058	1.135	1.324	1.421	1.22	2.10021	1.02859	1.22586	1.31667	Uncharacterized protein OS=Solanum lycopersicum PE=4 SV=1
4461	1	UniProt_Tomato	K4BLH3	30	27573	1	1	1	1	0.16	1.967	2.234	1	1.324	1.116	1.554	1.635	1.236	2.09625	1.15065	1.31691	1.42157	Uncharacterized protein OS=Solanum lycopersicum PE=4 SV=1
4472	1	UniProt_Tomato	K4AZW3	29	112485	1	1	1	1	0.04	2.008	2.188	1	2.158	1.628	1.827	2.1	1.316	2.09607	1.46901	1.72463	1.66241	Uncharacterized protein OS=Solanum lycopersicum PE=4 SV=1
4616	1	UniProt_Tomato	K4CLB9	26	21622	1	1	1	1	0.21	2.024	2.17	1	1.043	1.144	1.135	1.761	1.769	2.09573	1.02127	1.13949	1.765	Uncharacterized protein OS=Solanum lycopersicum PE=4 SV=1
4211	1	UniProt_Tomato	K4BWL6	34	45459	1	1	1	1	0.1	2.073	2.115	1	0.949	1.097	1.162	1.311	1.01	2.09389	0.974166	1.12903	1.1507	Uncharacterized protein OS=Solanum lycopersicum PE=4 SV=1
4291	1	UniProt_Tomato	K4BY78	33	83423	1	1	1	1	0.05	2.211	1.98	1	1.334	1.426	1.534	1.457	1.072	2.09231	1.15499	1.47901	1.24976	Uncharacterized protein OS=Solanum lycopersicum PE=3 SV=1
4331	1	UniProt_Tomato	K4BHN9	32	63090	1	1	1	1	0.07	2.342	1.865	1	1.099	1.356	1.227	1.657	1.435	2.08994	1.04833	1.28989	1.54201	Pectinesterase OS=Solanum lycopersicum PE=4 SV=1
4333	1	UniProt_Tomato	K4CEP1	32	33130	1	1	1	1	0.14	2.175	2.006	1	0.899	1.118	1.153	1.47	1.91	2.08879	0.948156	1.13537	1.67562	Uncharacterized protein OS=Solanum lycopersicum PE=3 SV=1
4551	1	UniProt_Tomato	K4BDE8	27	59778	1	1	1	1	0.07	2.19	1.992	1	1.025	0.867	1.215	1.39	1.263	2.08866	1.01242	1.02636	1.32498	RING-finger protein OS=Solanum lycopersicum GN=RFP1 PE=2 SV=1
4416	1	UniProt_Tomato	Q8S333	30	44945	1	1	1	1	0.1	2.056	2.116	1	0.996	1.17	1.188	1.538	1.132	2.08578	0.997998	1.17897	1.31948	Cysteine protease OS=Solanum lycopersicum GN=Rcr3 PE=3 SV=1
3758	1	UniProt_Tomato	K4BRJ6	44	14923	1	1	1	1	0.32	2.658	1.634	1	1.333	1.397	1.533	2.41	1.991	2.08403	1.15456	1.46342	2.1905	Vesicle transport protein OS=Solanum lycopersicum PE=3 SV=1
3798	1	UniProt_Tomato	K4BGG2	43	26113	1	1	1	1	0.17	1.887	2.291	1	0.954	1.099	1.263	1.312	1.153	2.07921	0.976729	1.17815	1.22993	Uncharacterized protein OS=Solanum lycopersicum PE=4 SV=1
3256	1	UniProt_Tomato	K4B6C8	60	19641	1	1	1	1	0.24	2.058	2.099	1	1.053	1.406	1.319	2.484	1.786	2.0784	1.02616	1.36181	2.10628	Uncharacterized protein OS=Solanum lycopersicum PE=3 SV=1
4584	1	UniProt_Tomato	K4D524	27	14926	1	1	1	1	0.32	2.156	2.003	1	1.04	1.1	1.983	1.129	1.37	2.07809	1.0198	1.47692	1.24368	Uncharacterized protein OS=Solanum lycopersicum PE=4 SV=1
4095	1	UniProt_Tomato	K4CVZ6	36	23252	1	1	1	1	0.2	2.164	1.993	1	1.481	2.251	2.159	2.127	2.204	2.07674	1.21696	2.20452	2.16516	Uncharacterized protein OS=Solanum lycopersicum PE=4 SV=1
3565	1	UniProt_Tomato	K4C6Y1	49	19214	1	1	1	1	0.24	1.783	2.413	1	1.62	1.549	1.786	2.187	1.774	2.07422	1.27279	1.66328	1.96971	Uncharacterized protein OS=Solanum lycopersicum PE=4 SV=1
4299	1	UniProt_Tomato	K4D2Q0	33	102315	1	1	1	1	0.04	2.287	1.881	1	1.625	1.498	1.792	1.913	1.241	2.07409	1.27475	1.63842	1.54079	Uncharacterized protein OS=Solanum lycopersicum PE=4 SV=1
4623	1	UniProt_Tomato	K4CEW8	25	76874	1	1	1	1	0.06	2.339	1.839	1	1.094	0.969	1.238	1.045	1.06	2.07399	1.04594	1.09527	1.05247	Transcriptional adapter OS=Solanum lycopersicum PE=4 SV=1
4747	1	UniProt_Tomato	K4D8X2	20	14743	1	1	1	1	0.32	2.519	1.7	1	1.932	1.582	1.627	2.4	1.695	2.06937	1.38996	1.60434	2.01693	Uncharacterized protein OS=Solanum lycopersicum PE=4 SV=1
3704	1	UniProt_Tomato	K4BF10	45	39947	1	1	1	1	0.11	2.405	1.777	1	1.145	1.042	1.141	0.89	1.16	2.06729	1.07005	1.09038	1.01607	Uncharacterized protein OS=Solanum lycopersicum PE=3 SV=1
4248	1	UniProt_Tomato	K4BLH8	34	50373	1	1	1	1	0.09	2.025	2.103	1	1.297	1.708	2.417	1.967	1.504	2.06363	1.13886	2.03181	1.71999	Uncharacterized protein OS=Solanum lycopersicum PE=3 SV=1
4582	1	UniProt_Tomato	K4D4R7	27	49117	1	1	1	1	0.09	2.626	1.62	1	1.218	1.604	1.497	2.212	1.535	2.06255	1.10363	1.54958	1.84267	Uncharacterized protein OS=Solanum lycopersicum PE=4 SV=1
3664	1	UniProt_Tomato	K4B3C6	46	62290	1	1	1	1	0.07	2.091	2.032	1	0.919	0.889	1.057	1.891	1.322	2.06129	0.958645	0.969367	1.58111	Uncharacterized protein OS=Solanum lycopersicum PE=4 SV=1
4569	1	UniProt_Tomato	K4BUL5	27	29161	1	1	1	1	0.15	2.102	2.019	1	1.439	1.381	1.747	1.425	0.989	2.06008	1.19958	1.55326	1.18715	Uncharacterized protein OS=Solanum lycopersicum PE=4 SV=1
3645	1	UniProt_Tomato	K4DCH8	47	20616	1	1	1	1	0.22	2.254	1.879	1	0.925	1.073	1.04	2.182	2.926	2.05798	0.961769	1.05637	2.52676	Oleosin OS=Solanum lycopersicum PE=3 SV=1
3862	1	UniProt_Tomato	K4BJN0	41	156744	1	1	1	1	0.03	2.024	2.089	1	1.148	1.06	1.158	1.139	1.102	2.05624	1.07145	1.10792	1.12035	Uncharacterized protein OS=Solanum lycopersicum PE=4 SV=1
4380	1	UniProt_Tomato	K4C523	31	92241	1	1	1	1	0.05	2.106	2.003	1	1.217	1.361	1.535	1.625	1.276	2.05385	1.10318	1.44538	1.43997	Uncharacterized protein OS=Solanum lycopersicum PE=4 SV=1
3876	1	UniProt_Tomato	K4BTW9	41	33218	1	1	1	1	0.14	2.139	1.972	1	1.023	1.325	1.153	1.563	1.478	2.0538	1.01143	1.23601	1.51991	Uncharacterized protein OS=Solanum lycopersicum PE=4 SV=1
4358	1	UniProt_Tomato	K4D296	31	22758	1	1	1	1	0.2	1.927	2.186	1	1.076	1.394	1.564	1.822	1.841	2.05242	1.0373	1.47656	1.83148	H/ACA ribonucleoprotein complex subunit OS=Solanum lycopersicum PE=3 SV=1
3710	1	UniProt_Tomato	K4BDE5	45	38594	1	1	1	1	0.12	1.955	2.152	1	1.052	1.127	1.359	1.406	1.587	2.05114	1.02567	1.23758	1.49376	Uncharacterized protein OS=Solanum lycopersicum PE=4 SV=1
4687	1	UniProt_Tomato	K4BAR5	24	23053	1	1	1	1	0.2	1.701	2.472	1	0.675	0.783	0.481	0.586	0.644	2.05058	0.821584	0.613696	0.614316	Uncharacterized protein OS=Solanum lycopersicum PE=4 SV=1
4376	1	UniProt_Tomato	K4CGH2	31	65320	1	1	1	1	0.07	2.351	1.787	1	1.088	1.265	1.302	1.892	2.151	2.04969	1.04307	1.28337	2.01735	Uncharacterized protein OS=Solanum lycopersicum PE=4 SV=1
3398	1	UniProt_Tomato	K4B5T8	55	25990	1	1	1	1	0.18	1.751	2.38	1	0.952	0.981	1.108	1.109	1.129	2.04142	0.975705	1.04257	1.11896	Uncharacterized protein OS=Solanum lycopersicum PE=4 SV=1
4098	1	UniProt_Tomato	K4AVZ5	36	83049	1	1	1	1	0.05	2.378	1.751	1	1.427	1.079	1.254	1.673	1.558	2.04056	1.19457	1.16321	1.61448	Uncharacterized protein OS=Solanum lycopersicum PE=4 SV=1
4699	1	UniProt_Tomato	K4DCG9	23	58997	1	1	1	1	0.07	2.255	1.837	1	0.858	0.909	0.724	1.109	1.781	2.0353	0.926283	0.811243	1.40539	Uncharacterized protein OS=Solanum lycopersicum PE=4 SV=1
4368	1	UniProt_Tomato	K4CAG6	31	27139	1	1	1	1	0.17	1.997	2.073	1	0.806	0.923	1.085	1.045	0.881	2.03465	0.897775	1.00073	0.959502	Uncharacterized protein OS=Solanum lycopersicum PE=4 SV=1
3517	1	UniProt_Tomato	K4D3B4	51	43131	1	1	1	1	0.1	2.175	1.903	1	1.061	1.594	1.385	1.794	2.219	2.03446	1.03005	1.48583	1.99522	Uncharacterized protein OS=Solanum lycopersicum PE=4 SV=1
4038	1	UniProt_Tomato	K4BRS6	38	112573	1	1	1	1	0.04	2.048	2.021	1	1.47	1.62	1.654	1.864	1.24	2.03446	1.21244	1.63691	1.52032	Uncharacterized protein OS=Solanum lycopersicum PE=4 SV=1
4200	1	UniProt_Tomato	K4ATQ3	34	30752	1	1	1	1	0.15	2.363	1.751	1	0.8	0.981	0.895	1.086	1.059	2.03411	0.894427	0.937014	1.07242	Peptidyl-prolyl cis-trans isomerase OS=Solanum lycopersicum PE=3 SV=1
4728	1	UniProt_Tomato	K4AY54	22	70127	1	1	1	1	0.06	1.925	2.145	1	1.383	1.134	1.329	1.5	1.37	2.03202	1.17601	1.22763	1.43353	Uncharacterized protein OS=Solanum lycopersicum PE=4 SV=1
4254	1	UniProt_Tomato	K4CS08	33	44142	1	1	1	1	0.1	2.102	1.963	1	1.001	0.834	0.95	1.06	1.083	2.03131	1.0005	0.890112	1.07144	Uncharacterized protein OS=Solanum lycopersicum PE=4 SV=1
4427	1	UniProt_Tomato	K4BN33	30	70449	1	1	1	1	0.06	2.196	1.878	1	1.026	1.201	1.483	1.507	1.696	2.03079	1.01292	1.33457	1.59871	Uncharacterized protein OS=Solanum lycopersicum PE=3 SV=1
4270	1	UniProt_Tomato	K4CFR1	33	61294	1	1	1	1	0.07	2.255	1.827	1	0.786	0.723	0.972	0.913	1.198	2.02975	0.886566	0.838305	1.04584	Uncharacterized protein OS=Solanum lycopersicum PE=4 SV=1
3777	1	UniProt_Tomato	K4BIW0	43	45624	1	1	1	1	0.1	2.248	1.831	1	1.201	1.333	1.432	2.244	2.132	2.02881	1.0959	1.38161	2.18728	Uncharacterized protein OS=Solanum lycopersicum PE=4 SV=1
3882	1	UniProt_Tomato	K4C2Z2	41	141393	1	1	1	1	0.03	2.092	1.966	1	1.61	2.176	1.099	1.418	1.338	2.02802	1.26886	1.54642	1.37742	Uncharacterized protein OS=Solanum lycopersicum PE=4 SV=1
3925	1	UniProt_Tomato	K4BD80	40	68676	1	1	1	1	0.06	1.921	2.14	1	1.24	1.264	1.376	1.367	1.44	2.02755	1.11355	1.31881	1.40303	Uncharacterized protein OS=Solanum lycopersicum PE=4 SV=1
4169	1	UniProt_Tomato	K4BJV7	35	67788	1	1	1	1	0.06	1.837	2.237	1	1.582	1.543	1.781	1.742	1.531	2.02716	1.25778	1.65773	1.6331	Uncharacterized protein OS=Solanum lycopersicum PE=4 SV=1
3636	1	UniProt_Tomato	K4D6F0	47	38288	1	1	1	1	0.12	2.188	1.874	1	1.307	1.19	1.391	1.513	1.39	2.02492	1.14324	1.28658	1.4502	Uncharacterized protein OS=Solanum lycopersicum PE=3 SV=1
3315	1	UniProt_Tomato	K4CAQ5	58	26595	1	1	1	1	0.17	1.767	2.315	1	1.135	1.148	1.194	1.14	1.24	2.02252	1.06536	1.17077	1.18895	Uncharacterized protein OS=Solanum lycopersicum PE=4 SV=1
4560	1	UniProt_Tomato	K4D5A7	27	74702	1	1	1	1	0.06	2.126	1.92	1	0.621	0.917	0.633	1.283	1.43	2.02038	0.788036	0.76188	1.35451	Uncharacterized protein OS=Solanum lycopersicum PE=4 SV=1
4259	1	UniProt_Tomato	K4D4F9	33	30712	1	1	1	1	0.15	2.167	1.881	1	1.224	1.523	2.28	2.014	1.33	2.01894	1.10635	1.86345	1.63665	Uncharacterized protein OS=Solanum lycopersicum PE=4 SV=1
3349	1	UniProt_Tomato	K4DBI7	57	46424	1	1	1	1	0.1	2.057	1.979	1	1.537	1.846	1.416	2.766	3.449	2.01762	1.23976	1.61677	3.08868	Uncharacterized protein OS=Solanum lycopersicum PE=4 SV=1
4692	1	UniProt_Tomato	K4BNQ9	24	55310	1	1	1	1	0.08	1.972	2.057	1	1.207	1.277	1.522	1.51	2.087	2.01405	1.09864	1.39413	1.77521	Uncharacterized protein OS=Solanum lycopersicum PE=4 SV=1
3855	1	UniProt_Tomato	K4BMJ7	41	68885	1	1	1	1	0.06	2.221	1.823	1	1.286	1.332	1.405	1.468	1.186	2.01218	1.13402	1.36801	1.31949	Uncharacterized protein OS=Solanum lycopersicum PE=4 SV=1
3174	1	UniProt_Tomato	K4D9H9	64	48124	1	1	1	1	0.09	1.975	2.048	1	1.035	1.25	1.324	1.754	1.705	2.01117	1.01735	1.28647	1.72933	Uncharacterized protein OS=Solanum lycopersicum PE=4 SV=1
3203	1	UniProt_Tomato	K4CXB9	63	28334	1	1	1	1	0.16	1.744	2.319	1	0.991	0.997	0.951	0.891	0.863	2.01105	0.99549	0.973728	0.876888	Peptidylprolyl isomerase OS=Solanum lycopersicum PE=4 SV=1
3359	1	UniProt_Tomato	K4BV27	57	63001	1	1	1	1	0.07	1.95	2.071	1	1.224	1.3	1.707	2.032	1.429	2.00959	1.10635	1.48966	1.70403	Uncharacterized protein OS=Solanum lycopersicum PE=4 SV=1
4303	1	UniProt_Tomato	K4C4Q3	33	8566	1	1	1	1	0.61	2.04	1.974	1	1.188	1.467	1.442	1.525	1.601	2.00673	1.08995	1.45445	1.56254	Uncharacterized protein OS=Solanum lycopersicum PE=4 SV=1
4105	1	UniProt_Tomato	K4CPD6	36	53005	1	1	1	1	0.08	1.895	2.115	1	1.23	1.088	1.118	1.207	2.416	2.00198	1.10905	1.1029	1.70766	Uncharacterized protein OS=Solanum lycopersicum PE=4 SV=1
3794	1	UniProt_Tomato	K4B8M7	43	67393	1	1	1	1	0.06	2.029	1.974	1	1.312	1.127	1.167	1.585	1.132	2.00131	1.14543	1.14683	1.33948	Non-specific serine/threonine protein kinase OS=Solanum lycopersicum PE=3 SV=1
3631	1	UniProt_Tomato	K4D9W6	47	85361	1	1	1	1	0.05	1.907	2.1	1	1.065	1.008	1.096	1.172	1.008	2.00117	1.03199	1.05108	1.08691	Uncharacterized protein OS=Solanum lycopersicum PE=4 SV=1
3916	1	UniProt_Tomato	K4BFL0	40	62808	1	1	1	1	0.07	1.661	2.403	1	0.649	0.784	1.016	1.124	1.041	1.99784	0.805605	0.892493	1.0817	Uncharacterized protein OS=Solanum lycopersicum PE=4 SV=1
4015	1	UniProt_Tomato	K4C135	38	76510	1	1	1	1	0.06	2.084	1.915	1	1.22	0.689	0.689	0.664	0.94	1.99771	1.10454	0.689	0.790038	Uncharacterized protein OS=Solanum lycopersicum PE=4 SV=1
3854	1	UniProt_Tomato	K4BLT2	41	34620	1	1	1	1	0.13	1.889	2.112	1	1.493	1.362	1.657	1.67	1.371	1.99739	1.22188	1.50228	1.51313	Uncharacterized protein OS=Solanum lycopersicum PE=4 SV=1
4115	1	UniProt_Tomato	K4CQA3	36	43881	1	1	1	1	0.1	2.186	1.822	1	1.148	1.178	1.329	1.401	1.376	1.99572	1.07145	1.25122	1.38844	3-methyl-2-oxobutanoate hydroxymethyltransferase OS=Solanum lycopersicum PE=3 SV=1
3509	1	UniProt_Tomato	K4CEZ9	51	67982	1	1	1	1	0.06	1.933	2.056	1	2.038	2.068	2.085	1.832	1.306	1.99355	1.42759	2.07648	1.5468	Uncharacterized protein OS=Solanum lycopersicum PE=3 SV=1
3508	1	UniProt_Tomato	K4BVK1	51	19346	1	1	1	1	0.24	2.038	1.949	1	1.355	1.702	1.522	2.138	1.96	1.993	1.16404	1.60949	2.04707	Uncharacterized protein OS=Solanum lycopersicum PE=4 SV=1
3808	1	UniProt_Tomato	K4CUS4	42	37034	1	1	1	1	0.12	1.934	2.043	1	1.273	1.271	1.566	1.751	1.608	1.98775	1.12827	1.41081	1.67798	Uncharacterized protein OS=Solanum lycopersicum PE=4 SV=1
4208	1	UniProt_Tomato	K4B421	34	52076	1	1	1	1	0.08	2.003	1.971	1	1.414	1.522	1.806	1.683	1.384	1.98694	1.18912	1.65793	1.5262	Uncharacterized protein OS=Solanum lycopersicum PE=4 SV=1
4653	1	UniProt_Tomato	K4CN89	25	46310	1	1	1	1	0.1	1.957	2.016	1	1.225	1.223	1.249	1.57	1.665	1.98628	1.1068	1.23593	1.6168	Uncharacterized protein OS=Solanum lycopersicum PE=4 SV=1
4552	1	UniProt_Tomato	K4B6V6	27	66906	1	1	1	1	0.07	1.779	2.211	1	1.825	1.564	1.748	1.279	1.21	1.98327	1.35093	1.65344	1.24402	Uncharacterized protein OS=Solanum lycopersicum PE=3 SV=1
3176	1	UniProt_Tomato	K4D862	64	12778	1	1	1	1	0.38	2.007	1.957	1	1.421	1.511	1.594	1.923	1.302	1.98184	1.19206	1.55195	1.58232	Uncharacterized protein OS=Solanum lycopersicum PE=4 SV=1
4682	1	UniProt_Tomato	K4AZH4	24	86840	1	1	1	1	0.05	2.129	1.839	1	0.93	1.097	1.446	1.659	1.565	1.97869	0.964365	1.25947	1.61131	Uncharacterized protein OS=Solanum lycopersicum PE=4 SV=1
3574	1	UniProt_Tomato	K4AYF5	49	70043	1	1	1	1	0.06	1.941	2.013	1	1.681	1.485	1.913	1.876	1.215	1.97667	1.29653	1.68547	1.50975	Uncharacterized protein OS=Solanum lycopersicum PE=4 SV=1
4268	1	UniProt_Tomato	G3BGV5	33	28854	1	1	1	1	0.16	1.781	2.189	1	1.276	1.225	1.749	1.037	0.725	1.97449	1.1296	1.46374	0.867078	TCP transcription factor 15 OS=Solanum lycopersicum GN=TCP15 PE=2 SV=1
4627	1	UniProt_Tomato	K4CMQ1	25	83885	1	1	1	1	0.05	2.08	1.874	1	1.082	0.817	0.812	1.46	1.447	1.97432	1.04019	0.814496	1.45349	Uncharacterized protein OS=Solanum lycopersicum PE=4 SV=1
4267	1	UniProt_Tomato	K4CCN3	33	33203	1	1	1	1	0.14	2.012	1.932	1	1.335	1.524	1.582	1.369	1.742	1.97159	1.15542	1.55273	1.54428	Protein YIPF OS=Solanum lycopersicum PE=3 SV=1
4565	1	UniProt_Tomato	K4C9K1	27	67668	1	1	1	1	0.06	2.129	1.822	1	1.056	1.183	1.066	1.19	1.787	1.96953	1.02762	1.12298	1.45826	Carboxypeptidase OS=Solanum lycopersicum PE=3 SV=1
4736	1	UniProt_Tomato	K4BF39	22	19689	1	1	1	1	0.24	2.258	1.716	1	1.156	1.084	1.201	1.648	1.751	1.96843	1.07517	1.141	1.69872	Uncharacterized protein OS=Solanum lycopersicum PE=4 SV=1
3436	1	UniProt_Tomato	K4CMP7	54	40689	1	1	1	1	0.11	1.726	2.243	1	0.855	0.981	0.812	0.998	0.948	1.96759	0.924662	0.892509	0.972679	Uncharacterized protein OS=Solanum lycopersicum PE=4 SV=1
3365	1	UniProt_Tomato	K4AV14	56	10417	1	1	1	1	0.48	1.507	2.566	1	0.819	0.978	1.392	0.92	0.702	1.96646	0.904986	1.16678	0.803642	Uncharacterized protein OS=Solanum lycopersicum PE=4 SV=1
3293	1	UniProt_Tomato	K4BM93	59	113703	1	1	1	1	0.04	1.949	1.983	1	2.108	2.857	3.426	3.596	2.311	1.96593	1.4519	3.12859	2.88277	Uncharacterized protein OS=Solanum lycopersicum PE=4 SV=1
4545	1	UniProt_Tomato	K4C368	28	32793	1	1	1	1	0.14	2.105	1.832	1	1.099	1.198	1.406	1.585	1.291	1.96376	1.04833	1.29784	1.43047	Uncharacterized protein OS=Solanum lycopersicum PE=4 SV=1
4740	1	UniProt_Tomato	K4BNY0	21	81623	1	1	1	1	0.05	1.887	2.022	1	1.164	1.057	1.216	1.238	1.112	1.95333	1.07889	1.13372	1.17331	Uncharacterized protein OS=Solanum lycopersicum PE=4 SV=1
4245	1	UniProt_Tomato	K4CF74	34	26921	1	1	1	1	0.17	1.862	2.049	1	0.958	0.923	0.927	0.928	1.027	1.95326	0.978775	0.924998	0.976246	Uncharacterized protein OS=Solanum lycopersicum PE=4 SV=1
4203	1	UniProt_Tomato	K4ASY6	34	103218	1	1	1	1	0.04	2.306	1.654	1	1.35	1.622	1.853	1.074	1.287	1.95298	1.1619	1.73366	1.17569	Uncharacterized protein OS=Solanum lycopersicum PE=4 SV=1
4099	1	UniProt_Tomato	K4C5L6	36	46502	1	1	1	1	0.09	1.993	1.911	1	1.125	1.04	1.259	1.446	1.276	1.95157	1.06066	1.14427	1.35834	Uncharacterized protein OS=Solanum lycopersicum PE=4 SV=1
4675	1	UniProt_Tomato	K4BWK2	24	64249	1	1	1	1	0.07	1.988	1.915	1	0.963	1.186	1.233	1.611	1.509	1.95116	0.981326	1.20927	1.55917	Uncharacterized protein OS=Solanum lycopersicum PE=4 SV=1
3533	1	UniProt_Tomato	K4CIK8	51	50334	1	1	1	1	0.09	2.302	1.653	1	1.282	1.505	1.419	1.908	1.663	1.95069	1.13225	1.46137	1.78129	Uncharacterized protein OS=Solanum lycopersicum PE=4 SV=1
3930	1	UniProt_Tomato	K4D5H8	40	51275	1	1	1	1	0.09	2.101	1.809	1	1.186	1.294	1.349	1.597	1.941	1.94954	1.08904	1.32121	1.76062	Uncharacterized protein OS=Solanum lycopersicum PE=4 SV=1
4286	1	UniProt_Tomato	K4B0J6	33	89700	1	1	1	1	0.05	1.868	2.034	1	0.867	0.968	0.952	1.312	0.886	1.94923	0.931128	0.959967	1.07816	Uncharacterized protein OS=Solanum lycopersicum PE=4 SV=1
4652	1	UniProt_Tomato	K4CGB4	25	135361	1	1	1	1	0.03	2.004	1.891	1	1.08	1.155	1.397	1.322	1.304	1.94668	1.03923	1.27025	1.31297	Uncharacterized protein OS=Solanum lycopersicum PE=4 SV=1
4236	1	UniProt_Tomato	K4DG15	34	42524	1	1	1	1	0.1	2.049	1.838	1	1.009	0.99	1.048	1.427	1.228	1.94063	1.00449	1.01859	1.32377	Uncharacterized protein OS=Solanum lycopersicum PE=4 SV=1
4495	1	UniProt_Tomato	K4B0U9	29	33113	1	1	1	1	0.14	2.099	1.791	1	1.321	1.279	1.582	1.522	1.691	1.93889	1.14935	1.42245	1.60428	Uncharacterized protein OS=Solanum lycopersicum PE=4 SV=1
4284	1	UniProt_Tomato	K4BKC9	33	136445	1	1	1	1	0.03	1.818	2.065	1	1.352	1.386	1.244	1.362	1.291	1.93757	1.16276	1.31308	1.32602	Uncharacterized protein OS=Solanum lycopersicum PE=4 SV=1
4469	1	UniProt_Tomato	K4DHT0	29	90198	1	1	1	1	0.05	1.938	1.934	1	1.248	1.195	1.161	1.306	1.181	1.936	1.11714	1.17788	1.24193	Uncharacterized protein OS=Solanum lycopersicum PE=4 SV=1
4343	1	UniProt_Tomato	K4DFX0	32	27532	1	1	1	1	0.16	2.358	1.587	1	0.71	1.236	1.27	1.308	0.856	1.93446	0.842615	1.25288	1.05813	Uncharacterized protein OS=Solanum lycopersicum PE=4 SV=1
3372	1	UniProt_Tomato	K4C8I8	56	86577	1	1	1	1	0.05	1.979	1.889	1	0.809	1.47	1.145	1.145	1.249	1.93348	0.899444	1.29736	1.19587	Uncharacterized protein OS=Solanum lycopersicum PE=4 SV=1
3878	1	UniProt_Tomato	K4DAE2	41	19137	1	1	1	1	0.24	1.819	2.054	1	0.852	1.003	1.051	1.204	1.502	1.93293	0.923038	1.02672	1.34477	Uncharacterized protein OS=Solanum lycopersicum PE=4 SV=1
3934	1	UniProt_Tomato	K4C5N7	39	94556	1	1	1	1	0.05	1.765	2.115	1	1.068	1.154	1.189	1.231	1.372	1.93209	1.03344	1.17137	1.29959	Uncharacterized protein OS=Solanum lycopersicum PE=4 SV=1
3736	1	UniProt_Tomato	K4BTK3	44	26053	1	1	1	1	0.17	1.82	2.047	1	0.816	1.446	1.186	2.489	4.315	1.93017	0.903327	1.30956	3.2772	Uncharacterized protein OS=Solanum lycopersicum PE=4 SV=1
4749	1	UniProt_Tomato	K4CLN6	20	128213	1	1	1	1	0.03	1.879	1.973	1	2.06	1.723	1.99	2.177	1.237	1.92543	1.43527	1.85169	1.64102	Uncharacterized protein OS=Solanum lycopersicum PE=4 SV=1
4547	1	UniProt_Tomato	K4BX88	28	64409	1	1	1	1	0.07	2.118	1.747	1	1.109	1.422	1.329	1.609	1.373	1.92358	1.05309	1.37471	1.48632	Uncharacterized protein OS=Solanum lycopersicum PE=4 SV=1
4202	1	UniProt_Tomato	K4CS50	34	21606	1	1	1	1	0.21	1.907	1.939	1	1.035	1.591	1.728	2.226	2.71	1.92293	1.01735	1.65809	2.45611	Uncharacterized protein OS=Solanum lycopersicum PE=4 SV=1
4354	1	UniProt_Tomato	K4CDU9	32	62462	1	1	1	1	0.07	1.929	1.914	1	1.122	0.929	1.3	1.369	1.1	1.92149	1.05925	1.09895	1.22715	Uncharacterized protein OS=Solanum lycopersicum PE=3 SV=1
4549	1	UniProt_Tomato	K4BME1	27	134607	1	1	1	1	0.03	1.754	2.102	1	1.016	1.285	1.262	1.194	1.404	1.92013	1.00797	1.27345	1.29475	Uncharacterized protein OS=Solanum lycopersicum PE=4 SV=1
3292	1	UniProt_Tomato	K4C001	59	54678	1	1	1	1	0.08	2.407	1.53	1	1.1	0.95	1.183	1.036	0.856	1.91904	1.04881	1.06012	0.941709	Uncharacterized protein OS=Solanum lycopersicum PE=4 SV=1
4096	1	UniProt_Tomato	K4CR29	36	49512	1	1	1	1	0.09	2.123	1.728	1	0.998	1.655	1.254	2.411	3.397	1.91534	0.998999	1.44061	2.86185	Uncharacterized protein OS=Solanum lycopersicum PE=3 SV=1
4144	1	UniProt_Tomato	K4C4U1	35	45410	1	1	1	1	0.1	1.873	1.957	1	1.164	1.345	1.406	1.558	1.59	1.91454	1.07889	1.37516	1.57392	Uncharacterized protein OS=Solanum lycopersicum PE=4 SV=1
3853	1	UniProt_Tomato	K4B485	41	61322	1	1	1	1	0.07	1.925	1.901	1	1.444	1.489	1.591	1.726	1.68	1.91296	1.20167	1.53916	1.70284	Uncharacterized protein OS=Solanum lycopersicum PE=4 SV=1
4360	1	UniProt_Tomato	K4C6D0	31	69012	1	1	1	1	0.06	2.484	1.471	1	0.75	0.748	0.777	0.805	0.911	1.91153	0.866025	0.762362	0.856361	Uncharacterized protein OS=Solanum lycopersicum PE=4 SV=1
3376	1	UniProt_Tomato	K4D3H9	56	33341	1	1	1	1	0.13	2.018	1.804	1	1.152	1.36	1.574	1.883	2.209	1.908	1.07331	1.46309	2.0395	Peptidyl-prolyl cis-trans isomerase OS=Solanum lycopersicum PE=3 SV=1
3737	1	UniProt_Tomato	K4B9Z9	44	91738	1	1	1	1	0.05	1.769	2.048	1	1.075	1.204	1.073	1.586	1.35	1.90339	1.03682	1.13661	1.46325	Uncharacterized protein OS=Solanum lycopersicum PE=3 SV=1
3653	1	UniProt_Tomato	K4B547	47	40577	1	1	1	1	0.11	1.782	2.03	1	1.69	1.14	1.656	1.668	1.319	1.90196	1.3	1.37399	1.48327	Uncharacterized protein OS=Solanum lycopersicum PE=4 SV=1
3537	1	UniProt_Tomato	K4B6B8	50	90370	1	1	1	1	0.05	1.949	1.856	1	1.209	1.317	1.294	1.479	1.905	1.90193	1.09955	1.30545	1.67854	Uncharacterized protein OS=Solanum lycopersicum PE=4 SV=1
4383	1	UniProt_Tomato	K4BBK1	31	42728	1	1	1	1	0.1	2.026	1.785	1	1.356	1.168	1.265	1.885	1.233	1.90169	1.16447	1.21553	1.52453	Uncharacterized protein OS=Solanum lycopersicum PE=4 SV=1
4120	1	UniProt_Tomato	K4CX85	36	112460	1	1	1	1	0.04	2.105	1.714	1	1.573	1.447	1.577	2.205	1.302	1.89947	1.25419	1.5106	1.69438	Uncharacterized protein OS=Solanum lycopersicum PE=4 SV=1
3971	1	UniProt_Tomato	K4BD01	39	32546	1	1	1	1	0.14	2.127	1.696	1	0.905	0.825	0.973	1.149	1.083	1.89931	0.951315	0.895949	1.11551	Uncharacterized protein OS=Solanum lycopersicum PE=4 SV=1
4439	1	UniProt_Tomato	K4BY38	30	35325	1	1	1	1	0.13	1.838	1.962	1	0.869	1.127	1.122	1.443	1.613	1.89899	0.932202	1.1245	1.52563	Uncharacterized protein OS=Solanum lycopersicum PE=4 SV=1
3490	1	UniProt_Tomato	K4D496	52	63710	1	1	1	1	0.07	1.85	1.945	1	0.729	0.76	1.181	0.944	0.846	1.89691	0.853815	0.947396	0.893658	Uncharacterized protein OS=Solanum lycopersicum PE=4 SV=1
4668	1	UniProt_Tomato	K4CVT3	24	11427	1	1	1	1	0.43	1.801	1.989	1	0.765	1.005	1.581	1.283	1.228	1.89267	0.874643	1.26052	1.2552	Uncharacterized protein OS=Solanum lycopersicum PE=4 SV=1
4323	1	UniProt_Tomato	K4BX76	32	46558	1	1	1	1	0.09	1.965	1.82	1	0.924	1.005	1.055	1.427	1.002	1.89111	0.961249	1.0297	1.19577	Uncharacterized protein OS=Solanum lycopersicum PE=3 SV=1
3927	1	UniProt_Tomato	K4D649	40	72857	1	1	1	1	0.06	1.935	1.843	1	1.348	1.385	1.763	1.662	1.167	1.88844	1.16103	1.56261	1.39268	Inositiol transporter 4 OS=Solanum lycopersicum GN=INT4 PE=2 SV=1
3429	1	UniProt_Tomato	K4CNX9	54	43902	1	1	1	1	0.1	1.698	2.095	1	1.107	0.88	1.267	1.351	0.968	1.88608	1.05214	1.05592	1.14358	Uncharacterized protein OS=Solanum lycopersicum PE=4 SV=1
4107	1	UniProt_Tomato	K4CMY5	36	17623	1	1	1	1	0.27	1.737	2.047	1	0.901	1.002	1.038	1.042	0.842	1.88564	0.94921	1.01984	0.936677	Uncharacterized protein OS=Solanum lycopersicum PE=4 SV=1
3437	1	UniProt_Tomato	K4BKF5	54	25155	1	1	1	1	0.18	1.647	2.158	1	1.086	1.281	1.346	1.849	1.641	1.88527	1.04211	1.3131	1.7419	Vacuolar protein sorting-associated protein 29 OS=Solanum lycopersicum PE=3 SV=1
3703	1	UniProt_Tomato	K4BRF7	45	33208	1	1	1	1	0.14	1.816	1.948	1	1.195	1.454	1.441	2.1	1.73	1.88084	1.09316	1.44749	1.90604	Uncharacterized protein OS=Solanum lycopersicum PE=4 SV=1
3903	1	UniProt_Tomato	K4D5P7	40	55713	1	1	1	1	0.08	1.975	1.79	1	1.09	1.019	0.991	1.338	1.032	1.88023	1.04403	1.0049	1.17508	Uncharacterized protein OS=Solanum lycopersicum PE=4 SV=1
3753	1	UniProt_Tomato	Q4VQY3	44	32248	1	1	1	1	0.14	1.996	1.769	1	1.01	1.097	1.077	1.466	1.381	1.87908	1.00499	1.08695	1.42287	Eukaryotic translation initiation factor 4E OS=Solanum lycopersicum GN=eIF4E1 PE=2 SV=1
3817	1	UniProt_Tomato	K4BDW3	42	49783	1	1	1	1	0.09	2.075	1.699	1	1.061	0.973	1.431	0.942	1.64	1.87761	1.03005	1.17998	1.24293	Uncharacterized protein OS=Solanum lycopersicum PE=4 SV=1
4060	1	UniProt_Tomato	K4CLB5	37	46543	1	1	1	1	0.09	1.922	1.832	1	1.178	1.501	2.266	1.568	2.63	1.87646	1.08536	1.84425	2.03072	Uncharacterized protein OS=Solanum lycopersicum PE=4 SV=1
3242	1	UniProt_Tomato	K4CBZ7	61	34654	1	1	1	1	0.13	1.866	1.884	1	0.847	1.139	1.146	1.361	1.958	1.87498	0.920326	1.14249	1.63243	Uncharacterized protein OS=Solanum lycopersicum PE=4 SV=1
3950	1	UniProt_Tomato	K4CXJ1	39	19921	1	1	1	1	0.23	1.86	1.889	1	1.021	1.003	1.061	1.023	1.045	1.87444	1.01045	1.03159	1.03394	Gluconokinase OS=Solanum lycopersicum PE=3 SV=1
4428	1	UniProt_Tomato	K4ATH3	30	20086	1	1	1	1	0.23	1.825	1.922	1	0.901	1.328	1.149	1.634	1.378	1.87287	0.94921	1.23526	1.50055	Uncharacterized protein OS=Solanum lycopersicum PE=4 SV=1
4507	1	UniProt_Tomato	K4CKR4	28	30381	1	1	1	1	0.15	1.979	1.771	1	1.005	1.279	1.563	1.754	1.48	1.87211	1.0025	1.41389	1.61119	Uncharacterized protein OS=Solanum lycopersicum PE=4 SV=1
3896	1	UniProt_Tomato	K4B142	40	27164	1	1	1	1	0.17	1.933	1.808	1	1.179	1.278	1.267	1.476	1.399	1.86946	1.08582	1.27249	1.43698	Uncharacterized protein OS=Solanum lycopersicum PE=4 SV=1
4307	1	UniProt_Tomato	K4BCR6	32	38465	1	1	1	1	0.12	1.701	2.052	1	1.11	1.173	1.344	1.463	1.527	1.86828	1.05357	1.25559	1.49466	Uncharacterized protein OS=Solanum lycopersicum PE=4 SV=1
3107	1	UniProt_Tomato	K4CIG5	67	48337	1	1	1	1	0.09	1.933	1.803	1	1.682	1.247	1.615	2.535	2.584	1.86687	1.29692	1.41912	2.55938	Uncharacterized protein OS=Solanum lycopersicum PE=3 SV=1
4337	1	UniProt_Tomato	K4BJB6	32	71607	1	1	1	1	0.06	1.707	2.041	1	1.366	1.395	1.463	2.01	1.729	1.86654	1.16876	1.4286	1.86421	Uncharacterized protein OS=Solanum lycopersicum PE=3 SV=1
3711	1	UniProt_Tomato	K4D7X1	45	24600	1	1	1	1	0.19	1.877	1.855	1	0.881	0.899	1.2	1.363	1.223	1.86597	0.938616	1.03865	1.2911	Uncharacterized protein OS=Solanum lycopersicum PE=4 SV=1
3726	1	UniProt_Tomato	K4AYK5	44	59494	1	1	1	1	0.07	1.962	1.77	1	1.444	1.405	1.356	1.731	1.118	1.86353	1.20167	1.38028	1.39114	Glycerol-3-phosphate dehydrogenase [NAD(+)] OS=Solanum lycopersicum PE=3 SV=1
3525	1	UniProt_Tomato	K4AX93	51	59928	1	1	1	1	0.07	1.915	1.806	1	0.994	0.954	1.2	1.026	0.924	1.8597	0.996995	1.06995	0.973665	Uncharacterized protein OS=Solanum lycopersicum PE=4 SV=1
4400	1	UniProt_Tomato	K4BBJ4	31	55625	1	1	1	1	0.08	1.857	1.861	1	1.344	1.529	1.515	1.948	1.623	1.859	1.15931	1.52198	1.77809	Uncharacterized protein OS=Solanum lycopersicum PE=4 SV=1
4327	1	UniProt_Tomato	K4C8J3	32	118796	1	1	1	1	0.04	2.004	1.724	1	1.623	1.822	1.754	2.536	2.114	1.85874	1.27397	1.78768	2.31541	Uncharacterized protein OS=Solanum lycopersicum PE=4 SV=1
4102	1	UniProt_Tomato	K4C1H4	36	17959	1	1	1	1	0.26	1.879	1.833	1	1.07	0.835	0.967	1.207	1.103	1.85586	1.03441	0.898579	1.15383	Uncharacterized protein OS=Solanum lycopersicum PE=4 SV=1
3531	1	UniProt_Tomato	K4BU85	51	30956	1	1	1	1	0.15	2.072	1.659	1	0.965	1.036	1.182	1.149	1.398	1.85404	0.982344	1.10659	1.2674	Uncharacterized protein OS=Solanum lycopersicum PE=4 SV=1
3936	1	UniProt_Tomato	K4BZE2	39	67645	1	1	1	1	0.06	1.694	2.028	1	1.413	1.152	1.161	0.99	0.954	1.85349	1.1887	1.15649	0.971833	Uncharacterized protein OS=Solanum lycopersicum PE=4 SV=1
3883	1	UniProt_Tomato	K4CM12	41	48288	1	1	1	1	0.09	1.576	2.172	1	1.102	0.866	1.065	0.803	0.919	1.85015	1.04976	0.960359	0.859044	Uncharacterized protein OS=Solanum lycopersicum PE=4 SV=1
4217	1	UniProt_Tomato	K4D677	34	31368	1	1	1	1	0.14	1.778	1.922	1	1.263	1.343	1.357	1.207	1.09	1.8486	1.12383	1.34998	1.14701	Uncharacterized protein OS=Solanum lycopersicum PE=4 SV=1
4393	1	UniProt_Tomato	K4CV15	31	94469	1	1	1	1	0.05	1.768	1.932	1	2.027	1.063	1.314	1.049	0.684	1.84818	1.42373	1.18186	0.847063	Uncharacterized protein OS=Solanum lycopersicum PE=4 SV=1
3682	1	UniProt_Tomato	K4BPG7	46	59257	1	1	1	1	0.07	1.718	1.988	1	1.941	1.806	2.243	2.577	1.395	1.84808	1.3932	2.01267	1.89603	Uncharacterized protein OS=Solanum lycopersicum PE=4 SV=1
3487	1	UniProt_Tomato	K4BCJ1	52	33742	1	1	1	1	0.13	2.368	1.434	1	1.222	1.619	1.694	1.731	1.414	1.84275	1.10544	1.65608	1.56449	Uncharacterized protein OS=Solanum lycopersicum PE=4 SV=1
3677	1	UniProt_Tomato	K4CNF4	46	45132	1	1	1	1	0.1	1.779	1.907	1	0.806	0.823	1.126	0.994	1.557	1.84189	0.897775	0.962652	1.24405	Uncharacterized protein OS=Solanum lycopersicum PE=4 SV=1
3610	1	UniProt_Tomato	K4AZ42	48	31337	1	1	1	1	0.14	1.964	1.727	1	1.016	1.109	1.123	1.108	1.176	1.84169	1.00797	1.11598	1.14149	Golgi SNAP receptor complex member 1 OS=Solanum lycopersicum PE=3 SV=1
4670	1	UniProt_Tomato	K4CDZ4	24	41583	1	1	1	1	0.11	1.575	2.151	1	1.51	1.385	1.612	1.878	1.483	1.8406	1.22882	1.4942	1.66885	Uncharacterized protein OS=Solanum lycopersicum PE=4 SV=1
2859	1	UniProt_Tomato	K4CGP0	79	47313	1	1	1	1	0.09	1.817	1.864	1	1.046	1.225	1.247	1.404	1.552	1.84035	1.02274	1.23595	1.47615	Ribokinase OS=Solanum lycopersicum PE=3 SV=1
4325	1	UniProt_Tomato	K4CA27	32	56428	1	1	1	1	0.08	1.432	2.355	1	0.578	0.834	0.929	1.177	1.812	1.8364	0.760263	0.880219	1.46038	Uncharacterized protein OS=Solanum lycopersicum PE=4 SV=1
4212	1	UniProt_Tomato	K4BBG7	34	86038	1	1	1	1	0.05	1.716	1.965	1	0.845	1.075	0.923	1.063	0.839	1.83628	0.919239	0.996105	0.944382	Uncharacterized protein OS=Solanum lycopersicum PE=4 SV=1
3992	1	UniProt_Tomato	K4CVQ3	38	28288	1	1	1	1	0.16	1.897	1.777	1	1.348	1.732	1.752	2.618	3.502	1.83602	1.16103	1.74197	3.02791	Uncharacterized protein OS=Solanum lycopersicum PE=3 SV=1
4403	1	UniProt_Tomato	K4CWU3	31	17194	1	1	1	1	0.27	1.85	1.822	1	1.173	1.375	1.798	1.464	0.703	1.83595	1.08305	1.57234	1.01449	Uncharacterized protein OS=Solanum lycopersicum PE=4 SV=1
4131	1	UniProt_Tomato	K4BV89	36	69163	1	1	1	1	0.06	1.828	1.842	1	1.786	1.966	1.845	2.19	1.752	1.83499	1.33641	1.90454	1.9588	Uncharacterized protein OS=Solanum lycopersicum PE=4 SV=1
4413	1	UniProt_Tomato	K4C501	31	65020	1	1	1	1	0.07	1.421	2.364	1	1.336	0.681	0.746	0.916	0.688	1.83282	1.15585	0.712759	0.793856	Uncharacterized protein OS=Solanum lycopersicum PE=4 SV=1
3721	1	UniProt_Tomato	K4ATN4	45	68291	1	1	1	1	0.06	2.033	1.65	1	1.115	0.946	1.298	1.484	1.678	1.83152	1.05594	1.10811	1.57802	Uncharacterized protein OS=Solanum lycopersicum PE=3 SV=1
3263	1	UniProt_Tomato	K4B190	60	45130	1	1	1	1	0.1	1.665	2.014	1	1.303	1.417	1.454	1.642	1.408	1.8312	1.14149	1.43538	1.52051	Uncharacterized protein OS=Solanum lycopersicum PE=4 SV=1
3720	1	UniProt_Tomato	K4CDP5	45	88924	1	1	1	1	0.05	1.656	2.021	1	1.059	1.007	1.045	1.042	0.705	1.82942	1.02908	1.02582	0.857094	Uncharacterized protein OS=Solanum lycopersicum PE=4 SV=1
4724	1	UniProt_Tomato	K4CNW3	22	38324	1	1	1	1	0.12	1.938	1.726	1	1.054	1.224	1.413	1.206	1.093	1.82893	1.02665	1.31511	1.14811	Uncharacterized protein OS=Solanum lycopersicum PE=4 SV=1
4721	1	UniProt_Tomato	K4DC87	22	88295	1	1	1	1	0.05	1.866	1.789	1	1.325	1.293	1.313	2.833	1.803	1.82709	1.15109	1.30296	2.26007	Uncharacterized protein OS=Solanum lycopersicum PE=4 SV=1
4526	1	UniProt_Tomato	K4BNQ4	28	62187	1	1	1	1	0.07	1.618	2.062	1	2.157	1.251	1.645	1.16	1.21	1.82656	1.46867	1.43454	1.18474	Uncharacterized protein OS=Solanum lycopersicum PE=4 SV=1
4658	1	UniProt_Tomato	B1N671	25	29189	1	1	1	1	0.15	1.985	1.679	1	0.897	0.907	1.212	1.294	0.958	1.8256	0.947101	1.04847	1.1134	Putative uncharacterized protein OS=Solanum lycopersicum GN=LYC_68t000010 PE=4 SV=1
4370	1	UniProt_Tomato	K4CRV4	31	166110	1	1	1	1	0.03	1.824	1.827	1	1.223	1.266	1.378	1.338	1.014	1.8255	1.10589	1.32081	1.16479	Uncharacterized protein OS=Solanum lycopersicum PE=4 SV=1
4647	1	UniProt_Tomato	K4BGN6	25	10234	1	1	1	1	0.49	1.766	1.881	1	0.939	1.106	1.242	1.572	1.456	1.82259	0.96902	1.17203	1.51289	Uncharacterized protein OS=Solanum lycopersicum PE=4 SV=1
4492	1	UniProt_Tomato	K4BKG7	29	40662	1	1	1	1	0.11	2.073	1.601	1	0.926	0.551	0.892	0.914	0.912	1.82178	0.962289	0.701065	0.912999	Uncharacterized protein OS=Solanum lycopersicum PE=4 SV=1
4556	1	UniProt_Tomato	K4B8I1	27	48004	1	1	1	1	0.09	1.868	1.776	1	1.088	1.264	1.127	1.414	1.169	1.82142	1.04307	1.19354	1.28568	Uncharacterized protein OS=Solanum lycopersicum PE=3 SV=1
4578	1	UniProt_Tomato	K4B8C3	27	48581	1	1	1	1	0.09	1.972	1.681	1	0.891	1.355	1.912	1.466	1.143	1.8207	0.943928	1.60958	1.29446	Uncharacterized protein OS=Solanum lycopersicum PE=3 SV=1
3557	1	UniProt_Tomato	K4CPU3	49	56197	1	1	1	1	0.08	2.109	1.563	1	1.524	1.57	1.442	1.874	1.871	1.81559	1.2345	1.50464	1.8725	Uncharacterized protein OS=Solanum lycopersicum PE=4 SV=1
4456	1	UniProt_Tomato	K4DCX1	30	48267	1	1	1	1	0.09	1.996	1.651	1	1.071	0.948	1.308	1.678	1.921	1.81532	1.03489	1.11355	1.79539	Uncharacterized protein OS=Solanum lycopersicum PE=4 SV=1
3745	1	UniProt_Tomato	K4CXB0	44	28426	1	1	1	1	0.16	1.901	1.733	1	1.037	1.25	1.119	1.348	1.607	1.81506	1.01833	1.18269	1.47181	Uncharacterized protein OS=Solanum lycopersicum PE=4 SV=1
4663	1	UniProt_Tomato	K4CPK4	24	55529	1	1	1	1	0.08	1.853	1.766	1	1.044	1.239	1.607	1.388	1.963	1.80898	1.02176	1.41105	1.65065	Uncharacterized protein OS=Solanum lycopersicum PE=4 SV=1
4365	1	UniProt_Tomato	K4CM53	31	60546	1	1	1	1	0.07	1.431	2.286	1	0.422	0.373	0.395	0.711	0.601	1.80866	0.649615	0.383842	0.65369	Uncharacterized protein OS=Solanum lycopersicum PE=4 SV=1
4618	1	UniProt_Tomato	K4BAX6	26	48796	1	1	1	1	0.09	1.858	1.759	1	0.756	0.875	0.836	1.043	1.265	1.80782	0.869483	0.855278	1.14865	Uncharacterized protein OS=Solanum lycopersicum PE=4 SV=1
3706	1	UniProt_Tomato	K4C2I1	45	70255	1	1	1	1	0.06	1.641	1.989	1	1.857	1.772	2.065	1.797	1.336	1.80664	1.36272	1.9129	1.54945	Hexosyltransferase OS=Solanum lycopersicum PE=3 SV=1
4366	1	UniProt_Tomato	K4CA86	31	27358	1	1	1	1	0.17	1.883	1.732	1	0.989	1.042	1.071	1.298	1.481	1.80592	0.994485	1.0564	1.38648	Uncharacterized protein OS=Solanum lycopersicum PE=4 SV=1
4047	1	UniProt_Tomato	K4CF73	37	134368	1	1	1	1	0.03	1.915	1.703	1	1.243	1.291	1.093	1.243	1.02	1.80589	1.1149	1.18788	1.12599	Uncharacterized protein OS=Solanum lycopersicum PE=4 SV=1
4141	1	UniProt_Tomato	K4CVF7	36	97470	1	1	1	1	0.04	1.859	1.753	1	1.623	1.802	2.033	3.103	2.679	1.80522	1.27397	1.91402	2.88322	Chloride channel protein OS=Solanum lycopersicum PE=3 SV=1
3921	1	UniProt_Tomato	I0IUQ2	40	29083	1	1	1	1	0.16	1.794	1.815	1	1.33	0.849	0.996	1.057	0.915	1.80447	1.15326	0.919567	0.98344	Cytokinin riboside 5'-monophosphate phosphoribohydrolase OS=Solanum lycopersicum GN=SlLOG6 PE=2 SV=1
4079	1	UniProt_Tomato	K4CGD1	37	46028	1	1	1	1	0.1	2.32	1.403	1	1.07	1.141	1.341	1.571	1.54	1.80415	1.03441	1.23696	1.55542	Uncharacterized protein OS=Solanum lycopersicum PE=4 SV=1
3836	1	UniProt_Tomato	K4BQ71	42	132189	1	1	1	1	0.03	1.801	1.799	1	1.453	1.597	1.714	2.107	1.442	1.8	1.2054	1.65447	1.74307	Uncharacterized protein OS=Solanum lycopersicum PE=3 SV=1
3884	1	UniProt_Tomato	K4BAB6	41	119900	1	1	1	1	0.04	2.001	1.618	1	1.302	1.406	1.539	2.157	1.491	1.79934	1.14105	1.471	1.79335	Uncharacterized protein OS=Solanum lycopersicum PE=3 SV=1
3768	1	UniProt_Tomato	K4BJP9	43	70503	1	1	1	1	0.06	1.728	1.869	1	1.924	1.936	2.244	1.611	1.592	1.79712	1.38708	2.08432	1.60147	Uncharacterized protein OS=Solanum lycopersicum PE=4 SV=1
4153	1	UniProt_Tomato	K4BWM2	35	29663	1	1	1	1	0.15	1.712	1.886	1	1.213	1.176	1.154	1.295	1.198	1.7969	1.10136	1.16495	1.24556	Uncharacterized protein OS=Solanum lycopersicum PE=4 SV=1
4576	1	UniProt_Tomato	K4DA90	27	122130	1	1	1	1	0.04	1.878	1.717	1	1.302	1.216	1.532	1.388	1.306	1.7957	1.14105	1.36489	1.34638	Uncharacterized protein OS=Solanum lycopersicum PE=3 SV=1
3897	1	UniProt_Tomato	K4CEN9	40	44556	1	1	1	1	0.1	1.541	2.092	1	1.424	1.655	1.637	2.156	2.366	1.79549	1.19331	1.64598	2.25856	Uncharacterized protein OS=Solanum lycopersicum PE=4 SV=1
4585	1	UniProt_Tomato	K4DC38	27	32669	1	1	1	1	0.14	1.856	1.736	1	1.381	1.574	1.545	1.982	1.528	1.795	1.17516	1.55943	1.74026	Uncharacterized protein OS=Solanum lycopersicum PE=4 SV=1
3961	1	UniProt_Tomato	K4CA96	39	60681	1	1	1	1	0.07	1.848	1.741	1	1.119	1.267	1.265	1.458	1.353	1.7937	1.05783	1.266	1.40452	Uncharacterized protein OS=Solanum lycopersicum PE=4 SV=1
3969	1	UniProt_Tomato	K4BLW6	39	38607	1	1	1	1	0.12	1.594	2.017	1	1.316	1.459	1.408	1.436	1.287	1.79307	1.14717	1.43327	1.35946	Uncharacterized protein OS=Solanum lycopersicum PE=4 SV=1
3949	1	UniProt_Tomato	K4B1D2	39	144360	1	1	1	1	0.03	2.077	1.546	1	1.561	2.087	1.871	2.875	1.761	1.79194	1.2494	1.97605	2.25008	Uncharacterized protein OS=Solanum lycopersicum PE=4 SV=1
4646	1	UniProt_Tomato	K4CQZ9	25	50158	1	1	1	1	0.09	1.82	1.752	1	1.099	1.231	1.172	1.913	2.164	1.78568	1.04833	1.20114	2.03463	Uncharacterized protein OS=Solanum lycopersicum PE=4 SV=1
4053	1	UniProt_Tomato	K4AX31	37	23394	1	1	1	1	0.2	1.765	1.804	1	0.775	1.071	0.981	1.259	0.991	1.78439	0.880341	1.02501	1.11699	U1 small nuclear ribonucleoprotein C OS=Solanum lycopersicum PE=3 SV=1
4318	1	UniProt_Tomato	K4B503	32	25276	1	1	1	1	0.18	1.748	1.812	1	1.067	1.285	1.074	1.434	1.369	1.77971	1.03296	1.17477	1.40112	Uncharacterized protein OS=Solanum lycopersicum PE=3 SV=1
3378	1	UniProt_Tomato	K4B8S3	56	25819	1	1	1	1	0.18	1.484	2.134	1	1.937	1.352	2.404	2.172	1.683	1.77957	1.39176	1.80283	1.91193	Uncharacterized protein OS=Solanum lycopersicum PE=4 SV=1
3920	1	UniProt_Tomato	K4ATL5	40	21713	1	1	1	1	0.21	1.821	1.73	1	0.766	1.027	1.132	1.067	1.031	1.77492	0.875214	1.07822	1.04885	Uncharacterized protein OS=Solanum lycopersicum PE=4 SV=1
4167	1	UniProt_Tomato	K4BPC9	35	85729	1	1	1	1	0.05	1.792	1.754	1	1.234	1.358	1.476	1.204	1.021	1.7729	1.11086	1.41577	1.10873	Uncharacterized protein OS=Solanum lycopersicum PE=4 SV=1
4311	1	UniProt_Tomato	K4BPG4	32	21345	1	1	1	1	0.22	1.622	1.937	1	0.83	0.907	0.933	1.011	1.169	1.77252	0.911043	0.919908	1.08713	Uncharacterized protein OS=Solanum lycopersicum PE=4 SV=1
4515	1	UniProt_Tomato	K4D8F2	28	59550	1	1	1	1	0.07	1.809	1.735	1	0.933	0.979	0.981	1.218	1.072	1.77161	0.965919	0.979999	1.14267	Uncharacterized protein OS=Solanum lycopersicum PE=4 SV=1
4345	1	UniProt_Tomato	K4CFL3	32	25609	1	1	1	1	0.18	1.916	1.632	1	1.023	1.384	1.421	2.026	1.56	1.76831	1.01143	1.40238	1.7778	Uncharacterized protein OS=Solanum lycopersicum PE=4 SV=1
3781	1	UniProt_Tomato	K4DHV2	43	38371	1	1	1	1	0.12	1.916	1.631	1	1.241	1.165	1.244	1.948	1.459	1.76777	1.114	1.20385	1.68586	UBC32 OS=Solanum lycopersicum PE=2 SV=1
2898	1	UniProt_Tomato	K4CC34	77	65242	1	1	1	1	0.07	1.796	1.737	1	1.985	1.733	1.771	1.658	1.188	1.76625	1.4089	1.7519	1.40346	Uncharacterized protein OS=Solanum lycopersicum PE=4 SV=1
3889	1	UniProt_Tomato	K4D1Q7	40	94609	1	1	1	1	0.05	2.013	1.547	1	1.055	1.03	1.11	1.296	1.351	1.76468	1.02713	1.06925	1.32321	Hexosyltransferase OS=Solanum lycopersicum PE=3 SV=1
4643	1	UniProt_Tomato	K4BDA7	25	21585	1	1	1	1	0.21	1.612	1.931	1	1.146	1.209	1.531	1.328	1.361	1.7643	1.07051	1.36051	1.3444	Uncharacterized protein OS=Solanum lycopersicum PE=3 SV=1
3206	1	UniProt_Tomato	K4AXL0	63	71805	1	1	1	1	0.06	1.699	1.83	1	1.173	1.301	1.168	1.748	1.831	1.76328	1.08305	1.23271	1.78902	CTP synthase OS=Solanum lycopersicum PE=3 SV=1
3746	1	UniProt_Tomato	K4CJJ1	44	76324	1	1	1	1	0.06	1.679	1.85	1	0.951	1.267	1.206	2.811	2.778	1.76243	0.975192	1.23612	2.79445	Uncharacterized protein OS=Solanum lycopersicum PE=4 SV=1
3278	1	UniProt_Tomato	K4BRV2	59	109228	1	1	1	1	0.04	1.849	1.678	1	1.619	1.767	1.873	2.551	1.616	1.76143	1.2724	1.81923	2.03037	Uncharacterized protein OS=Solanum lycopersicum PE=4 SV=1
4187	1	UniProt_Tomato	K4B7P4	34	63806	1	1	1	1	0.07	2.103	1.471	1	0.99	0.804	1.097	1.291	0.955	1.75884	0.994987	0.939142	1.11036	Uncharacterized protein OS=Solanum lycopersicum PE=4 SV=1
4231	1	UniProt_Tomato	K4C537	34	77216	1	1	1	1	0.06	1.791	1.724	1	0.928	0.856	0.96	0.885	0.888	1.75718	0.963328	0.90651	0.886499	Uncharacterized protein OS=Solanum lycopersicum PE=4 SV=1
4629	1	UniProt_Tomato	K4D335	25	23853	1	1	1	1	0.19	1.815	1.701	1	1.056	0.962	1.079	1.098	1.016	1.75708	1.02762	1.01882	1.0562	Uncharacterized protein OS=Solanum lycopersicum PE=4 SV=1
3797	1	UniProt_Tomato	K4B206	43	51442	1	1	1	1	0.09	1.663	1.854	1	0.99	0.957	1.228	1.074	1.165	1.7559	0.994987	1.08406	1.11857	Patatin OS=Solanum lycopersicum PE=3 SV=1
4024	1	UniProt_Tomato	K4CNX4	38	106595	1	1	1	1	0.04	1.946	1.583	1	0.94	0.986	1.126	1.235	1.178	1.75514	0.969536	1.05368	1.20616	Uncharacterized protein OS=Solanum lycopersicum PE=4 SV=1
4537	1	UniProt_Tomato	K4B9I0	28	111869	1	1	1	1	0.04	1.533	2.007	1	1.051	0.941	1.007	1.146	1.143	1.75406	1.02518	0.973441	1.1445	Uncharacterized protein OS=Solanum lycopersicum PE=4 SV=1
4597	1	UniProt_Tomato	K4D4K1	26	12546	1	1	1	1	0.39	2.447	1.253	1	0.569	1.184	0.915	0.978	1.126	1.75103	0.754321	1.04085	1.04939	Uncharacterized protein OS=Solanum lycopersicum PE=4 SV=1
2850	1	UniProt_Tomato	K4B8Q3	79	25675	1	1	1	1	0.18	1.594	1.92	1	1.166	1.242	1.114	1.594	1.664	1.74942	1.07981	1.17626	1.62862	Uncharacterized protein OS=Solanum lycopersicum PE=3 SV=1
4264	1	UniProt_Tomato	K4CNM5	33	70930	1	1	1	1	0.06	1.884	1.622	1	1.389	1.75	2.03	2.256	1.789	1.7481	1.17856	1.88481	2.00898	Uncharacterized protein OS=Solanum lycopersicum PE=4 SV=1
4448	1	UniProt_Tomato	K4AVP3	30	20166	1	1	1	1	0.23	2.093	1.457	1	0.677	0.398	0.549	0.608	0.413	1.74628	0.8228	0.467442	0.501103	Uncharacterized protein OS=Solanum lycopersicum PE=3 SV=1
3627	1	UniProt_Tomato	K4AX20	47	59013	1	1	1	1	0.07	1.991	1.528	1	1.164	1.471	1.299	2.28	2.429	1.7442	1.07889	1.38233	2.35332	Uncharacterized protein OS=Solanum lycopersicum PE=4 SV=1
4460	1	UniProt_Tomato	K4D456	30	67946	1	1	1	1	0.06	1.748	1.74	1	1.499	1.491	1.455	1.554	1.153	1.744	1.22434	1.47289	1.33857	Uncharacterized protein OS=Solanum lycopersicum PE=4 SV=1
3698	1	UniProt_Tomato	K4BI06	45	65674	1	1	1	1	0.07	1.316	2.309	1	2.138	1.58	1.89	1.799	1.007	1.74317	1.46219	1.72806	1.34595	Uncharacterized protein OS=Solanum lycopersicum PE=4 SV=1
2685	1	UniProt_Tomato	K4DFG7	90	183388	1	1	1	1	0.02	1.665	1.822	1	0.975	0.948	1.209	1.253	1.031	1.74173	0.987421	1.07058	1.13659	Uncharacterized protein OS=Solanum lycopersicum PE=4 SV=1
4321	1	UniProt_Tomato	Q56R03	32	80453	1	1	1	1	0.05	1.918	1.581	1	1.234	1.252	1.439	1.747	1.36	1.74137	1.11086	1.34225	1.5414	EDS1 OS=Solanum lycopersicum PE=4 SV=1
2419	1	UniProt_Tomato	K4CPN0	113	51028	1	1	1	1	0.09	1.642	1.844	1	1.09	0.845	0.871	1.125	1.001	1.74007	1.04403	0.857902	1.06119	Uncharacterized protein OS=Solanum lycopersicum PE=4 SV=1
4348	1	UniProt_Tomato	K4B0H6	32	55926	1	1	1	1	0.08	1.81	1.664	1	1.168	1.276	1.316	1.556	1.363	1.73547	1.08074	1.29585	1.45631	Uncharacterized protein OS=Solanum lycopersicum PE=4 SV=1
3222	1	UniProt_Tomato	Q1A746	62	50973	1	1	1	1	0.09	1.574	1.913	1	1.162	1.098	1.383	1.584	1.808	1.73524	1.07796	1.23229	1.6923	Geranyl pyrophosphate synthase OS=Solanum lycopersicum GN=GPS PE=2 SV=1
4581	1	UniProt_Tomato	K4CT92	27	82886	1	1	1	1	0.05	2.042	1.472	1	0.769	0.757	0.874	0.874	0.794	1.73373	0.876926	0.813399	0.83304	Uncharacterized protein OS=Solanum lycopersicum PE=4 SV=1
3958	1	UniProt_Tomato	K4B4R1	39	10878	1	1	1	1	0.46	1.755	1.71	1	0.864	1.335	1.22	1.225	1.212	1.73235	0.929516	1.27621	1.21848	Uncharacterized protein OS=Solanum lycopersicum PE=4 SV=1
4160	1	UniProt_Tomato	K4ASS6	35	107392	1	1	1	1	0.04	1.602	1.871	1	1.446	0.773	1.4	1.361	1.201	1.73128	1.2025	1.04029	1.2785	Uncharacterized protein OS=Solanum lycopersicum PE=4 SV=1
3954	1	UniProt_Tomato	K4D307	39	180502	1	1	1	1	0.02	1.632	1.818	1	0.768	0.884	0.948	0.86	0.544	1.72249	0.876356	0.915441	0.683988	Uncharacterized protein OS=Solanum lycopersicum PE=4 SV=1
4486	1	UniProt_Tomato	K4CE45	29	24705	1	1	1	1	0.18	1.643	1.805	1	1.011	1.347	1.111	1.337	1.526	1.7221	1.00548	1.22332	1.42838	Uncharacterized protein OS=Solanum lycopersicum PE=4 SV=1
4718	1	UniProt_Tomato	K4AW98	23	99268	1	1	1	1	0.04	1.775	1.67	1	0.871	0.828	0.928	0.931	0.964	1.7217	0.933274	0.876575	0.947356	MRLK4 OS=Solanum lycopersicum GN=MRLK4 PE=2 SV=1
3831	1	UniProt_Tomato	K4CMA8	42	54878	1	1	1	1	0.08	1.979	1.497	1	0.918	1.286	1.235	1.451	1.282	1.72121	0.958123	1.26024	1.36388	Uncharacterized protein OS=Solanum lycopersicum PE=3 SV=1
4471	1	UniProt_Tomato	K4CW31	29	27783	1	1	1	1	0.16	1.39	2.131	1	1.244	1.359	1.402	1.805	1.419	1.72107	1.11535	1.38033	1.6004	Uncharacterized protein OS=Solanum lycopersicum PE=4 SV=1
3323	1	UniProt_Tomato	K4BNA7	58	37730	1	1	1	1	0.12	1.79	1.654	1	1.231	1.411	1.509	1.565	0.931	1.72066	1.1095	1.45918	1.20707	Uncharacterized protein OS=Solanum lycopersicum PE=4 SV=1
4186	1	UniProt_Tomato	K4D2E1	34	28018	1	1	1	1	0.16	1.757	1.684	1	1.008	1.053	1.288	1.288	1.408	1.72011	1.00399	1.16459	1.34666	Uncharacterized protein OS=Solanum lycopersicum PE=4 SV=1
2894	1	UniProt_Tomato	K4B104	77	40318	1	1	1	1	0.11	1.719	1.719	1	0.955	1.041	1.122	1.433	1.688	1.719	0.977241	1.08074	1.55528	Uncharacterized protein OS=Solanum lycopersicum PE=4 SV=1
3598	1	UniProt_Tomato	K4D0S3	48	70831	1	1	1	1	0.06	1.697	1.74	1	0.953	0.91	1.096	1.129	0.99	1.71837	0.976217	0.998679	1.05722	Uncharacterized protein OS=Solanum lycopersicum PE=3 SV=1
4543	1	UniProt_Tomato	K4C1H1	28	38411	1	1	1	1	0.12	1.836	1.608	1	1.347	1.508	1.884	1.748	2.02	1.71822	1.1606	1.68555	1.87908	Uncharacterized protein OS=Solanum lycopersicum PE=3 SV=1
3460	1	UniProt_Tomato	K4DBW6	53	35101	1	1	1	1	0.13	1.626	1.814	1	1.254	1.34	1.204	2.296	2.064	1.71743	1.11982	1.27018	2.17691	Uncharacterized protein OS=Solanum lycopersicum PE=4 SV=1
4238	1	UniProt_Tomato	K4CIM1	34	171902	1	1	1	1	0.03	1.669	1.764	1	0.953	1.109	1.132	1.111	1.134	1.71584	0.976217	1.12044	1.12244	Uncharacterized protein OS=Solanum lycopersicum PE=4 SV=1
3668	1	UniProt_Tomato	K4CVX3	46	16087	1	1	1	1	0.29	1.543	1.902	1	0.992	2.378	1.218	1.262	1.705	1.71312	0.995992	1.70188	1.46687	Uncharacterized protein OS=Solanum lycopersicum PE=4 SV=1
3354	1	UniProt_Tomato	K4BMN7	57	64879	1	1	1	1	0.07	1.838	1.594	1	0.956	1.086	1.063	1.096	1.384	1.71166	0.977753	1.07444	1.23161	Uncharacterized protein OS=Solanum lycopersicum PE=4 SV=1
3116	1	UniProt_Tomato	K4BFV8	67	13553	1	1	1	1	0.36	1.514	1.932	1	0.326	0.216	0.41	0.441	0.361	1.71028	0.570964	0.29759	0.399	Uncharacterized protein OS=Solanum lycopersicum PE=4 SV=1
3516	1	UniProt_Tomato	K4DH79	51	29725	1	1	1	1	0.15	2.033	1.437	1	1.319	1.129	1.259	1.348	0.905	1.70922	1.14848	1.19223	1.10451	Uncharacterized protein OS=Solanum lycopersicum PE=4 SV=1
4100	1	UniProt_Tomato	K4CDE0	36	29350	1	1	1	1	0.15	1.909	1.525	1	0.925	0.809	1.127	1.204	1.366	1.70623	0.961769	0.954852	1.28244	Uncharacterized protein OS=Solanum lycopersicum PE=4 SV=1
3228	1	UniProt_Tomato	K4BKQ7	61	25668	1	1	1	1	0.18	1.573	1.847	1	1.187	1.233	1.299	1.247	1.36	1.7045	1.0895	1.26557	1.30227	Uncharacterized protein OS=Solanum lycopersicum PE=4 SV=1
3952	1	UniProt_Tomato	K4BPV2	39	20660	1	1	1	1	0.22	1.626	1.778	1	1.021	1.208	1.138	2.032	2.062	1.7003	1.01045	1.17248	2.04695	Uncharacterized protein OS=Solanum lycopersicum PE=3 SV=1
2462	1	UniProt_Tomato	K4DAI6	110	51531	1	1	1	1	0.09	1.455	1.986	1	1.106	1.017	1.065	1.436	1.211	1.69989	1.05167	1.04072	1.31871	Uncharacterized protein OS=Solanum lycopersicum PE=4 SV=1
3709	1	UniProt_Tomato	K4BTH4	45	49107	1	1	1	1	0.09	1.768	1.632	1	0.963	1.149	1.261	1.159	1.16	1.69864	0.981326	1.2037	1.1595	Uncharacterized protein OS=Solanum lycopersicum PE=3 SV=1
3872	1	UniProt_Tomato	K4C6V3	41	11328	1	1	1	1	0.44	1.845	1.556	1	0.972	1.849	1.891	1.256	1.393	1.69435	0.985901	1.86988	1.32273	Uncharacterized protein OS=Solanum lycopersicum PE=4 SV=1
3906	1	UniProt_Tomato	K4CX38	40	29217	1	1	1	1	0.15	1.915	1.498	1	1.125	1.421	1.04	5.457	5.267	1.69371	1.06066	1.21566	5.36116	Uncharacterized protein OS=Solanum lycopersicum PE=4 SV=1
4352	1	UniProt_Tomato	K4CC84	32	22073	1	1	1	1	0.21	1.773	1.613	1	1.415	1.357	1.384	1.795	1.207	1.69111	1.18954	1.37043	1.47193	Uncharacterized protein OS=Solanum lycopersicum PE=3 SV=1
4353	1	UniProt_Tomato	K4ASI1	32	53801	1	1	1	1	0.08	1.764	1.621	1	1.565	1.687	1.559	3.462	3.754	1.69099	1.251	1.62174	3.60504	Uncharacterized protein OS=Solanum lycopersicum PE=4 SV=1
3766	1	UniProt_Tomato	K4CX98	43	38996	1	1	1	1	0.11	1.7	1.68	1	1.632	1.769	1.865	2.512	1.715	1.68997	1.2775	1.81637	2.07559	Uncharacterized protein OS=Solanum lycopersicum PE=4 SV=1
3679	1	UniProt_Tomato	K4CV13	46	56862	1	1	1	1	0.08	1.617	1.758	1	1.682	1.432	1.921	2.262	1.185	1.68603	1.29692	1.65858	1.63721	Uncharacterized protein OS=Solanum lycopersicum PE=4 SV=1
4314	1	UniProt_Tomato	K4BM46	32	60822	1	1	1	1	0.07	1.619	1.752	1	1.014	1.148	0.968	1.11	0.891	1.68419	1.00698	1.05417	0.99449	Protein DETOXIFICATION OS=Solanum lycopersicum PE=3 SV=1
3465	1	UniProt_Tomato	K4BU36	53	78602	1	1	1	1	0.06	1.821	1.554	1	1.195	1.311	1.579	1.409	1.343	1.68221	1.09316	1.43877	1.3756	Uncharacterized protein OS=Solanum lycopersicum PE=4 SV=1
4189	1	UniProt_Tomato	K4DGD3	34	95223	1	1	1	1	0.05	1.663	1.701	1	1.087	1.216	1.296	1.514	1.654	1.68189	1.04259	1.25536	1.58245	Uncharacterized protein OS=Solanum lycopersicum PE=4 SV=1
3394	1	UniProt_Tomato	K4B7B4	55	85070	1	1	1	1	0.05	1.834	1.542	1	1.335	1.495	1.728	1.902	1.876	1.68167	1.15542	1.60728	1.88896	Uncharacterized protein OS=Solanum lycopersicum PE=4 SV=1
3928	1	UniProt_Tomato	K4ATQ9	40	55159	1	1	1	1	0.08	1.643	1.719	1	1.02	1.181	1.252	1.485	1.639	1.68057	1.00995	1.21598	1.5601	Uncharacterized protein OS=Solanum lycopersicum PE=3 SV=1
4410	1	UniProt_Tomato	K4B7V7	31	65253	1	1	1	1	0.07	1.911	1.475	1	0.963	1.102	1.297	2.076	2.11	1.67891	0.981326	1.19553	2.09293	Uncharacterized protein OS=Solanum lycopersicum PE=4 SV=1
4140	1	UniProt_Tomato	K4AY67	36	59157	1	1	1	1	0.07	1.76	1.599	1	1.309	1.453	1.421	2.265	1.564	1.67757	1.14412	1.43691	1.88214	Uncharacterized protein OS=Solanum lycopersicum PE=3 SV=1
3545	1	UniProt_Tomato	K4D3C2	50	39869	1	1	1	1	0.11	1.798	1.554	1	0.986	0.981	0.946	0.967	1.284	1.67155	0.992975	0.963341	1.11428	Uncharacterized protein OS=Solanum lycopersicum PE=4 SV=1
4681	1	UniProt_Tomato	K4CBZ3	24	60317	1	1	1	1	0.07	1.787	1.561	1	1.012	1.304	1.334	1.564	1.463	1.67018	1.00598	1.31891	1.51266	Uncharacterized protein OS=Solanum lycopersicum PE=4 SV=1
3891	1	UniProt_Tomato	K4CK20	40	25086	1	1	1	1	0.18	1.701	1.638	1	1.158	1.307	1.557	1.448	1.114	1.6692	1.0761	1.42653	1.27007	Uncharacterized protein OS=Solanum lycopersicum PE=4 SV=1
4426	1	UniProt_Tomato	K4CFA3	30	54267	1	1	1	1	0.08	1.224	2.276	1	1.033	1.314	1.42	1.671	1.389	1.66908	1.01637	1.36597	1.52349	Uncharacterized protein OS=Solanum lycopersicum PE=4 SV=1
4172	1	UniProt_Tomato	K4CI35	35	130312	1	1	1	1	0.03	1.752	1.589	1	1.013	1.093	1.304	1.132	1.206	1.66851	1.00648	1.19385	1.16841	Uncharacterized protein OS=Solanum lycopersicum PE=3 SV=1
4589	1	UniProt_Tomato	K4D359	26	63769	1	1	1	1	0.07	1.842	1.508	1	1.263	1.151	1.494	1.237	1.241	1.66665	1.12383	1.31133	1.239	Uncharacterized protein OS=Solanum lycopersicum PE=4 SV=1
3786	1	UniProt_Tomato	K4CDG7	43	46970	1	1	1	1	0.09	1.74	1.594	1	1.152	1.051	0.982	1.724	1.978	1.6654	1.07331	1.01591	1.84664	Uncharacterized protein OS=Solanum lycopersicum PE=4 SV=1
4511	1	UniProt_Tomato	K4ASZ9	28	44001	1	1	1	1	0.1	1.578	1.754	1	1.133	1.006	0.908	1.057	0.942	1.66367	1.06442	0.955745	0.997845	Uncharacterized protein OS=Solanum lycopersicum PE=4 SV=1
4317	1	UniProt_Tomato	K4CCH5	32	136469	1	1	1	1	0.03	1.88	1.462	1	0.899	1.185	1.034	1.672	2.1	1.65788	0.948156	1.10693	1.87382	Uncharacterized protein OS=Solanum lycopersicum PE=4 SV=1
4506	1	UniProt_Tomato	K4CVH2	29	71311	1	1	1	1	0.06	1.551	1.763	1	1.192	1.286	1.424	1.411	1.553	1.65361	1.09179	1.35324	1.4803	Uncharacterized protein OS=Solanum lycopersicum PE=3 SV=1
3905	1	UniProt_Tomato	K4B331	40	83367	1	1	1	1	0.05	1.779	1.53	1	1.575	1.928	2.034	3.631	2.946	1.64981	1.25499	1.98029	3.27062	Uncharacterized protein OS=Solanum lycopersicum PE=4 SV=1
2722	1	UniProt_Tomato	K4CAK7	88	91450	1	1	1	1	0.05	1.806	1.505	1	1.79	2.612	2.484	3.591	2.359	1.64864	1.33791	2.5472	2.91053	Uncharacterized protein OS=Solanum lycopersicum PE=4 SV=1
4148	1	UniProt_Tomato	K4AZ34	35	49744	1	1	1	1	0.09	1.712	1.587	1	1.269	1.378	1.516	1.357	1.259	1.64832	1.1265	1.44535	1.30708	Phosphatidate cytidylyltransferase OS=Solanum lycopersicum PE=3 SV=1
4043	1	UniProt_Tomato	K4CFP8	37	33368	1	1	1	1	0.13	1.904	1.424	1	0.651	0.946	0.97	0.994	1.048	1.6466	0.806846	0.957925	1.02064	Uncharacterized protein OS=Solanum lycopersicum PE=4 SV=1
3227	1	UniProt_Tomato	K4CBP0	61	52452	1	1	1	1	0.08	1.632	1.655	1	1.434	1.66	1.554	1.674	1.255	1.64346	1.1975	1.60613	1.44944	Uncharacterized protein OS=Solanum lycopersicum PE=4 SV=1
4480	1	UniProt_Tomato	K4BWI9	29	188155	1	1	1	1	0.02	1.441	1.871	1	1.1	0.955	1.162	1.12	1.014	1.64198	1.04881	1.05343	1.06568	Uncharacterized protein OS=Solanum lycopersicum PE=4 SV=1
4628	1	UniProt_Tomato	K4D5Z3	25	81871	1	1	1	1	0.05	1.856	1.45	1	1.127	1.268	1.148	1.278	1.406	1.64049	1.0616	1.20651	1.34047	Uncharacterized protein OS=Solanum lycopersicum PE=4 SV=1
3526	1	UniProt_Tomato	K4CFU4	51	61015	1	1	1	1	0.07	2.072	1.295	1	0.872	1.01	0.937	1.054	1.225	1.63806	0.933809	0.972816	1.13629	Uncharacterized protein OS=Solanum lycopersicum PE=4 SV=1
3816	1	UniProt_Tomato	K4D2Z3	42	30511	1	1	1	1	0.15	1.431	1.875	1	0.869	1.071	1.097	1.393	1.241	1.63802	0.932202	1.08392	1.31481	Uncharacterized protein OS=Solanum lycopersicum PE=4 SV=1
3505	1	UniProt_Tomato	K4CZS0	51	66331	1	1	1	1	0.07	1.491	1.795	1	1.419	1.179	1.567	1.418	1.107	1.63595	1.19122	1.35923	1.25289	Uncharacterized protein OS=Solanum lycopersicum PE=4 SV=1
2733	1	UniProt_Tomato	K4BCK6	87	205104	1	1	1	1	0.02	1.706	1.568	1	1.539	1.221	1.33	1.473	1.169	1.63555	1.24056	1.27434	1.31223	Uncharacterized protein OS=Solanum lycopersicum PE=4 SV=1
4540	1	UniProt_Tomato	K4CRE7	28	17162	1	1	1	1	0.27	1.36	1.965	1	1.06	0.916	1.008	1.179	0.905	1.63475	1.02956	0.9609	1.03295	Uncharacterized protein OS=Solanum lycopersicum PE=4 SV=1
4219	1	UniProt_Tomato	K4CAI6	34	79000	1	1	1	1	0.06	1.742	1.533	1	1.414	1.299	1.202	1.351	1.606	1.63416	1.18912	1.24956	1.47299	Hexosyltransferase OS=Solanum lycopersicum PE=3 SV=1
3799	1	UniProt_Tomato	K4D231	43	36475	1	1	1	1	0.12	1.546	1.718	1	0.86	0.787	0.932	0.768	0.771	1.62973	0.927362	0.856437	0.769499	Uncharacterized protein OS=Solanum lycopersicum PE=4 SV=1
4374	1	UniProt_Tomato	K4B988	31	274759	1	1	1	1	0.02	1.764	1.505	1	1.228	1.367	1.505	2.122	2.373	1.62936	1.10815	1.43434	2.24399	Uncharacterized protein OS=Solanum lycopersicum PE=4 SV=1
3782	1	UniProt_Tomato	K4CM30	43	34167	1	1	1	1	0.13	1.425	1.861	1	0.728	0.677	0.835	1.088	0.772	1.62847	0.853229	0.751861	0.91648	Uncharacterized protein OS=Solanum lycopersicum PE=4 SV=1
3674	1	UniProt_Tomato	K4CQ97	46	13844	1	1	1	1	0.35	1.551	1.702	1	0.964	0.953	1.204	1.074	1.085	1.62475	0.981835	1.07117	1.07949	Uncharacterized protein OS=Solanum lycopersicum PE=3 SV=1
4602	1	UniProt_Tomato	K4CY29	26	81452	1	1	1	1	0.05	1.461	1.804	1	2.019	1.663	1.722	1.876	1.254	1.62347	1.42092	1.69224	1.53379	Uncharacterized protein OS=Solanum lycopersicum PE=4 SV=1
4466	1	UniProt_Tomato	K4AZN3	29	56224	1	1	1	1	0.08	1.668	1.577	1	1.535	1.474	1.56	1.933	2.484	1.62186	1.23895	1.51639	2.19125	Uncharacterized protein OS=Solanum lycopersicum PE=3 SV=1
4615	1	UniProt_Tomato	K4CVV8	26	19813	1	1	1	1	0.23	1.716	1.531	1	0.866	1.235	1.3	1.226	1.201	1.62086	0.930591	1.26708	1.21344	PRA1 family protein OS=Solanum lycopersicum PE=3 SV=1
3845	1	UniProt_Tomato	K4CNU7	41	51828	1	1	1	1	0.08	1.559	1.684	1	0.798	0.968	1.101	1.518	1.325	1.6203	0.893308	1.03236	1.41822	Uncharacterized protein OS=Solanum lycopersicum PE=4 SV=1
4373	1	UniProt_Tomato	K4D5H9	31	29442	1	1	1	1	0.15	1.31	2	1	1.03	1.049	1.523	0.969	1.099	1.61864	1.01489	1.26397	1.03195	Uncharacterized protein OS=Solanum lycopersicum PE=4 SV=1
3981	1	UniProt_Tomato	K4CHE8	39	16234	1	1	1	1	0.29	1.65	1.586	1	0.852	0.841	0.989	1.203	1.174	1.61768	0.923038	0.912003	1.18841	Uncharacterized protein OS=Solanum lycopersicum PE=4 SV=1
4339	1	UniProt_Tomato	K4B1M9	32	76728	1	1	1	1	0.06	1.944	1.339	1	1.018	0.907	1.413	1.091	0.888	1.61339	1.00896	1.13207	0.98428	Uncharacterized protein OS=Solanum lycopersicum PE=4 SV=1
2887	1	UniProt_Tomato	K4D4X4	77	54589	1	1	1	1	0.08	1.458	1.783	1	1.536	2.056	2.989	2.694	1.265	1.61233	1.23935	2.47899	1.84605	Uncharacterized protein OS=Solanum lycopersicum PE=4 SV=1
3775	1	UniProt_Tomato	K4C634	43	19209	1	1	1	1	0.24	1.46	1.78	1	0.978	0.938	1.101	1.15	1.166	1.61208	0.988939	1.01624	1.15797	Uncharacterized protein OS=Solanum lycopersicum PE=4 SV=1
4550	1	UniProt_Tomato	K4D390	27	27531	1	1	1	1	0.16	1.49	1.736	1	0.953	1.013	1.107	1.195	1.202	1.6083	0.976217	1.05896	1.19849	HVA22-like protein OS=Solanum lycopersicum PE=3 SV=1
4530	1	UniProt_Tomato	K4BD60	28	48354	1	1	1	1	0.09	1.518	1.702	1	1.191	1.223	1.323	1.67	1.395	1.60737	1.09133	1.27202	1.52632	Uncharacterized protein OS=Solanum lycopersicum PE=3 SV=1
3995	1	UniProt_Tomato	K4BFI0	38	53390	1	1	1	1	0.08	1.671	1.539	1	0.882	0.782	0.884	1.159	1.152	1.60364	0.939149	0.831437	1.15549	Uncharacterized protein OS=Solanum lycopersicum PE=4 SV=1
4451	1	UniProt_Tomato	K4DDQ2	30	7688	1	1	1	1	0.69	1.783	1.44	1	1.401	1.342	1.411	1.32	1.294	1.60235	1.18364	1.37607	1.30694	Uncharacterized protein OS=Solanum lycopersicum PE=4 SV=1
4210	1	UniProt_Tomato	K4CXP5	34	76902	1	1	1	1	0.06	1.591	1.611	1	1.481	1.595	1.652	2.2	1.833	1.60097	1.21696	1.62325	2.00813	Uncharacterized protein OS=Solanum lycopersicum PE=4 SV=1
3982	1	UniProt_Tomato	K4AVN4	39	83905	1	1	1	1	0.05	1.545	1.656	1	1.591	1.209	1.341	1.304	0.922	1.59954	1.26135	1.27329	1.09649	Uncharacterized protein OS=Solanum lycopersicum PE=4 SV=1
3520	1	UniProt_Tomato	K4B106	51	42837	1	1	1	1	0.1	1.576	1.618	1	1.315	1.2	1.272	1.104	1.073	1.59686	1.14673	1.23548	1.08839	Uncharacterized protein OS=Solanum lycopersicum PE=3 SV=1
4487	1	UniProt_Tomato	K4B3J6	29	67981	1	1	1	1	0.06	1.672	1.523	1	1.164	1.159	1.204	1.398	1.463	1.59576	1.07889	1.18129	1.43013	Bifunctional dihydrofolate reductase-thymidylate synthase OS=Solanum lycopersicum PE=3 SV=1
4604	1	UniProt_Tomato	K4CIU2	26	61619	1	1	1	1	0.07	1.634	1.553	1	0.759	0.693	0.68	0.552	0.618	1.59299	0.871206	0.686469	0.584068	Uncharacterized protein OS=Solanum lycopersicum PE=4 SV=1
3400	1	UniProt_Tomato	K4D3X6	55	28017	1	1	1	1	0.16	1.604	1.581	1	1.1	1.412	1.562	1.476	1.465	1.59246	1.04881	1.48511	1.47049	Uncharacterized protein OS=Solanum lycopersicum PE=4 SV=1
4083	1	UniProt_Tomato	K4D893	37	42953	1	1	1	1	0.1	2.158	1.172	1	1.068	1.215	1.152	1.053	1.18	1.59034	1.03344	1.18308	1.11469	Uncharacterized protein OS=Solanum lycopersicum PE=4 SV=1
4005	1	UniProt_Tomato	Q402F1	38	37764	1	1	1	1	0.12	1.666	1.517	1	1	0.838	1.2	0.926	0.969	1.58976	1	1.0028	0.947256	Tobamovirus multiplication 1 homolog 2 OS=Solanum lycopersicum GN=LeTH2 PE=2 SV=1
4271	1	UniProt_Tomato	K4BJJ5	33	60499	1	1	1	1	0.07	1.734	1.453	1	1.204	1.184	1.364	1.697	2.144	1.58729	1.09727	1.27082	1.90745	Uncharacterized protein OS=Solanum lycopersicum PE=4 SV=1
4240	1	UniProt_Tomato	K4CRJ3	34	23652	1	1	1	1	0.19	1.754	1.436	1	1.103	1.31	1.303	1.686	2.025	1.58706	1.05024	1.3065	1.84774	Uncharacterized protein OS=Solanum lycopersicum PE=4 SV=1
4020	1	UniProt_Tomato	K4CRI2	38	32587	1	1	1	1	0.14	1.808	1.39	1	1.035	1.216	1.113	1.572	1.385	1.58528	1.01735	1.16336	1.47554	Uncharacterized protein OS=Solanum lycopersicum PE=3 SV=1
4690	1	UniProt_Tomato	K4D7Y4	24	8359	1	1	1	1	0.63	1.383	1.808	1	0.892	1.129	0.879	1.092	0.883	1.58129	0.944458	0.996188	0.981955	Uncharacterized protein OS=Solanum lycopersicum PE=4 SV=1
4369	1	UniProt_Tomato	K4DCA2	31	15738	1	1	1	1	0.3	2.002	1.248	1	0.82	0.915	1.178	1.109	1.172	1.58066	0.905539	1.03821	1.14006	Uncharacterized protein OS=Solanum lycopersicum PE=4 SV=1
3602	1	UniProt_Tomato	K4CIH2	48	50817	1	1	1	1	0.09	1.503	1.658	1	0.991	1.297	1.316	1.304	1.265	1.5786	0.99549	1.30647	1.28435	Uncharacterized protein OS=Solanum lycopersicum PE=3 SV=1
4654	1	UniProt_Tomato	K4BC35	25	86364	1	1	1	1	0.05	1.303	1.903	1	1.426	1.089	1.158	1.114	0.869	1.57468	1.19415	1.12297	0.983903	Uncharacterized protein OS=Solanum lycopersicum PE=4 SV=1
3262	1	UniProt_Tomato	K4BFA3	60	40956	1	1	1	1	0.11	1.517	1.633	1	1.16	1.055	1.242	1.273	1.006	1.57393	1.07703	1.14469	1.13165	Uncharacterized protein OS=Solanum lycopersicum PE=4 SV=1
3760	1	UniProt_Tomato	K4CMT8	44	64977	1	1	1	1	0.07	1.554	1.59	1	1.12	1.229	1.243	1.327	1.43	1.5719	1.0583	1.23598	1.37754	Uncharacterized protein OS=Solanum lycopersicum PE=4 SV=1
4590	1	UniProt_Tomato	K4B0I5	26	120460	1	1	1	1	0.04	1.425	1.733	1	1.505	1.913	1.99	1.973	1.778	1.57147	1.22678	1.95112	1.87296	Uncharacterized protein OS=Solanum lycopersicum PE=4 SV=1
3976	1	UniProt_Tomato	K4B3Z8	39	29877	1	1	1	1	0.15	1.767	1.393	1	0.895	0.948	1.082	1.183	0.977	1.56889	0.946044	1.01279	1.07508	Peptidyl-prolyl cis-trans isomerase OS=Solanum lycopersicum PE=3 SV=1
4680	1	UniProt_Tomato	K4B944	24	15584	1	1	1	1	0.31	1.522	1.616	1	0.544	0.69	0.693	0.774	0.966	1.5683	0.737564	0.691498	0.864687	V-type proton ATPase subunit G OS=Solanum lycopersicum PE=3 SV=1
4656	1	UniProt_Tomato	K4C839	25	72320	1	1	1	1	0.06	1.523	1.612	1	1.182	1.438	1.034	1.201	0.947	1.56687	1.0872	1.21938	1.06646	Uncharacterized protein OS=Solanum lycopersicum PE=4 SV=1
4406	1	UniProt_Tomato	K4BPL6	31	22788	1	1	1	1	0.2	1.515	1.617	1	1.658	1.528	1.781	1.575	1.293	1.56517	1.28763	1.64966	1.42705	Uncharacterized protein OS=Solanum lycopersicum PE=3 SV=1
4146	1	UniProt_Tomato	K4AXY1	35	11248	1	1	1	1	0.44	1.12	2.185	1	0.474	0.639	0.43	0.35	0.522	1.56435	0.688477	0.524185	0.427434	Uncharacterized protein OS=Solanum lycopersicum PE=4 SV=1
4437	1	UniProt_Tomato	K4BM66	30	63938	1	1	1	1	0.07	2.106	1.16	1	1.166	1.233	1.273	1.133	1.271	1.563	1.07981	1.25284	1.20002	Uncharacterized protein OS=Solanum lycopersicum PE=4 SV=1
4462	1	UniProt_Tomato	K4B3K4	30	59131	1	1	1	1	0.07	1.71	1.425	1	1.304	1.36	1.375	1.907	2.919	1.56101	1.14193	1.36748	2.35935	Uncharacterized protein OS=Solanum lycopersicum PE=4 SV=1
3075	1	UniProt_Tomato	K4BM69	69	56456	1	1	1	1	0.08	1.534	1.583	1	1.35	2.164	2.863	3.041	1.408	1.55831	1.1619	2.48908	2.06923	Uncharacterized protein OS=Solanum lycopersicum PE=4 SV=1
4040	1	UniProt_Tomato	K4CAJ3	37	48950	1	1	1	1	0.09	1.376	1.763	1	1.283	1.089	1.036	1.492	0.779	1.55753	1.1327	1.06217	1.07809	Acyl-[acyl-carrier-protein] hydrolase OS=Solanum lycopersicum PE=3 SV=1
4671	1	UniProt_Tomato	K4B508	24	52789	1	1	1	1	0.08	1.478	1.641	1	1.636	1.34	1.595	1.873	1.872	1.55737	1.27906	1.46195	1.8725	Uncharacterized protein OS=Solanum lycopersicum PE=4 SV=1
4420	1	UniProt_Tomato	K4AYY2	30	44775	1	1	1	1	0.1	2.083	1.164	1	0.894	1.324	1.224	1.841	2.122	1.55712	0.945516	1.27302	1.97651	Uncharacterized protein OS=Solanum lycopersicum PE=4 SV=1
3362	1	UniProt_Tomato	K4AWU0	56	21240	1	1	1	1	0.22	1.363	1.773	1	0.808	0.807	0.787	0.731	0.72	1.55454	0.898888	0.796937	0.725479	Uncharacterized protein OS=Solanum lycopersicum PE=4 SV=1
3762	1	UniProt_Tomato	K4B836	44	51069	1	1	1	1	0.09	1.627	1.482	1	1.298	1.502	1.885	2.187	1.927	1.55281	1.1393	1.68264	2.05289	Uncharacterized protein OS=Solanum lycopersicum PE=4 SV=1
3716	1	UniProt_Tomato	K4CH65	45	107939	1	1	1	1	0.04	1.391	1.727	1	1.072	1.033	1.211	1.057	1.24	1.54992	1.03537	1.11846	1.14485	Uncharacterized protein OS=Solanum lycopersicum PE=4 SV=1
4394	1	UniProt_Tomato	K4C3U1	31	56020	1	1	1	1	0.08	1.492	1.609	1	1.154	1.268	1.315	1.852	1.996	1.5494	1.07424	1.29129	1.92265	Uncharacterized protein OS=Solanum lycopersicum PE=3 SV=1
3448	1	UniProt_Tomato	Q949J6	53	46155	1	1	1	1	0.1	1.511	1.583	1	1.326	1.229	1.463	1.534	1.636	1.54658	1.15152	1.34091	1.58418	Putative uncharacterized protein OS=Solanum lycopersicum PE=4 SV=1
4665	1	UniProt_Tomato	K4CXZ8	24	124167	1	1	1	1	0.03	1.521	1.566	1	0.906	1.028	1.139	1.307	1.433	1.54334	0.95184	1.08208	1.36855	Uncharacterized protein OS=Solanum lycopersicum PE=4 SV=1
3347	1	UniProt_Tomato	K4BSP9	57	35911	1	1	1	1	0.12	1.625	1.461	1	1.184	1.036	1.27	1.472	1.749	1.54082	1.08812	1.14705	1.60453	Uncharacterized protein OS=Solanum lycopersicum PE=4 SV=1
4737	1	UniProt_Tomato	K4CH78	22	55362	1	1	1	1	0.08	1.528	1.553	1	0.986	1.146	1.111	1.222	1.175	1.54045	0.992975	1.12836	1.19827	Uncharacterized protein OS=Solanum lycopersicum PE=4 SV=1
4532	1	UniProt_Tomato	K4BKC0	28	48632	1	1	1	1	0.09	1.862	1.274	1	2.285	2.166	2.565	2.302	0.961	1.54019	1.51162	2.35707	1.48735	Uncharacterized protein OS=Solanum lycopersicum PE=4 SV=1
4070	1	UniProt_Tomato	K4CYI2	37	62301	1	1	1	1	0.07	1.643	1.429	1	1.434	1.297	1.373	1.149	0.96	1.53227	1.1975	1.33446	1.05026	Uncharacterized protein OS=Solanum lycopersicum PE=4 SV=1
4013	1	UniProt_Tomato	K4BRK5	38	86967	1	1	1	1	0.05	1.418	1.646	1	1.055	1.21	1.263	1.249	1.381	1.52775	1.02713	1.23622	1.31334	Uncharacterized protein OS=Solanum lycopersicum PE=4 SV=1
4502	1	UniProt_Tomato	K4AZ29	29	29050	1	1	1	1	0.16	1.281	1.821	1	1.064	0.952	1.103	1.27	1.083	1.52732	1.0315	1.02472	1.17278	Uncharacterized protein OS=Solanum lycopersicum PE=3 SV=1
2840	1	UniProt_Tomato	K4BVX4	80	43699	1	1	1	1	0.1	1.651	1.409	1	1.028	0.876	1.031	1.314	0.997	1.52521	1.0139	0.950345	1.14458	Uncharacterized protein OS=Solanum lycopersicum PE=4 SV=1
4256	1	UniProt_Tomato	K4BWP6	33	37757	1	1	1	1	0.12	1.63	1.423	1	1.199	1.154	1.109	1.27	1.201	1.52299	1.09499	1.13128	1.23502	Uncharacterized protein OS=Solanum lycopersicum PE=4 SV=1
4205	1	UniProt_Tomato	K4D9P5	34	114601	1	1	1	1	0.04	1.646	1.406	1	1.428	1.311	1.562	1.587	1.185	1.52127	1.19499	1.43101	1.37135	DNA ligase OS=Solanum lycopersicum PE=3 SV=1
3860	1	UniProt_Tomato	K4B533	41	72703	1	1	1	1	0.06	1.543	1.496	1	1.004	1.53	1.556	2.332	2.067	1.51932	1.002	1.54295	2.19551	Uncharacterized protein OS=Solanum lycopersicum PE=3 SV=1
3825	1	UniProt_Tomato	K4DH17	42	40254	1	1	1	1	0.11	1.608	1.435	1	1.245	1.339	1.482	1.717	1.298	1.51904	1.1158	1.40869	1.49287	Uncharacterized protein OS=Solanum lycopersicum PE=4 SV=1
4524	1	UniProt_Tomato	K4C4F1	28	14899	1	1	1	1	0.32	2.007	1.142	1	1.01	0.797	0.869	0.862	0.712	1.51393	1.00499	0.832222	0.783418	Uncharacterized protein OS=Solanum lycopersicum PE=4 SV=1
3276	1	UniProt_Tomato	K4B669	59	14585	1	1	1	1	0.33	1.383	1.65	1	1.542	1.344	1.475	2.598	2.701	1.51061	1.24177	1.40798	2.649	Uncharacterized protein OS=Solanum lycopersicum PE=4 SV=1
3946	1	UniProt_Tomato	K4CVE8	39	42229	1	1	1	1	0.11	1.25	1.821	1	1.398	0.81	1.045	1.334	1.19	1.50872	1.18237	0.920027	1.25994	Uncharacterized protein OS=Solanum lycopersicum PE=4 SV=1
3184	1	UniProt_Tomato	K4AT75	63	58463	1	1	1	1	0.07	1.652	1.377	1	0.888	1.049	0.869	1.048	1.471	1.50825	0.942338	0.954768	1.24162	Uncharacterized protein OS=Solanum lycopersicum PE=4 SV=1
3791	1	UniProt_Tomato	K4BVA8	43	41125	1	1	1	1	0.11	1.414	1.608	1	1.048	1.611	1.161	1.381	1.462	1.50788	1.02372	1.36762	1.42092	Uncharacterized protein OS=Solanum lycopersicum PE=4 SV=1
4488	1	UniProt_Tomato	K4BLX1	29	75685	1	1	1	1	0.06	1.502	1.512	1	1.127	1.208	1.384	1.297	1.096	1.50699	1.0616	1.29301	1.19227	Uncharacterized protein OS=Solanum lycopersicum PE=4 SV=1
3420	1	UniProt_Tomato	K4BZ53	55	49658	1	1	1	1	0.09	1.32	1.712	1	1.215	1.454	1.759	1.7	1.291	1.50328	1.10227	1.59925	1.48145	Uncharacterized protein OS=Solanum lycopersicum PE=4 SV=1
4077	1	UniProt_Tomato	K4BH76	37	27572	1	1	1	1	0.16	1.36	1.66	1	1.445	1.64	1.781	1.882	1.517	1.50253	1.20208	1.70905	1.68967	Uncharacterized protein OS=Solanum lycopersicum PE=4 SV=1
3890	1	UniProt_Tomato	K4BY36	40	62371	1	1	1	1	0.07	1.586	1.419	1	0.956	1.066	1.033	1.063	1.228	1.50018	0.977753	1.04937	1.14253	Uncharacterized protein OS=Solanum lycopersicum PE=4 SV=1
4644	1	UniProt_Tomato	K4D3L5	25	87536	1	1	1	1	0.05	1.511	1.488	1	0.604	0.621	0.575	0.62	0.927	1.49946	0.777174	0.597558	0.758116	Uncharacterized protein OS=Solanum lycopersicum PE=4 SV=1
4209	1	UniProt_Tomato	K4B409	34	100518	1	1	1	1	0.04	1.719	1.306	1	0.826	0.987	1.134	1.221	1.425	1.49834	0.908845	1.05795	1.31906	Uncharacterized protein OS=Solanum lycopersicum PE=4 SV=1
2879	1	UniProt_Tomato	K4B632	78	30556	1	1	1	1	0.15	1.625	1.376	1	1.973	1.753	1.719	1.369	0.724	1.49533	1.40464	1.73592	0.995568	Uncharacterized protein OS=Solanum lycopersicum PE=4 SV=1
4350	1	UniProt_Tomato	K4DDL1	32	103619	1	1	1	1	0.04	1.51	1.478	1	1.025	1.237	1.209	1.191	0.91	1.49391	1.01242	1.22292	1.04106	Uncharacterized protein OS=Solanum lycopersicum PE=4 SV=1
4425	1	UniProt_Tomato	K4CH37	30	14966	1	1	1	1	0.32	1.719	1.297	1	1.107	1.429	1.445	1.578	1.601	1.49317	1.05214	1.43698	1.58946	Uncharacterized protein OS=Solanum lycopersicum PE=4 SV=1
4391	1	UniProt_Tomato	K4B2Q7	31	61766	1	1	1	1	0.07	1.749	1.274	1	0.98	1.315	1.331	1.326	1.256	1.49272	0.989949	1.32298	1.29053	Uncharacterized protein OS=Solanum lycopersicum PE=4 SV=1
4249	1	UniProt_Tomato	K4CQA4	34	34769	1	1	1	1	0.13	1.591	1.4	1	0.381	1.673	1.649	1.324	1.44	1.49245	0.617252	1.66096	1.38078	Uncharacterized protein OS=Solanum lycopersicum PE=3 SV=1
4116	1	UniProt_Tomato	K4CXY9	36	47662	1	1	1	1	0.09	1.359	1.636	1	2.195	1.226	1.062	1.062	1.077	1.49108	1.48155	1.14106	1.06947	Uncharacterized protein OS=Solanum lycopersicum PE=3 SV=1
3738	1	UniProt_Tomato	K4B0B7	44	19118	1	1	1	1	0.24	1.509	1.472	1	1.141	1.307	1.27	1.322	1.647	1.49039	1.06818	1.28837	1.47558	Prefoldin subunit 4 OS=Solanum lycopersicum PE=3 SV=1
2739	1	UniProt_Tomato	K4BCF3	87	31222	1	1	1	1	0.14	1.511	1.469	1	0.898	1.057	1.097	0.963	0.873	1.48985	0.947629	1.07681	0.916896	Uncharacterized protein OS=Solanum lycopersicum PE=4 SV=1
3028	1	UniProt_Tomato	K4AWF7	71	81700	1	1	1	1	0.05	1.436	1.545	1	0.607	0.7	0.648	0.946	1.044	1.4895	0.779102	0.673498	0.993793	Uncharacterized protein OS=Solanum lycopersicum PE=4 SV=1
4164	1	UniProt_Tomato	K4CPW4	35	9150	1	1	1	1	0.56	1.695	1.308	1	1.07	1.498	1.891	1.807	1.629	1.48898	1.03441	1.68307	1.71569	Uncharacterized protein OS=Solanum lycopersicum PE=4 SV=1
4319	1	UniProt_Tomato	K4BB92	32	307220	1	1	1	1	0.01	1.457	1.508	1	1.519	1.404	1.495	1.561	0.885	1.48228	1.23248	1.44879	1.17537	Uncharacterized protein OS=Solanum lycopersicum PE=4 SV=1
3329	1	UniProt_Tomato	K4D4X2	58	56964	1	1	1	1	0.08	1.542	1.423	1	1.428	1.382	1.344	1.092	0.866	1.48131	1.19499	1.36287	0.972457	Uncharacterized protein OS=Solanum lycopersicum PE=4 SV=1
4735	1	UniProt_Tomato	E2GLN8	22	50304	1	1	1	1	0.09	1.736	1.262	1	1.45	1.485	1.589	1.793	1.609	1.48015	1.20416	1.53612	1.69851	Mitogen-activated protein kinase OS=Solanum lycopersicum GN=MAPK4 PE=2 SV=1
3980	1	UniProt_Tomato	K4CF51	39	95774	1	1	1	1	0.05	1.659	1.319	1	1.656	1.458	1.739	1.916	1.133	1.47926	1.28686	1.59231	1.47337	Uncharacterized protein OS=Solanum lycopersicum PE=4 SV=1
3482	1	UniProt_Tomato	K4BEH1	52	31146	1	1	1	1	0.14	1.936	1.128	1	1.429	1.18	1.991	2.909	1.443	1.47777	1.19541	1.53277	2.04883	Uncharacterized protein OS=Solanum lycopersicum PE=4 SV=1
4430	1	UniProt_Tomato	K4CGW4	30	45576	1	1	1	1	0.1	1.395	1.565	1	1.005	0.823	0.91	0.996	0.939	1.47756	1.0025	0.865407	0.96708	Uncharacterized protein OS=Solanum lycopersicum PE=4 SV=1
4409	1	UniProt_Tomato	K4C7Q8	31	76775	1	1	1	1	0.06	1.653	1.318	1	1.195	1.478	1.1	2.213	2.68	1.47603	1.09316	1.27507	2.43533	Uncharacterized protein OS=Solanum lycopersicum PE=4 SV=1
3997	1	UniProt_Tomato	K4DD01	38	55512	1	1	1	1	0.08	1.646	1.321	1	0.606	1.011	0.942	1.039	1.5	1.47457	0.77846	0.97589	1.2484	Uncharacterized protein OS=Solanum lycopersicum PE=4 SV=1
3687	1	UniProt_Tomato	K4BVV6	46	59216	1	1	1	1	0.07	1.625	1.336	1	1.098	1.029	1.351	1.27	1.029	1.47343	1.04785	1.17906	1.14317	Uncharacterized protein OS=Solanum lycopersicum PE=4 SV=1
4571	1	UniProt_Tomato	K4DFR3	27	70062	1	1	1	1	0.06	1.641	1.322	1	1.025	1.283	1.322	1.275	1.242	1.47289	1.01242	1.30235	1.25839	Uncharacterized protein OS=Solanum lycopersicum PE=3 SV=1
4517	1	UniProt_Tomato	K4BTS5	28	47175	1	1	1	1	0.09	1.82	1.187	1	1.086	1.835	1.84	4.089	2.838	1.46981	1.04211	1.8375	3.40655	Uncharacterized protein OS=Solanum lycopersicum PE=3 SV=1
3820	1	UniProt_Tomato	K4D567	42	38493	1	1	1	1	0.12	1.592	1.349	1	1.145	0.951	1.032	1.028	0.96	1.46547	1.07005	0.990672	0.993418	Uncharacterized protein OS=Solanum lycopersicum PE=4 SV=1
4058	1	UniProt_Tomato	K4C7W3	37	19967	1	1	1	1	0.23	1.385	1.55	1	1.168	1.77	1.956	1.878	2.045	1.46518	1.08074	1.86068	1.95972	Uncharacterized protein OS=Solanum lycopersicum PE=3 SV=1
3266	1	UniProt_Tomato	K4D4P2	60	36912	1	1	1	1	0.12	1.682	1.275	1	1.06	1.708	1.639	2.502	2.757	1.46443	1.02956	1.67314	2.62641	Uncharacterized protein OS=Solanum lycopersicum PE=4 SV=1
4149	1	UniProt_Tomato	K4BLZ0	35	71472	1	1	1	1	0.06	1.661	1.288	1	1.084	1.128	1.414	1.479	1.206	1.46266	1.04115	1.26293	1.33554	Uncharacterized protein OS=Solanum lycopersicum PE=4 SV=1
4057	1	UniProt_Tomato	K4BGX3	37	60937	1	1	1	1	0.07	1.908	1.121	1	0.951	1.197	1.142	1.612	1.603	1.46249	0.975192	1.16918	1.60749	Uncharacterized protein OS=Solanum lycopersicum PE=4 SV=1
3375	1	UniProt_Tomato	K4CLP0	56	45308	1	1	1	1	0.1	1.174	1.811	1	0.965	1.309	1.355	1.378	1.391	1.45812	0.982344	1.3318	1.38448	Uncharacterized protein OS=Solanum lycopersicum PE=3 SV=1
3661	1	UniProt_Tomato	K4D055	46	33997	1	1	1	1	0.13	1.642	1.291	1	1.191	0.965	1.04	1.105	1.062	1.45596	1.09133	1.0018	1.08329	Uncharacterized protein OS=Solanum lycopersicum PE=4 SV=1
3155	1	UniProt_Tomato	K4DGY6	64	17394	1	1	1	1	0.27	1.451	1.458	1	0.812	1.114	1.118	1.129	1.299	1.4545	0.90111	1.116	1.21102	Uncharacterized protein OS=Solanum lycopersicum PE=4 SV=1
3628	1	UniProt_Tomato	K4CVJ7	47	66741	1	1	1	1	0.07	1.432	1.472	1	1.073	0.914	1.034	0.833	0.825	1.45186	1.03586	0.97215	0.82899	Uncharacterized protein OS=Solanum lycopersicum PE=4 SV=1
3886	1	UniProt_Tomato	K4B5A2	41	38619	1	1	1	1	0.12	1.401	1.503	1	1.035	1.209	1.306	1.759	1.554	1.4511	1.01735	1.25656	1.65333	Uncharacterized protein OS=Solanum lycopersicum PE=4 SV=1
4262	1	UniProt_Tomato	K4C996	33	179387	1	1	1	1	0.02	1.598	1.317	1	1.147	0.912	1.376	1.459	1.258	1.45071	1.07098	1.12023	1.35478	Structural maintenance of chromosomes protein OS=Solanum lycopersicum PE=3 SV=1
4509	1	UniProt_Tomato	K4AZ86	28	231399	1	1	1	1	0.02	1.457	1.443	1	1.037	1.377	1.468	1.706	2.261	1.44998	1.01833	1.42177	1.96399	Uncharacterized protein OS=Solanum lycopersicum PE=4 SV=1
2967	1	UniProt_Tomato	K4B175	73	20620	1	1	1	1	0.22	1.426	1.462	1	1.425	1.311	1.192	1.776	1.917	1.44389	1.19373	1.25008	1.84515	Uncharacterized protein OS=Solanum lycopersicum PE=4 SV=1
4037	1	UniProt_Tomato	K4CAV2	38	21005	1	1	1	1	0.22	1.42	1.468	1	0.976	0.732	0.641	0.632	0.72	1.4438	0.987927	0.684991	0.674567	Uncharacterized protein OS=Solanum lycopersicum PE=4 SV=1
3606	1	UniProt_Tomato	K4B058	48	90240	1	1	1	1	0.05	1.718	1.212	1	1.03	0.895	0.966	1.315	1.066	1.44299	1.01489	0.929823	1.18397	Uncharacterized protein OS=Solanum lycopersicum PE=4 SV=1
3986	1	UniProt_Tomato	K4BM32	39	39829	1	1	1	1	0.11	1.391	1.484	1	1.357	1.434	1.809	1.57	1.483	1.43675	1.1649	1.61062	1.52588	Uncharacterized protein OS=Solanum lycopersicum PE=4 SV=1
4071	1	UniProt_Tomato	K4AWD1	37	66199	1	1	1	1	0.07	1.5	1.372	1	1.245	1.24	1.465	1.303	1.042	1.43457	1.1158	1.34781	1.16522	Uncharacterized protein OS=Solanum lycopersicum PE=4 SV=1
4433	1	UniProt_Tomato	K4DD60	30	99801	1	1	1	1	0.04	1.44	1.428	1	1	0.992	1.032	0.897	0.942	1.43399	1	1.0118	0.919225	Uncharacterized protein OS=Solanum lycopersicum PE=4 SV=1
4514	1	UniProt_Tomato	K4CJM7	28	96615	1	1	1	1	0.04	1.532	1.339	1	1.318	1.08	1.136	1.448	1.303	1.43225	1.14804	1.10765	1.37359	Uncharacterized protein OS=Solanum lycopersicum PE=4 SV=1
4214	1	UniProt_Tomato	O22616	34	53115	1	1	1	1	0.08	2.557	0.797	1	1.464	1.058	1.054	1.433	1.452	1.42756	1.20996	1.056	1.44247	Ornithine decarboxylase OS=Solanum lycopersicum GN=ODC PE=2 SV=2
3034	1	UniProt_Tomato	K4D4H3	71	51467	1	1	1	1	0.09	1.379	1.475	1	1.138	1.17	1.091	1.4	1.167	1.42619	1.06677	1.12981	1.2782	Uncharacterized protein OS=Solanum lycopersicum PE=3 SV=1
4491	1	UniProt_Tomato	K4B9E5	29	55267	1	1	1	1	0.08	1.178	1.722	1	0.738	0.666	1.039	1.013	0.922	1.42426	0.859069	0.83185	0.96643	Uncharacterized protein OS=Solanum lycopersicum PE=4 SV=1
3937	1	UniProt_Tomato	K4D9J6	39	82975	1	1	1	1	0.05	1.322	1.515	1	1.718	1.117	1.157	1.096	0.898	1.41521	1.31072	1.13682	0.992073	Uncharacterized protein OS=Solanum lycopersicum PE=3 SV=1
4567	1	UniProt_Tomato	K4AZL3	27	75953	1	1	1	1	0.06	1.444	1.387	1	1.403	0.9	1.224	0.895	0.648	1.41521	1.18448	1.04957	0.761551	Uncharacterized protein OS=Solanum lycopersicum PE=4 SV=1
3785	1	UniProt_Tomato	K4C8D1	43	68512	1	1	1	1	0.06	1.473	1.358	1	0.973	1.045	0.973	1.015	1.193	1.41433	0.986408	1.00836	1.10041	Uncharacterized protein OS=Solanum lycopersicum PE=4 SV=1
3475	1	UniProt_Tomato	K4C777	52	23207	1	1	1	1	0.2	1.546	1.292	1	1.499	1.491	1.573	2.034	2.007	1.41331	1.22434	1.53145	2.02045	Uncharacterized protein OS=Solanum lycopersicum PE=4 SV=1
4122	1	UniProt_Tomato	K4CLJ3	36	14589	1	1	1	1	0.33	1.578	1.265	1	0.719	0.983	0.875	1.302	1.208	1.41286	0.847939	0.927429	1.25412	Uncharacterized protein OS=Solanum lycopersicum PE=4 SV=1
4135	1	UniProt_Tomato	K4BM16	36	88395	1	1	1	1	0.05	1.339	1.489	1	1.274	1.16	1.643	2.173	1.411	1.41201	1.12872	1.38054	1.75103	Uncharacterized protein OS=Solanum lycopersicum PE=4 SV=1
4304	1	UniProt_Tomato	K4B1C4	33	45890	1	1	1	1	0.1	1.523	1.308	1	0.6	0.745	0.822	0.883	1.025	1.41141	0.774597	0.782554	0.951354	Uncharacterized protein OS=Solanum lycopersicum PE=4 SV=1
4719	1	UniProt_Tomato	K4BLV8	23	56133	1	1	1	1	0.08	1.841	1.08	1	1.058	1	1.09	1.062	1.162	1.41006	1.02859	1.04403	1.11088	Uncharacterized protein OS=Solanum lycopersicum PE=4 SV=1
3308	1	UniProt_Tomato	K4BFQ7	58	36854	1	1	1	1	0.12	1.34	1.482	1	1.016	1.331	1.198	1.442	1.595	1.40921	1.00797	1.26275	1.51657	Uncharacterized protein OS=Solanum lycopersicum PE=4 SV=1
3513	1	UniProt_Tomato	K4DH05	51	107139	1	1	1	1	0.04	1.44	1.377	1	1.307	0.937	1.904	1.916	1.218	1.40815	1.14324	1.33568	1.52764	Vacuolar protein sorting-associated protein 35 OS=Solanum lycopersicum PE=3 SV=1
3844	1	UniProt_Tomato	K4CVS1	41	40496	1	1	1	1	0.11	1.294	1.528	1	1.057	1.133	1.165	1.616	1.451	1.40614	1.02811	1.14889	1.53128	Uncharacterized protein OS=Solanum lycopersicum PE=4 SV=1
3695	1	UniProt_Tomato	K4AZ53	46	81818	1	1	1	1	0.05	1.266	1.557	1	1.131	1.051	1.274	1.648	1.329	1.40398	1.06348	1.15714	1.47993	Uncharacterized protein OS=Solanum lycopersicum PE=4 SV=1
4714	1	UniProt_Tomato	K4AZG2	23	40106	1	1	1	1	0.11	1.418	1.387	1	0.886	1.043	1.007	1.058	0.807	1.40241	0.941276	1.02484	0.924016	Uncharacterized protein OS=Solanum lycopersicum PE=3 SV=1
3007	1	UniProt_Tomato	K4BXT1	72	18797	1	1	1	1	0.25	1.286	1.526	1	0.784	0.931	0.925	1.225	1.416	1.40087	0.885438	0.927995	1.31704	Uncharacterized protein OS=Solanum lycopersicum PE=3 SV=1
4069	1	UniProt_Tomato	K4CHD5	37	50866	1	1	1	1	0.09	1.462	1.342	1	0.723	0.8	0.797	0.909	0.876	1.40072	0.850294	0.798499	0.892347	Uncharacterized protein OS=Solanum lycopersicum PE=4 SV=1
3498	1	UniProt_Tomato	K4CPQ5	52	57560	1	1	1	1	0.08	1.342	1.461	1	1.788	1.56	1.882	1.338	0.882	1.40024	1.33716	1.71345	1.08633	Uncharacterized protein OS=Solanum lycopersicum PE=4 SV=1
4112	1	UniProt_Tomato	A6N6K9	36	44565	1	1	1	1	0.1	1.812	1.082	1	1.083	1.061	1.292	1.418	1.206	1.40021	1.04067	1.17082	1.30771	Putative alcohol dehydrogenase OS=Solanum lycopersicum GN=ADH PE=2 SV=1
3527	1	UniProt_Tomato	K4C1D9	51	46857	1	1	1	1	0.09	1.534	1.278	1	0.867	1.192	1.101	1.344	1.013	1.40016	0.931128	1.1456	1.16682	Uncharacterized protein OS=Solanum lycopersicum PE=4 SV=1
4457	1	UniProt_Tomato	K4CLF5	30	31927	1	1	1	1	0.14	1.378	1.422	1	0.983	1.005	0.976	1.108	1.216	1.39983	0.991464	0.990394	1.16074	Uncharacterized protein OS=Solanum lycopersicum PE=3 SV=1
3325	1	UniProt_Tomato	K4CCF6	58	39268	1	1	1	1	0.11	1.46	1.342	1	1.041	1.03	1.143	1.222	1.168	1.39976	1.02029	1.08503	1.19469	Uncharacterized protein OS=Solanum lycopersicum PE=4 SV=1
4396	1	UniProt_Tomato	K4BM87	31	17585	1	1	1	1	0.27	1.206	1.624	1	0.628	0.569	0.71	0.722	0.671	1.39948	0.792465	0.635602	0.696033	Uncharacterized protein OS=Solanum lycopersicum PE=3 SV=1
3938	1	UniProt_Tomato	K4B8S2	39	30671	1	1	1	1	0.15	1.304	1.497	1	1.515	1.579	1.756	1.69	1.009	1.39717	1.23085	1.66515	1.30584	Uncharacterized protein OS=Solanum lycopersicum PE=4 SV=1
3941	1	UniProt_Tomato	K4C2T1	39	13438	1	1	1	1	0.36	0.898	2.169	1	0.85	1.137	1.021	1.076	1.384	1.39562	0.921954	1.07744	1.22032	Uncharacterized protein OS=Solanum lycopersicum PE=4 SV=1
3573	1	UniProt_Tomato	K4BWA4	49	51529	1	1	1	1	0.09	1.333	1.459	1	0.868	1.029	1.143	1.235	1.058	1.39458	0.931665	1.0845	1.14308	Uncharacterized protein OS=Solanum lycopersicum PE=4 SV=1
4479	1	UniProt_Tomato	K4AZ71	29	61502	1	1	1	1	0.07	1.398	1.39	1	1.065	1.213	1.407	1.34	1.206	1.39399	1.03199	1.3064	1.27124	Uncharacterized protein OS=Solanum lycopersicum PE=4 SV=1
3439	1	UniProt_Tomato	K4BLC9	54	41803	1	1	1	1	0.11	1.76	1.102	1	0.587	0.87	0.817	1.211	1.482	1.39267	0.766159	0.843084	1.33966	Uncharacterized protein OS=Solanum lycopersicum PE=3 SV=1
4608	1	UniProt_Tomato	K4DDN6	26	80575	1	1	1	1	0.05	1.878	1.022	1	0.833	0.829	0.81	0.703	0.914	1.38539	0.912688	0.819445	0.801587	Uncharacterized protein OS=Solanum lycopersicum PE=4 SV=1
4541	1	UniProt_Tomato	K4BPR2	28	137272	1	1	1	1	0.03	1.388	1.376	1	0.611	0.643	0.805	0.761	0.754	1.38199	0.781665	0.719455	0.757492	Uncharacterized protein OS=Solanum lycopersicum PE=3 SV=1
3743	1	UniProt_Tomato	K4B737	44	39029	1	1	1	1	0.11	1.273	1.5	1	1.624	0.785	0.972	0.721	0.601	1.38185	1.27436	0.87351	0.658271	Uncharacterized protein OS=Solanum lycopersicum PE=4 SV=1
4174	1	UniProt_Tomato	K4CHQ2	35	14776	1	1	1	1	0.32	1.308	1.457	1	1.029	1.524	1.635	2.238	2.181	1.38049	1.0144	1.57852	2.20932	Uncharacterized protein OS=Solanum lycopersicum PE=4 SV=1
3154	1	UniProt_Tomato	K4DE82	65	26461	1	1	1	1	0.17	1.426	1.33	1	1.022	1.084	1.226	1.098	1.24	1.37716	1.01094	1.15282	1.16684	Uncharacterized protein OS=Solanum lycopersicum PE=4 SV=1
4127	1	UniProt_Tomato	K4CMY0	36	25035	1	1	1	1	0.18	1.46	1.298	1	0.944	1.079	1.101	1.338	1.569	1.37662	0.971597	1.08994	1.4489	Uncharacterized protein OS=Solanum lycopersicum PE=4 SV=1
3216	1	UniProt_Tomato	K4C2K4	62	13477	1	1	1	1	0.36	1.415	1.336	1	1.142	1.348	1.19	1.304	1.203	1.37493	1.06864	1.26654	1.25248	Ferredoxin OS=Solanum lycopersicum PE=3 SV=1
3774	1	UniProt_Tomato	K4BH43	43	39696	1	1	1	1	0.11	1.416	1.33	1	1.379	1.217	1.35	1.469	1.105	1.37233	1.17431	1.28178	1.27407	Uncharacterized protein OS=Solanum lycopersicum PE=4 SV=1
4336	1	UniProt_Tomato	K4BN32	32	120650	1	1	1	1	0.04	2.532	0.741	1	1.961	6.844	3.652	5.634	3.228	1.36975	1.40036	4.99943	4.26457	Lipoxygenase OS=Solanum lycopersicum PE=3 SV=1
4712	1	UniProt_Tomato	K4BB69	23	70804	1	1	1	1	0.06	1.387	1.35	1	1.153	1.223	1.255	1.292	0.907	1.36837	1.07378	1.2389	1.08252	Uncharacterized protein OS=Solanum lycopersicum PE=4 SV=1
3377	1	UniProt_Tomato	K4BWC5	56	72515	1	1	1	1	0.06	1.273	1.464	1	1.748	2.197	1.749	1.705	1.325	1.36516	1.32212	1.96024	1.50304	Uncharacterized protein OS=Solanum lycopersicum PE=4 SV=1
4455	1	UniProt_Tomato	K4CRQ5	30	59909	1	1	1	1	0.07	1.353	1.37	1	1.033	1.438	1.274	1.13	1.018	1.36147	1.01637	1.35352	1.07254	Uncharacterized protein OS=Solanum lycopersicum PE=4 SV=1
4346	1	UniProt_Tomato	K4CI98	32	21004	1	1	1	1	0.22	1.427	1.285	1	1.325	1.564	1.396	1.614	1.556	1.35414	1.15109	1.47761	1.58473	Peptidyl-prolyl cis-trans isomerase OS=Solanum lycopersicum PE=3 SV=1
4634	1	UniProt_Tomato	K4AV64	25	51795	1	1	1	1	0.08	1.586	1.152	1	0.962	1.149	1.358	1.216	1.061	1.35169	0.980816	1.24914	1.13586	Uncharacterized protein OS=Solanum lycopersicum PE=3 SV=1
4347	1	UniProt_Tomato	K4AYY9	32	53156	1	1	1	1	0.08	1.338	1.362	1	0.938	0.996	1.096	1.175	1.123	1.34995	0.968504	1.0448	1.14871	Uncharacterized protein OS=Solanum lycopersicum PE=4 SV=1
3734	1	UniProt_Tomato	K4BMT6	44	17252	1	1	1	1	0.27	1.36	1.338	1	1.076	1.355	1.465	1.679	1.834	1.34896	1.0373	1.40893	1.75479	Uncharacterized protein OS=Solanum lycopersicum PE=4 SV=1
3153	1	UniProt_Tomato	K4CAY4	65	42514	1	1	1	1	0.1	1.365	1.317	1	1.087	0.955	1.085	1.013	0.804	1.34079	1.04259	1.01793	0.90247	Uncharacterized protein OS=Solanum lycopersicum PE=4 SV=1
4513	1	UniProt_Tomato	K4D520	28	42533	1	1	1	1	0.1	1.448	1.239	1	0.735	0.847	0.852	1.09	0.916	1.33943	0.857321	0.849496	0.99922	Uncharacterized protein OS=Solanum lycopersicum PE=4 SV=1
2787	1	UniProt_Tomato	K4CBF2	84	107954	1	1	1	1	0.04	1.406	1.276	1	1.228	1.17	1.134	1.385	0.985	1.33942	1.10815	1.15186	1.168	Uncharacterized protein OS=Solanum lycopersicum PE=4 SV=1
4388	1	UniProt_Tomato	K4D922	31	86973	1	1	1	1	0.05	1.234	1.448	1	1.532	1.5	1.866	1.43	0.951	1.33672	1.23774	1.67302	1.16616	Uncharacterized protein OS=Solanum lycopersicum PE=4 SV=1
3867	1	UniProt_Tomato	K4BM77	41	65659	1	1	1	1	0.07	1.404	1.27	1	1.168	1.059	1.104	1.361	1.235	1.33532	1.08074	1.08127	1.29647	Uncharacterized protein OS=Solanum lycopersicum PE=3 SV=1
4398	1	UniProt_Tomato	K4B3J0	31	25783	1	1	1	1	0.18	1.297	1.372	1	1.074	1.463	0.914	0.641	0.48	1.33397	1.03634	1.15637	0.554689	Uncharacterized protein OS=Solanum lycopersicum PE=4 SV=1
4293	1	UniProt_Tomato	K4CW20	33	90398	1	1	1	1	0.05	1.465	1.208	1	1.033	1.133	1.311	1.414	1.587	1.33031	1.01637	1.21875	1.498	Uncharacterized protein OS=Solanum lycopersicum PE=4 SV=1
4467	1	UniProt_Tomato	K4CFK3	29	15368	1	1	1	1	0.31	1.096	1.614	1	0.681	0.66	0.713	0.869	0.789	1.33002	0.825227	0.685988	0.828034	Uncharacterized protein OS=Solanum lycopersicum PE=4 SV=1
4557	1	UniProt_Tomato	K4B9W7	27	52884	1	1	1	1	0.08	1.339	1.321	1	1.021	0.933	1.068	1.282	1.287	1.32997	1.01045	0.99822	1.2845	Uncharacterized protein OS=Solanum lycopersicum PE=4 SV=1
3461	1	UniProt_Tomato	K4CNE3	53	38823	1	1	1	1	0.11	1.294	1.362	1	1.193	1.329	1.251	1.322	1.741	1.32756	1.09225	1.28941	1.5171	Uncharacterized protein OS=Solanum lycopersicum PE=4 SV=1
3562	1	UniProt_Tomato	K4BNN5	49	115584	1	1	1	1	0.04	1.419	1.233	1	1.17	1.143	1.601	1.267	1.045	1.32273	1.08167	1.35275	1.15066	Uncharacterized protein OS=Solanum lycopersicum PE=4 SV=1
2895	1	UniProt_Tomato	K4CM31	77	22873	1	1	1	1	0.2	1.415	1.236	1	1.039	1.169	0.992	1.214	1.323	1.32247	1.01931	1.07687	1.26733	Uncharacterized protein OS=Solanum lycopersicum PE=4 SV=1
3384	1	UniProt_Tomato	K4B7Z1	56	70906	1	1	1	1	0.06	1.053	1.66	1	0.654	0.785	0.705	1.101	0.997	1.32211	0.808703	0.743925	1.04771	Uncharacterized protein OS=Solanum lycopersicum PE=3 SV=1
4434	1	UniProt_Tomato	K4B6Q6	30	59959	1	1	1	1	0.07	1.296	1.334	1	1.025	0.994	1.058	1.235	1.149	1.31486	1.01242	1.0255	1.19122	Uncharacterized protein OS=Solanum lycopersicum PE=3 SV=1
4436	1	UniProt_Tomato	K4BH75	30	57499	1	1	1	1	0.08	1.829	0.944	1	0.775	0.757	0.794	1.02	0.899	1.31399	0.880341	0.775279	0.957591	Uncharacterized protein OS=Solanum lycopersicum PE=4 SV=1
3259	1	UniProt_Tomato	K4AXA5	60	29879	1	1	1	1	0.15	1.438	1.196	1	1.477	1.505	1.371	1.663	1.128	1.31143	1.21532	1.43644	1.36962	Uncharacterized protein OS=Solanum lycopersicum PE=4 SV=1
4465	1	UniProt_Tomato	K4CRF7	29	26339	1	1	1	1	0.17	1.486	1.155	1	1.261	1.691	1.826	2.568	2.827	1.31009	1.12294	1.7572	2.69439	PRA1 family protein OS=Solanum lycopersicum PE=3 SV=1
3646	1	UniProt_Tomato	K4D3D1	47	60481	1	1	1	1	0.07	1.295	1.308	1	1.135	1.556	1.323	1.345	2.016	1.30148	1.06536	1.43478	1.64667	Glycosyltransferase OS=Solanum lycopersicum PE=3 SV=1
3656	1	UniProt_Tomato	K4CX04	47	60140	1	1	1	1	0.07	1.422	1.187	1	0.728	0.821	0.879	1.211	1.251	1.2992	0.853229	0.849505	1.23084	Uncharacterized protein OS=Solanum lycopersicum PE=3 SV=1
4170	1	UniProt_Tomato	K4C3E5	35	73870	1	1	1	1	0.06	1.338	1.254	1	1.032	0.893	0.996	1.127	0.864	1.29532	1.01587	0.943095	0.986777	FRIGIDA-like protein OS=Solanum lycopersicum PE=3 SV=1
3521	1	UniProt_Tomato	K4B7A6	51	55306	1	1	1	1	0.08	1.37	1.223	1	1.388	1.502	1.76	1.726	1.766	1.29441	1.17813	1.62589	1.74589	Uncharacterized protein OS=Solanum lycopersicum PE=4 SV=1
4720	1	UniProt_Tomato	K4CQM9	23	33603	1	1	1	1	0.13	1.171	1.414	1	1.921	2.061	1.809	1.975	2.063	1.28678	1.386	1.93089	2.01852	Peptidyl-prolyl cis-trans isomerase OS=Solanum lycopersicum PE=3 SV=1
3990	1	UniProt_Tomato	K4C1T6	38	14714	1	1	1	1	0.32	1.3	1.268	1	0.978	1.05	1.193	1.081	0.907	1.2839	0.988939	1.11922	0.990185	Uncharacterized protein OS=Solanum lycopersicum PE=4 SV=1
4277	1	UniProt_Tomato	K4B548	33	42065	1	1	1	1	0.11	1.23	1.33	1	1.328	1.528	1.5	2.013	1.682	1.27902	1.15239	1.51394	1.84007	Uncharacterized protein OS=Solanum lycopersicum PE=4 SV=1
4563	1	UniProt_Tomato	K4CQL6	27	21954	1	1	1	1	0.21	1.147	1.415	1	0.988	1.205	1.202	1.499	1.683	1.27397	0.993982	1.2035	1.58834	Uncharacterized protein OS=Solanum lycopersicum PE=4 SV=1
4696	1	UniProt_Tomato	K4C4F8	24	12105	1	1	1	1	0.41	1.554	1.029	1	0.819	0.694	0.71	0.689	0.629	1.26454	0.904986	0.701954	0.658317	Uncharacterized protein OS=Solanum lycopersicum PE=4 SV=1
4609	1	UniProt_Tomato	K4B939	26	69411	1	1	1	1	0.06	1.308	1.222	1	1.381	1.424	1.63	1.727	1.161	1.26427	1.17516	1.52352	1.416	Uncharacterized protein OS=Solanum lycopersicum PE=4 SV=1
4669	1	UniProt_Tomato	K4BB14	24	60197	1	1	1	1	0.07	1.957	0.815	1	1.025	1.012	1.219	1.049	1.327	1.26292	1.01242	1.11069	1.17984	Uncharacterized protein OS=Solanum lycopersicum PE=4 SV=1
4130	1	UniProt_Tomato	K4BF30	36	17201	1	1	1	1	0.27	1.216	1.309	1	1.118	1.202	1.344	1.818	1.687	1.26164	1.05736	1.27102	1.75128	Uncharacterized protein OS=Solanum lycopersicum PE=3 SV=1
3933	1	UniProt_Tomato	P36493	39	10352	1	1	1	1	0.49	0.987	1.607	1	0.655	0.645	0.682	0.65	0.641	1.25941	0.809321	0.663242	0.645484	50S ribosomal protein L32, chloroplastic OS=Solanum lycopersicum GN=rpl32 PE=3 SV=2
3026	1	UniProt_Tomato	K4DFQ3	71	86500	1	1	1	1	0.05	1.287	1.228	1	0.849	0.907	0.97	0.931	0.802	1.25715	0.921412	0.937971	0.864096	Uncharacterized protein OS=Solanum lycopersicum PE=4 SV=1
4023	1	UniProt_Tomato	K4BBY6	38	89927	1	1	1	1	0.05	1.222	1.29	1	0.96	1.033	1.345	1.208	1.079	1.25554	0.979796	1.17872	1.14168	Uncharacterized protein OS=Solanum lycopersicum PE=4 SV=1
4414	1	UniProt_Tomato	K4CIL2	31	133844	1	1	1	1	0.03	2.277	0.692	1	1.07	1.121	1.126	1.226	1.706	1.25526	1.03441	1.1235	1.44622	Uncharacterized protein OS=Solanum lycopersicum PE=3 SV=1
4482	1	UniProt_Tomato	K4BCH4	29	63123	1	1	1	1	0.07	1.331	1.176	1	0.889	0.941	1.047	0.99	0.941	1.2511	0.942868	0.992586	0.965189	Uncharacterized protein OS=Solanum lycopersicum PE=4 SV=1
3587	1	UniProt_Tomato	K4BM10	49	50229	1	1	1	1	0.09	1.239	1.262	1	1.086	1.289	1.541	1.633	1.689	1.25045	1.04211	1.40938	1.66076	SURF1-like protein OS=Solanum lycopersicum PE=3 SV=1
4661	1	UniProt_Tomato	K4BCF2	25	7697	1	1	1	1	0.69	0.892	1.744	1	0.977	1.102	1.2	1.22	1.472	1.24726	0.988433	1.14996	1.34009	Uncharacterized protein OS=Solanum lycopersicum PE=4 SV=1
3909	1	UniProt_Tomato	K4B7U6	40	41473	1	1	1	1	0.11	1.319	1.177	1	1.445	1.282	1.248	1.466	1.118	1.24598	1.20208	1.26489	1.28023	Uncharacterized protein OS=Solanum lycopersicum PE=4 SV=1
4702	1	UniProt_Tomato	K4B0A2	23	17237	1	1	1	1	0.27	1.506	1.024	1	0.994	1.198	1.11	1.082	1.034	1.24183	0.996995	1.15316	1.05773	Uncharacterized protein OS=Solanum lycopersicum PE=4 SV=1
4444	1	UniProt_Tomato	K4DDB5	30	48044	1	1	1	1	0.09	1.224	1.249	1	0.842	1.219	1.401	1.523	1.382	1.23644	0.917606	1.30684	1.45079	Peroxidase OS=Solanum lycopersicum PE=3 SV=1
4073	1	UniProt_Tomato	K4AWV6	37	42081	1	1	1	1	0.11	1.144	1.317	1	1.124	1.173	1.352	1.145	1.112	1.22746	1.06019	1.25932	1.12838	Uncharacterized protein OS=Solanum lycopersicum PE=3 SV=1
4030	1	UniProt_Tomato	K4DA58	38	67801	1	1	1	1	0.06	1.144	1.309	1	0.76	0.755	0.888	0.979	0.902	1.22372	0.87178	0.818804	0.939712	Uncharacterized protein OS=Solanum lycopersicum PE=4 SV=1
4501	1	UniProt_Tomato	Q43710	29	33998	1	1	1	1	0.13	1.929	0.775	1	0.736	0.982	0.603	0.637	0.609	1.22269	0.857904	0.76951	0.622843	Proteinase inhibitor type-2 TR8 OS=Solanum lycopersicum GN=ARPI PE=2 SV=1
3637	1	UniProt_Tomato	K4C6Z7	47	92669	1	1	1	1	0.05	1.21	1.235	1	0.973	1.427	1.137	1.642	1.874	1.22244	0.986408	1.27377	1.75417	Beta-galactosidase OS=Solanum lycopersicum PE=3 SV=1
4173	1	UniProt_Tomato	K4DB77	35	34206	1	1	1	1	0.13	1.31	1.138	1	1.58	1.549	1.927	1.565	1.563	1.22098	1.25698	1.72769	1.564	Uncharacterized protein OS=Solanum lycopersicum PE=4 SV=1
4638	1	UniProt_Tomato	K4BFT0	25	58081	1	1	1	1	0.08	1.136	1.312	1	0.946	0.913	0.735	1.52	1.256	1.22083	0.972625	0.819179	1.38171	Uncharacterized protein OS=Solanum lycopersicum PE=4 SV=1
4688	1	UniProt_Tomato	K4CHI0	24	61184	1	1	1	1	0.07	1.244	1.192	1	0.839	0.978	1.092	1.199	1.329	1.21772	0.915969	1.03343	1.26233	Uncharacterized protein OS=Solanum lycopersicum PE=4 SV=1
3221	1	UniProt_Tomato	K4BM29	62	43471	1	1	1	1	0.1	1.243	1.188	1	1.292	1.52	1.426	1.75	1.463	1.21519	1.13666	1.47225	1.60008	Uncharacterized protein OS=Solanum lycopersicum PE=4 SV=1
4381	1	UniProt_Tomato	K4CGQ8	31	62856	1	1	1	1	0.07	1.116	1.31	1	0.854	0.731	0.808	0.834	0.771	1.20912	0.924121	0.768536	0.801882	Uncharacterized protein OS=Solanum lycopersicum PE=4 SV=1
3834	1	UniProt_Tomato	K4BYX1	42	8819	1	1	1	1	0.59	1.814	0.803	1	0.676	0.407	0.542	0.743	0.644	1.20691	0.822192	0.469674	0.691731	Uncharacterized protein OS=Solanum lycopersicum PE=4 SV=1
4091	1	UniProt_Tomato	K4CRK9	37	49759	1	1	1	1	0.09	1.154	1.259	1	0.989	1.082	1.084	0.839	0.756	1.20536	0.994485	1.083	0.796419	Uncharacterized protein OS=Solanum lycopersicum PE=4 SV=1
4603	1	UniProt_Tomato	K4C1J5	26	131053	1	1	1	1	0.03	1.387	1.045	1	1.011	0.998	1.225	1.188	0.807	1.20392	1.00548	1.10569	0.97914	Uncharacterized protein OS=Solanum lycopersicum PE=3 SV=1
4285	1	UniProt_Tomato	K4CA89	33	59441	1	1	1	1	0.07	1.25	1.153	1	1.171	1.021	1.056	0.957	0.8	1.20052	1.08213	1.03835	0.874986	Uncharacterized protein OS=Solanum lycopersicum PE=4 SV=1
4490	1	UniProt_Tomato	K4B821	29	88485	1	1	1	1	0.05	1.182	1.217	1	1.009	0.784	1.024	1.056	0.955	1.19937	1.00449	0.896	1.00423	Uncharacterized protein OS=Solanum lycopersicum PE=4 SV=1
3331	1	UniProt_Tomato	K4BUK4	57	64297	1	1	1	1	0.07	1.159	1.23	1	0.952	1.048	1.031	1.059	1.002	1.19397	0.975705	1.03947	1.03011	Uncharacterized protein OS=Solanum lycopersicum PE=3 SV=1
3057	1	UniProt_Tomato	K4CM04	70	13594	1	1	1	1	0.36	1.211	1.172	1	0.78	0.857	0.817	0.936	0.869	1.19134	0.883176	0.836761	0.901878	Uncharacterized protein OS=Solanum lycopersicum PE=4 SV=1
4518	1	UniProt_Tomato	K4C6M1	28	55546	1	1	1	1	0.08	1.104	1.266	1	0.951	0.846	0.932	0.914	0.747	1.18223	0.975192	0.887959	0.826292	Uncharacterized protein OS=Solanum lycopersicum PE=4 SV=1
4498	1	UniProt_Tomato	K4CTK4	29	34211	1	1	1	1	0.13	0.877	1.58	1	0.683	0.555	0.799	0.596	0.611	1.17714	0.826438	0.665917	0.603453	Uncharacterized protein OS=Solanum lycopersicum PE=3 SV=1
4118	1	UniProt_Tomato	K4CPU5	36	93589	1	1	1	1	0.05	1.232	1.122	1	1.045	1.206	1.086	1.288	1.133	1.17571	1.02225	1.14443	1.20802	Uncharacterized protein OS=Solanum lycopersicum PE=4 SV=1
2799	1	UniProt_Tomato	K4BSW3	83	45222	1	1	1	1	0.1	1.078	1.281	1	1.701	0.989	0.778	1.179	1.17	1.17512	1.30422	0.877178	1.17449	Uncharacterized protein OS=Solanum lycopersicum PE=4 SV=1
4566	1	UniProt_Tomato	K4CBK8	27	45102	1	1	1	1	0.1	1.212	1.136	1	0.765	0.866	0.91	1.148	1.465	1.17338	0.874643	0.887727	1.29685	Uncharacterized protein OS=Solanum lycopersicum PE=4 SV=1
3049	1	UniProt_Tomato	K4AZE0	70	41605	1	1	1	1	0.11	1.174	1.166	1	1.328	1.055	1.093	1.392	0.935	1.16999	1.15239	1.07383	1.14084	Uncharacterized protein OS=Solanum lycopersicum PE=3 SV=1
4463	1	UniProt_Tomato	K4C6R5	29	29984	1	1	1	1	0.15	1.181	1.155	1	1.369	1.203	1.459	1.277	0.86	1.16793	1.17004	1.32483	1.04796	Ubiquitin carboxyl-terminal hydrolase OS=Solanum lycopersicum PE=3 SV=1
4620	1	UniProt_Tomato	K4B6D4	25	43968	1	1	1	1	0.1	1.116	1.208	1	0.666	0.663	0.763	0.779	0.718	1.16109	0.816088	0.711245	0.747878	Uncharacterized protein OS=Solanum lycopersicum PE=3 SV=1
4125	1	UniProt_Tomato	Q84LR0	36	63080	1	1	1	1	0.07	0.783	1.721	1	1.775	1.847	1.712	2.261	2.983	1.16084	1.33229	1.77822	2.59703	Metal transporter OS=Solanum lycopersicum PE=2 SV=1
4677	1	UniProt_Tomato	K4AS69	24	141432	1	1	1	1	0.03	1.264	1.066	1	1.021	1.164	1.439	1.57	1.423	1.16079	1.01045	1.29422	1.49469	Uncharacterized protein OS=Solanum lycopersicum PE=4 SV=1
3569	1	UniProt_Tomato	K4DBI8	49	99916	1	1	1	1	0.04	1.288	1.046	1	1.414	1.361	1.285	1.31	1.442	1.16071	1.18912	1.32245	1.37442	Terpene cyclase/mutase family member OS=Solanum lycopersicum PE=3 SV=1
3158	1	UniProt_Tomato	K4BNP7	64	33305	1	1	1	1	0.13	1.221	1.101	1	0.876	1.055	1.202	1.114	1.189	1.15945	0.935949	1.1261	1.15089	Uncharacterized protein OS=Solanum lycopersicum PE=4 SV=1
4689	1	UniProt_Tomato	K4B9Q6	24	59161	1	1	1	1	0.07	1.439	0.919	1	0.808	0.887	0.86	0.838	0.928	1.14997	0.898888	0.873396	0.881853	Uncharacterized protein OS=Solanum lycopersicum PE=4 SV=1
4201	1	UniProt_Tomato	K4BCY6	34	13375	1	1	1	1	0.36	1.18	1.117	1	1.069	1.734	1.739	1.84	2.396	1.14807	1.03392	1.7365	2.09968	Uncharacterized protein OS=Solanum lycopersicum PE=3 SV=1
3481	1	UniProt_Tomato	K4CE24	52	94369	1	1	1	1	0.05	1.096	1.195	1	0.853	0.847	0.925	0.896	0.815	1.14443	0.92358	0.885141	0.854541	Uncharacterized protein OS=Solanum lycopersicum PE=4 SV=1
2709	1	UniProt_Tomato	Q8S4R4	88	81700	1	1	1	1	0.05	1.17	1.119	1	1.533	1.318	1.16	1.309	0.986	1.14422	1.23814	1.23648	1.13608	Prolycopene isomerase, chloroplastic OS=Solanum lycopersicum GN=CRTISO PE=1 SV=1
4745	1	UniProt_Tomato	K4BV80	21	60754	1	1	1	1	0.07	0.929	1.404	1	1.206	1.042	1.344	0.967	0.61	1.14207	1.09818	1.18341	0.76803	Glycosyltransferase OS=Solanum lycopersicum PE=3 SV=1
4415	1	UniProt_Tomato	K4D5R1	31	25083	1	1	1	1	0.18	1.123	1.155	1	1.036	1.249	1.259	1.58	1.4	1.13889	1.01784	1.25399	1.48728	Uncharacterized protein OS=Solanum lycopersicum PE=3 SV=1
3649	1	UniProt_Tomato	K4BKQ5	47	62738	1	1	1	1	0.07	1.267	1.02	1	1.143	1.086	1.559	1.617	1.496	1.13681	1.06911	1.30118	1.55532	Uncharacterized protein OS=Solanum lycopersicum PE=4 SV=1
4165	1	UniProt_Tomato	K4CFY7	35	40401	1	1	1	1	0.11	1.051	1.224	1	0.979	1.254	1.052	1.108	0.819	1.13421	0.989444	1.14857	0.952603	Uncharacterized protein OS=Solanum lycopersicum PE=4 SV=1
3787	1	UniProt_Tomato	K4CNG5	43	17009	1	1	1	1	0.28	1.035	1.231	1	0.789	1.648	1.187	1.203	1.334	1.12875	0.888257	1.39863	1.26681	Uncharacterized protein OS=Solanum lycopersicum PE=4 SV=1
4587	1	UniProt_Tomato	K4BJD5	27	43641	1	1	1	1	0.1	1.161	1.096	1	1.019	1.096	1.048	1.349	1.125	1.12803	1.00946	1.07173	1.23192	Uncharacterized protein OS=Solanum lycopersicum PE=4 SV=1
4570	1	UniProt_Tomato	K4CDS1	27	29333	1	1	1	1	0.15	1.248	1.018	1	1.565	1.552	1.755	2.676	2.148	1.12715	1.251	1.65038	2.39751	Translation machinery-associated protein 22 OS=Solanum lycopersicum PE=3 SV=1
4075	1	UniProt_Tomato	K4D933	37	126397	1	1	1	1	0.03	1.016	1.248	1	1.004	0.979	1.021	1.12	0.994	1.12604	1.002	0.999779	1.05512	Uncharacterized protein OS=Solanum lycopersicum PE=4 SV=1
4104	1	UniProt_Tomato	K4BWM3	36	39682	1	1	1	1	0.11	1.025	1.226	1	0.984	1.271	1.317	1.328	1.383	1.121	0.991968	1.2938	1.35522	Uncharacterized protein OS=Solanum lycopersicum PE=4 SV=1
4738	1	UniProt_Tomato	K4D5S3	22	24234	1	1	1	1	0.19	0.929	1.349	1	0.808	1.015	1.153	1.053	1.078	1.11947	0.898888	1.0818	1.06543	Uncharacterized protein OS=Solanum lycopersicum PE=4 SV=1
4516	1	UniProt_Tomato	K4AZA7	28	52874	1	1	1	1	0.08	1.05	1.174	1	1.071	0.912	1.095	1.184	1.003	1.11027	1.03489	0.99932	1.08975	Uncharacterized protein OS=Solanum lycopersicum PE=4 SV=1
4287	1	UniProt_Tomato	K4CUT1	33	50475	1	1	1	1	0.09	1.27	0.96	1	1.005	0.891	1.053	0.988	1.032	1.10417	1.0025	0.968619	1.00976	Uncharacterized protein OS=Solanum lycopersicum PE=4 SV=1
4458	1	UniProt_Tomato	K4D4Z2	30	132233	1	1	1	1	0.03	1.259	0.952	1	1.037	0.852	0.909	0.794	0.827	1.09479	1.01833	0.880039	0.810332	Uncharacterized protein OS=Solanum lycopersicum PE=4 SV=1
4074	1	UniProt_Tomato	K4B6I8	37	62148	1	1	1	1	0.07	1.217	0.974	1	1.069	0.972	0.944	0.922	0.819	1.08874	1.03392	0.957898	0.868975	Glycosyltransferase OS=Solanum lycopersicum PE=3 SV=1
4087	1	UniProt_Tomato	K4B880	37	136344	1	1	1	1	0.03	1.264	0.93	1	1.474	1.23	1.342	1.219	0.729	1.08421	1.21408	1.28478	0.942683	Uncharacterized protein OS=Solanum lycopersicum PE=3 SV=1
3172	1	UniProt_Tomato	K4AX64	64	59354	1	1	1	1	0.07	1.01	1.159	1	1.476	1.419	1.531	1.662	1.2	1.08194	1.21491	1.47394	1.41223	Uncharacterized protein OS=Solanum lycopersicum PE=4 SV=1
4282	1	UniProt_Tomato	K4BLR9	33	70558	1	1	1	1	0.06	1.269	0.919	1	0.693	0.584	0.797	0.781	0.655	1.07991	0.832466	0.682237	0.715231	Uncharacterized protein OS=Solanum lycopersicum PE=4 SV=1
3253	1	UniProt_Tomato	K4AYW9	60	44935	1	1	1	1	0.1	0.979	1.182	1	1.29	1.218	1.338	1.884	1.188	1.07572	1.13578	1.27659	1.49606	Uncharacterized protein OS=Solanum lycopersicum PE=4 SV=1
4133	1	UniProt_Tomato	K4BWK1	36	33734	1	1	1	1	0.13	1.091	1.054	1	0.74	1.02	1.294	1.081	0.93	1.07234	0.860233	1.14886	1.00266	Uncharacterized protein OS=Solanum lycopersicum PE=3 SV=1
3387	1	UniProt_Tomato	K4BYJ7	56	122779	1	1	1	1	0.04	1.075	1.064	1	1.082	1.64	1.537	1.468	2.029	1.06949	1.04019	1.58766	1.72585	Lipoxygenase OS=Solanum lycopersicum PE=3 SV=1
2999	1	UniProt_Tomato	K4B833	72	83424	1	1	1	1	0.05	1.048	1.075	1	0.835	0.908	0.916	1.228	1.174	1.06141	0.913783	0.911991	1.2007	alpha-1,2-Mannosidase OS=Solanum lycopersicum PE=3 SV=1
3767	1	UniProt_Tomato	K4BQ36	43	31394	1	1	1	1	0.14	1.125	0.997	1	1.008	0.931	1.028	1.005	1.122	1.05907	1.00399	0.978299	1.06189	Uncharacterized protein OS=Solanum lycopersicum PE=4 SV=1
3226	1	UniProt_Tomato	K4AZ92	61	31926	1	1	1	1	0.14	0.956	1.168	1	0.569	0.557	0.64	0.744	0.545	1.0567	0.754321	0.597059	0.636773	Uncharacterized protein OS=Solanum lycopersicum PE=4 SV=1
4741	1	UniProt_Tomato	K4CSF3	21	37331	1	1	1	1	0.12	1.099	1.014	1	1.012	1.013	1.117	0.764	0.816	1.05564	1.00598	1.06373	0.789572	Uncharacterized protein OS=Solanum lycopersicum PE=4 SV=1
4227	1	UniProt_Tomato	K4BAK3	34	238265	1	1	1	1	0.02	0.9	1.228	1	0.536	0.667	0.429	0.63	1.329	1.05128	0.73212	0.534923	0.915025	DNA-directed RNA polymerase subunit OS=Solanum lycopersicum PE=3 SV=1
4510	1	UniProt_Tomato	K4BPM6	28	63910	1	1	1	1	0.07	1.169	0.938	1	0.841	0.738	1.037	0.842	0.851	1.04715	0.917061	0.874818	0.846488	Uncharacterized protein OS=Solanum lycopersicum PE=3 SV=1
4723	1	UniProt_Tomato	K4CVI1	22	69144	1	1	1	1	0.06	1.036	1.044	1	1.001	0.944	1.1	0.951	0.952	1.03999	1.0005	1.01902	0.9515	Uncharacterized protein OS=Solanum lycopersicum PE=4 SV=1
4382	1	UniProt_Tomato	K4B1E4	31	69211	1	1	1	1	0.06	0.975	1.1	1	0.958	0.817	0.786	0.577	0.949	1.03562	0.978775	0.80135	0.739982	Uncharacterized protein OS=Solanum lycopersicum PE=4 SV=1
4297	1	UniProt_Tomato	K4CE31	33	20534	1	1	1	1	0.23	1.061	0.988	1	1.075	1.132	1.241	1.213	1.183	1.02385	1.03682	1.18525	1.19791	Uncharacterized protein OS=Solanum lycopersicum PE=4 SV=1
4706	1	UniProt_Tomato	K4C1R7	23	24169	1	1	1	1	0.19	1.001	1.046	1	0.782	0.793	0.808	0.669	0.829	1.02325	0.884308	0.800465	0.744715	Uncharacterized protein OS=Solanum lycopersicum PE=4 SV=1
3618	1	UniProt_Tomato	K4BV81	48	50094	1	1	1	1	0.09	1.064	0.977	1	0.936	0.932	1.176	1.038	1.019	1.01957	0.967471	1.04692	1.02846	Uncharacterized protein OS=Solanum lycopersicum PE=4 SV=1
4525	1	UniProt_Tomato	K4D2W2	28	50444	1	1	1	1	0.09	1.15	0.895	1	1.177	1.261	1.034	1.467	0.972	1.01452	1.0849	1.14187	1.19412	Uncharacterized protein OS=Solanum lycopersicum PE=4 SV=1
4704	1	UniProt_Tomato	K4B9Z7	23	137047	1	1	1	1	0.03	1.249	0.822	1	0.662	0.636	0.657	0.577	0.726	1.01325	0.813634	0.646415	0.647226	Uncharacterized protein OS=Solanum lycopersicum PE=4 SV=1
3381	1	UniProt_Tomato	K4C6I7	56	59062	1	1	1	1	0.07	1.2	0.851	1	1.989	1.642	1.861	1.552	0.818	1.01054	1.41032	1.74807	1.12674	Uncharacterized protein OS=Solanum lycopersicum PE=3 SV=1
3193	1	UniProt_Tomato	K4CCJ1	63	52208	1	1	1	1	0.08	1.119	0.888	1	1.601	1.18	1.412	1.359	1.276	0.996831	1.26531	1.2908	1.31685	Uncharacterized protein OS=Solanum lycopersicum PE=4 SV=1
3908	1	UniProt_Tomato	K4AZT6	40	40621	1	1	1	1	0.11	0.995	0.978	1	0.959	0.868	0.951	0.847	0.89	0.986463	0.979285	0.908553	0.868234	Uncharacterized protein OS=Solanum lycopersicum PE=4 SV=1
4645	1	UniProt_Tomato	K4C3I4	25	183413	1	1	1	1	0.02	1.043	0.927	1	1.087	1.329	1.187	0.963	1.747	0.983291	1.04259	1.25599	1.29706	Uncharacterized protein OS=Solanum lycopersicum PE=4 SV=1
4050	1	UniProt_Tomato	K4CNW8	37	21866	1	1	1	1	0.21	1.06	0.911	1	0.85	1.175	1.097	1.04	1.363	0.98268	0.921954	1.13533	1.1906	Uncharacterized protein OS=Solanum lycopersicum PE=4 SV=1
3624	1	UniProt_Tomato	K4CRF0	48	43335	1	1	1	1	0.1	0.919	1.036	1	1.57	2.194	1.865	2.835	1.916	0.975748	1.253	2.02282	2.33064	Uncharacterized protein OS=Solanum lycopersicum PE=4 SV=1
4242	1	UniProt_Tomato	K4D0P0	34	51698	1	1	1	1	0.09	0.83	1.136	1	1.313	1.118	1.203	1.122	0.781	0.97102	1.14586	1.15972	0.936099	Uncharacterized protein OS=Solanum lycopersicum PE=4 SV=1
4659	1	UniProt_Tomato	K4BSR8	25	24984	1	1	1	1	0.18	0.804	1.169	1	2.037	1.349	1.534	1.572	0.72	0.969472	1.42724	1.43853	1.06388	Uncharacterized protein OS=Solanum lycopersicum PE=4 SV=1
4538	1	UniProt_Tomato	K4C9A5	28	19685	1	1	1	1	0.24	1.023	0.917	1	0.873	1.083	1.043	1.054	0.872	0.968551	0.934345	1.06281	0.958691	Uncharacterized protein OS=Solanum lycopersicum PE=4 SV=1
4708	1	UniProt_Tomato	K4B1M8	23	42436	1	1	1	1	0.1	1.173	0.791	1	0.614	0.719	0.809	0.861	0.845	0.963246	0.783582	0.762674	0.852962	Uncharacterized protein OS=Solanum lycopersicum PE=4 SV=1
4185	1	UniProt_Tomato	K4AUZ3	35	22795	1	1	1	1	0.2	0.996	0.929	1	0.708	0.856	0.737	0.987	0.889	0.961917	0.841427	0.794275	0.936719	Uncharacterized protein OS=Solanum lycopersicum PE=4 SV=1
4640	1	UniProt_Tomato	K4DED5	25	135881	1	1	1	1	0.03	0.933	0.991	1	0.515	0.56	0.532	0.549	0.678	0.961563	0.717635	0.54582	0.6101	Uncharacterized protein OS=Solanum lycopersicum PE=3 SV=1
3030	1	UniProt_Tomato	K4BRU7	71	34288	1	1	1	1	0.13	0.999	0.896	1	1.259	0.907	1.141	1.299	1.231	0.946099	1.12205	1.01729	1.26454	Uncharacterized protein OS=Solanum lycopersicum PE=4 SV=1
3342	1	UniProt_Tomato	K4BSK1	57	33005	1	1	1	1	0.14	0.927	0.957	1	0.933	1.153	1.339	1.176	1.26	0.941881	0.965919	1.24252	1.21728	Uncharacterized protein OS=Solanum lycopersicum PE=4 SV=1
2959	1	UniProt_Tomato	K4DHU0	74	24331	1	1	1	1	0.19	1.046	0.845	1	0.771	0.994	0.808	1.24	1.871	0.940144	0.878066	0.896187	1.52317	Uncharacterized protein OS=Solanum lycopersicum PE=4 SV=1
4678	1	UniProt_Tomato	K4B4A1	24	16000	1	1	1	1	0.3	1.038	0.845	1	1.069	2.184	2.351	1.785	2.009	0.936542	1.03392	2.26596	1.89369	Uncharacterized protein OS=Solanum lycopersicum PE=4 SV=1
2793	1	UniProt_Tomato	K4CR28	83	61676	1	1	1	1	0.07	0.888	0.97	1	1.209	1.172	1.207	1.344	1.025	0.928095	1.09955	1.18937	1.17371	Uncharacterized protein OS=Solanum lycopersicum PE=4 SV=1
2923	1	UniProt_Tomato	K4BV75	76	47272	1	1	1	1	0.09	0.884	0.964	1	0.781	0.756	0.8	0.84	0.705	0.923134	0.883742	0.777689	0.769545	Uncharacterized protein OS=Solanum lycopersicum PE=3 SV=1
3708	1	UniProt_Tomato	K4B3Y3	45	102493	1	1	1	1	0.04	0.902	0.94	1	1.009	1.125	1.292	1.282	1.655	0.920804	1.00449	1.20561	1.45661	Uncharacterized protein OS=Solanum lycopersicum PE=4 SV=1
4356	1	UniProt_Tomato	K4D784	32	98504	1	1	1	1	0.04	0.937	0.903	1	0.905	0.837	0.966	1.006	0.869	0.919843	0.951315	0.89919	0.934994	Uncharacterized protein OS=Solanum lycopersicum PE=4 SV=1
4559	1	UniProt_Tomato	K4CHH7	27	53044	1	1	1	1	0.08	0.88	0.921	1	0.942	1.187	1.107	1.025	1.179	0.900267	0.970567	1.1463	1.09931	Uncharacterized protein OS=Solanum lycopersicum PE=4 SV=1
4730	1	UniProt_Tomato	K4CWV5	22	125107	1	1	1	1	0.03	0.794	1.01	1	0.668	0.518	1.509	0.729	0.478	0.895511	0.817313	0.884117	0.590307	Uncharacterized protein OS=Solanum lycopersicum PE=4 SV=1
4633	1	UniProt_Tomato	K4B2A6	25	64177	1	1	1	1	0.07	0.854	0.936	1	1.195	1.177	0.949	1.177	1.285	0.89406	1.09316	1.05687	1.22982	Glycosyltransferase OS=Solanum lycopersicum PE=3 SV=1
4239	1	UniProt_Tomato	K4CJ07	34	39980	1	1	1	1	0.11	0.98	0.815	1	0.976	0.821	0.849	0.921	0.791	0.8937	0.987927	0.834883	0.853529	Uncharacterized protein OS=Solanum lycopersicum PE=4 SV=1
4150	1	UniProt_Tomato	K4BSY0	35	46049	1	1	1	1	0.1	0.781	1.004	1	1.597	1.331	1.26	1.259	1.117	0.885508	1.26372	1.29501	1.18588	Uncharacterized protein OS=Solanum lycopersicum PE=4 SV=1
3435	1	UniProt_Tomato	K4DD09	54	29992	1	1	1	1	0.15	0.945	0.805	1	0.453	0.458	0.507	0.553	0.477	0.872196	0.673053	0.481878	0.513596	Uncharacterized protein OS=Solanum lycopersicum PE=3 SV=1
4031	1	UniProt_Tomato	K4CRN5	38	30588	1	1	1	1	0.15	0.845	0.896	1	1.164	0.912	1.15	0.939	0.789	0.870126	1.07889	1.02411	0.860739	Uncharacterized protein OS=Solanum lycopersicum PE=4 SV=1
4674	1	UniProt_Tomato	K4AYP7	24	16548	1	1	1	1	0.29	0.992	0.759	1	1.06	1.521	1.26	1.676	1.872	0.867714	1.02956	1.38436	1.77129	Acyl carrier protein OS=Solanum lycopersicum PE=3 SV=1
3960	1	UniProt_Tomato	K4BC91	39	55365	1	1	1	1	0.08	0.828	0.883	1	1.073	1.075	1.032	1.23	1.159	0.855058	1.03586	1.05328	1.19397	Uncharacterized protein OS=Solanum lycopersicum PE=4 SV=1
4734	1	UniProt_Tomato	K4BI16	22	48216	1	1	1	1	0.09	0.827	0.87	1	0.968	0.817	1.043	1.017	0.921	0.848228	0.98387	0.923109	0.96781	Uncharacterized protein OS=Solanum lycopersicum PE=4 SV=1
4032	1	UniProt_Tomato	Q4W8D2	38	49202	1	1	1	1	0.09	0.839	0.844	1	1.088	1.205	1.127	1.888	0.991	0.841496	1.04307	1.16535	1.36785	2-oxoglutarate-dependent dioxygenase OS=Solanum lycopersicum GN=LeODD PE=2 SV=1
3541	1	UniProt_Tomato	K4CYY3	50	64036	1	1	1	1	0.07	0.841	0.841	1	1.105	1.247	1.493	1.358	1.382	0.841	1.05119	1.36447	1.36995	Uncharacterized protein OS=Solanum lycopersicum PE=4 SV=1
2807	1	UniProt_Tomato	K4CY54	82	38754	1	1	1	1	0.11	0.966	0.73	1	1.067	1.136	1.209	1.234	1.27	0.83975	1.03296	1.17193	1.25187	Uncharacterized protein OS=Solanum lycopersicum PE=4 SV=1
4635	1	UniProt_Tomato	K4C8Y1	25	54759	1	1	1	1	0.08	0.611	1.092	1	0.538	0.575	0.541	0.501	0.343	0.81683	0.733485	0.557741	0.41454	S-acyltransferase OS=Solanum lycopersicum PE=3 SV=1
4612	1	UniProt_Tomato	K4DHM5	26	61177	1	1	1	1	0.07	0.858	0.775	1	1.105	1.394	1.274	1.409	1.7	0.815445	1.05119	1.33265	1.54768	Uncharacterized protein OS=Solanum lycopersicum PE=3 SV=1
3418	1	UniProt_Tomato	K4CVY1	55	15522	1	1	1	1	0.31	0.903	0.712	1	1.004	1.366	1.172	2.148	4.056	0.801833	1.002	1.26529	2.95166	Uncharacterized protein OS=Solanum lycopersicum PE=4 SV=1
4232	1	UniProt_Tomato	K4CUE4	34	48165	1	1	1	1	0.09	0.751	0.843	1	0.929	0.902	0.893	0.829	0.725	0.795671	0.963846	0.897489	0.775258	Uncharacterized protein OS=Solanum lycopersicum PE=4 SV=1
3071	1	UniProt_Tomato	K4AZ31	69	41459	1	1	1	1	0.11	0.794	0.783	1	0.848	1.186	0.973	1.223	1.051	0.788481	0.920869	1.07423	1.13374	Uncharacterized protein OS=Solanum lycopersicum PE=4 SV=1
4553	1	UniProt_Tomato	K4BIJ9	27	11682	1	1	1	1	0.42	0.504	1.218	1	0.259	0.482	0.644	0.632	0.491	0.7835	0.50892	0.557143	0.557057	Uncharacterized protein OS=Solanum lycopersicum PE=4 SV=1
4481	1	UniProt_Tomato	Q53U42	29	27286	1	1	1	1	0.17	0.727	0.834	1	0.888	0.969	1.126	0.794	0.871	0.778664	0.942338	1.04455	0.831609	Similar to aquaporin OS=Solanum lycopersicum GN=TIP1;1 PE=2 SV=1
4619	1	UniProt_Tomato	K4BED5	25	75592	1	1	1	1	0.06	1.053	0.517	1	0.286	0.275	0.664	0.288	0.302	0.737835	0.53479	0.427317	0.294917	Uncharacterized protein OS=Solanum lycopersicum PE=4 SV=1
4324	1	UniProt_Tomato	K4BS57	32	22101	1	1	1	1	0.21	0.628	0.862	1	1.374	0.895	1.066	0.656	0.548	0.735755	1.17218	0.976765	0.599573	Uncharacterized protein OS=Solanum lycopersicum PE=4 SV=1
4722	1	UniProt_Tomato	K4DHJ8	22	7783	1	1	1	1	0.68	0.756	0.712	1	1.728	1.679	1.93	1.845	1.795	0.73367	1.31453	1.80013	1.81983	Uncharacterized protein OS=Solanum lycopersicum PE=4 SV=1
4162	1	UniProt_Tomato	K4CXF5	35	31575	1	1	1	1	0.14	0.694	0.751	1	0.968	0.923	1.106	0.923	0.702	0.721938	0.98387	1.01037	0.804951	Uncharacterized protein OS=Solanum lycopersicum PE=3 SV=1
3161	1	UniProt_Tomato	Q2MIB2	64	29189	1	1	1	1	0.15	0.757	0.661	1	0.745	0.703	0.682	0.705	0.521	0.707373	0.863134	0.69242	0.606057	ATP synthase subunit a, chloroplastic OS=Solanum lycopersicum GN=atpI PE=3 SV=1
4641	1	UniProt_Tomato	K4C861	25	67840	1	1	1	1	0.06	0.719	0.686	1	1.513	1.063	1.082	0.649	0.546	0.702306	1.23004	1.07246	0.595276	Inducer of CBF expression 1 OS=Solanum lycopersicum GN=ICE1a PE=2 SV=1
3599	1	UniProt_Tomato	K4B6E9	48	48044	1	1	1	1	0.09	0.681	0.674	1	1.294	0.904	0.925	0.861	0.548	0.677491	1.13754	0.91444	0.686897	Uncharacterized protein OS=Solanum lycopersicum PE=4 SV=1
4544	1	UniProt_Tomato	K4BBD6	28	34883	1	1	1	1	0.13	0.697	0.616	1	0.525	0.664	0.679	0.609	0.952	0.65525	0.724569	0.671458	0.761425	Uncharacterized protein OS=Solanum lycopersicum PE=4 SV=1
4592	1	UniProt_Tomato	K4BT63	26	51719	1	1	1	1	0.09	0.658	0.642	1	1.473	1.481	1.316	0.919	0.583	0.649951	1.21367	1.39606	0.731968	Uncharacterized protein OS=Solanum lycopersicum PE=4 SV=1
4739	1	UniProt_Tomato	K4AUQ4	21	28650	1	1	1	1	0.16	0.711	0.571	1	0.871	1.021	0.976	0.825	0.949	0.637166	0.933274	0.998246	0.88483	Uncharacterized protein OS=Solanum lycopersicum PE=4 SV=1
3600	1	UniProt_Tomato	K4D4B8	48	8422	1	1	1	1	0.62	0.643	0.55	1	1.002	1.495	1.817	1.49	1.581	0.594685	1.001	1.64816	1.53483	Uncharacterized protein OS=Solanum lycopersicum PE=4 SV=1
4326	1	UniProt_Tomato	K4BE83	32	44135	1	1	1	1	0.1	0.635	0.501	1	0.698	0.595	0.473	0.477	0.349	0.564035	0.835464	0.530504	0.408011	Uncharacterized protein OS=Solanum lycopersicum PE=4 SV=1
4630	1	UniProt_Tomato	K4CWB3	25	149490	1	1	1	1	0.03	0.549	0.47	1	0.847	0.854	0.888	0.699	0.712	0.507967	0.920326	0.870834	0.70547	Uncharacterized protein OS=Solanum lycopersicum PE=4 SV=1
4292	1	UniProt_Tomato	K4B3B7	33	32247	1	1	1	1	0.14	0.476	0.477	1	0.799	0.595	0.619	0.473	0.43	0.4765	0.893868	0.606881	0.450988	Uncharacterized protein OS=Solanum lycopersicum PE=4 SV=1
4191	1	UniProt_Tomato	K4BFA6	34	20006	1	1	1	1	0.23	0.412	0.464	1	0.881	0.647	0.636	0.415	0.314	0.437228	0.938616	0.641476	0.360985	Uncharacterized protein OS=Solanum lycopersicum PE=4 SV=1
4322	1	UniProt_Tomato	K4DH03	32	123430	1	1	1	1	0.03	0.382	0.49	1	2.231	1.345	1.597	1.316	0.891	0.432643	1.49365	1.46559	1.08285	Uncharacterized protein OS=Solanum lycopersicum PE=4 SV=1
4595	1	UniProt_Tomato	K4C8P9	26	96946	1	1	1	1	0.04	0.491	0.336	1	0.937	0.825	0.73	0.762	0.683	0.406172	0.967988	0.776048	0.721419	Uncharacterized protein OS=Solanum lycopersicum PE=4 SV=1
4452	1	UniProt_Tomato	K4B6Z0	30	28100	1	1	1	1	0.16	0.414	0.292	1	0.276	0.254	0.367	0.311	0.186	0.34769	0.525357	0.305316	0.240512	Uncharacterized protein OS=Solanum lycopersicum PE=4 SV=1
3899	1	UniProt_Tomato	K4BEK8	40	25097	1	1	1	1	0.18	0.275	0.272	1	0.733	0.655	0.459	0.356	0.336	0.273496	0.856154	0.548311	0.345855	Uncharacterized protein OS=Solanum lycopersicum PE=4 SV=1
4725	1	UniProt_Tomato	K4BUF5	22	54047	1	1	1	1	0.08	0.059	0.204	1	0.141	0.133	0.431	0.063	0.038	0.109709	0.3755	0.239422	0.0489285	Uncharacterized protein OS=Solanum lycopersicum PE=4 SV=1
2045	4	UniProt_Tomato	K4BI15	44	35416	2	2	2	2	0.27	10.477	15	1	2.071	1.597	2.699	6.336	3.453	12.5361	1.4391	2.07613	4.67741	Uncharacterized protein OS=Solanum lycopersicum PE=4 SV=1
2814	1	UniProt_Tomato	K4AX38	81	15688	2	2	1	1	0.3	16.006	8.951	1	1.022	0.882	1.383	1.964	1.318	11.9695	1.01094	1.10445	1.6089	Uncharacterized protein OS=Solanum lycopersicum PE=4 SV=1
838	2	UniProt_Tomato	K4DE42	42	12804	2	2	2	2	0.91	7.719	9.063	1	1.861	0.789	1.458	1.14	0.822	8.36405	1.36418	1.07255	0.968029	Uncharacterized protein OS=Solanum lycopersicum PE=3 SV=1
3277	1	UniProt_Tomato	K4CA81	59	44966	2	2	2	2	0.21	6.961	9.444	1	2.427	2.522	2.738	4.914	2.46	8.108	1.55788	2.62778	3.47684	Uncharacterized protein OS=Solanum lycopersicum PE=4 SV=1
2568	1	UniProt_Tomato	K4CNB4	101	36777	2	2	1	1	0.12	6.785	8.984	1	1.382	1.082	1.69	1.837	2.054	7.80746	1.17558	1.35225	1.94247	Uncharacterized protein OS=Solanum lycopersicum PE=4 SV=1
4379	1	UniProt_Tomato	Q2MI86	31	4432	2	2	2	2	4.79	5.314	5.867	1	0.846	0.577	0.522	0.66	0.636	5.58366	0.919783	0.548811	0.647889	Photosystem II reaction center protein J OS=Solanum lycopersicum GN=psbJ PE=3 SV=1
3702	1	UniProt_Tomato	K4CSX3	45	35952	2	2	1	1	0.12	5.005	5.028	1	0.912	0.926	0.967	1.292	1.548	5.01649	0.954987	0.946278	1.41422	Uncharacterized protein OS=Solanum lycopersicum PE=4 SV=1
4244	1	UniProt_Tomato	K4CI14	34	39105	2	2	2	2	0.24	3.007	7.533	1	0.931	1.504	1.51	2.498	2.887	4.75938	0.964883	1.507	2.68547	Uncharacterized protein OS=Solanum lycopersicum PE=4 SV=1
3036	3	UniProt_Tomato	K4BY19	39	47990	2	2	2	2	0.19	3.935	5.168	1	1.257	1.052	1.683	1.84	1.272	4.50955	1.12116	1.33061	1.52986	Sulfotransferase OS=Solanum lycopersicum PE=3 SV=1
2884	1	UniProt_Tomato	K4CHW2	77	18795	2	2	1	1	0.25	4.196	4.714	1	1.027	1.725	1.274	1.682	1.668	4.44746	1.01341	1.48245	1.67499	Uncharacterized protein OS=Solanum lycopersicum PE=4 SV=1
2952	1	UniProt_Tomato	K4BLH5	74	50220	2	2	1	1	0.09	3.603	5.453	1	2.546	1.106	1.229	0.944	0.735	4.43251	1.59562	1.16588	0.832971	Uncharacterized protein OS=Solanum lycopersicum PE=3 SV=1
2279	1	UniProt_Tomato	Q6TFM2	130	17974	2	2	1	1	0.26	3.393	5.634	1	1.463	1.509	1.809	3.155	2.869	4.3722	1.20955	1.6522	3.0086	7,8-dihydroneopterin aldolase OS=Solanum lycopersicum PE=2 SV=1
4154	1	UniProt_Tomato	K4CLW3	35	54893	2	2	2	2	0.17	3.496	5.206	1	1.333	1.173	2.058	1.512	1.306	4.26617	1.15456	1.55372	1.40523	Uncharacterized protein OS=Solanum lycopersicum PE=4 SV=1
2654	1	UniProt_Tomato	K4B2T2	93	47222	2	2	2	2	0.2	3.647	4.485	1	1.371	1.5	1.906	2.24	2.134	4.04435	1.1709	1.69086	2.18636	Uncharacterized protein OS=Solanum lycopersicum PE=4 SV=1
4302	1	UniProt_Tomato	K4CAJ4	33	32347	2	2	2	2	0.3	3.416	4.631	1	1.147	1.581	1.882	1.585	1.39	3.97737	1.07098	1.72495	1.4843	Uncharacterized protein OS=Solanum lycopersicum PE=4 SV=1
1822	2	UniProt_Tomato	K4CYV9	52	33109	2	2	2	2	0.29	4.01	3.904	1	1.595	1.621	2.088	2.787	2.491	3.95665	1.26293	1.83974	2.63485	Uncharacterized protein OS=Solanum lycopersicum PE=4 SV=1
3947	1	UniProt_Tomato	K4BR44	39	103620	2	2	2	2	0.09	3.93	3.856	1	1.7	2.614	3.833	2.71	1.767	3.89282	1.30384	3.16535	2.18828	Uncharacterized protein OS=Solanum lycopersicum PE=4 SV=1
3093	1	UniProt_Tomato	K4DFR5	68	52788	2	2	2	2	0.17	3.938	3.504	1	0.998	1.046	0.999	1.118	1.288	3.71467	0.998999	1.02223	1.19999	Uncharacterized protein OS=Solanum lycopersicum PE=3 SV=1
2716	1	UniProt_Tomato	K4DDF8	88	62297	2	2	1	1	0.07	4.227	3.09	1	2.847	2.177	2.336	2.163	2.288	3.61406	1.68731	2.2551	2.22462	Protein DETOXIFICATION OS=Solanum lycopersicum PE=3 SV=1
3713	1	UniProt_Tomato	K4CAU0	45	12372	2	2	2	2	0.95	3.085	4.188	1	1.141	1.28	1.384	1.949	1.966	3.59444	1.06818	1.33098	1.95748	Uncharacterized protein OS=Solanum lycopersicum PE=4 SV=1
2655	1	UniProt_Tomato	K4CF64	93	16765	2	2	1	1	0.28	3.56	3.624	1	0.944	1.056	0.881	1.049	1.324	3.59186	0.971597	0.964539	1.17851	Uncharacterized protein OS=Solanum lycopersicum PE=4 SV=1
4483	1	UniProt_Tomato	K4BRB1	29	79619	2	2	1	1	0.05	3.268	3.912	1	0.95	0.92	1.299	1.403	1.055	3.57553	0.974679	1.0932	1.21662	Uncharacterized protein OS=Solanum lycopersicum PE=3 SV=1
3842	1	UniProt_Tomato	K4D6M0	42	106784	2	2	1	1	0.04	3.48	3.338	1	3.202	4.105	3.852	4.764	4.458	3.40826	1.78941	3.97649	4.60846	Uncharacterized protein OS=Solanum lycopersicum PE=4 SV=1
3052	1	UniProt_Tomato	K4AXA6	70	134772	2	2	2	2	0.07	4.94	2.32	1	2.072	1.795	2.197	3.056	1.345	3.38538	1.43944	1.98585	2.02739	Uncharacterized protein OS=Solanum lycopersicum PE=4 SV=1
4049	1	UniProt_Tomato	K4BL06	37	57240	2	2	1	1	0.08	3.761	3.003	1	0.778	1.182	1.77	2.36	1.439	3.3607	0.882043	1.44642	1.84283	Uncharacterized protein OS=Solanum lycopersicum PE=3 SV=1
4340	1	UniProt_Tomato	K4B9E7	32	38043	2	2	2	2	0.25	3.319	3.397	1	1.207	1.541	2.334	1.683	1.438	3.35777	1.09864	1.8965	1.55568	Uncharacterized protein OS=Solanum lycopersicum PE=4 SV=1
3458	1	UniProt_Tomato	K4CUL3	53	51479	2	2	1	1	0.09	3.091	3.614	1	1.414	1.468	1.718	2.029	1.654	3.34229	1.18912	1.58809	1.83193	Uncharacterized protein OS=Solanum lycopersicum PE=4 SV=1
3841	1	UniProt_Tomato	K4BFM2	42	24540	2	2	2	2	0.41	3.157	3.457	1	1.309	1.418	1.351	2.66	1.489	3.3036	1.14412	1.38409	1.99016	Uncharacterized protein OS=Solanum lycopersicum PE=4 SV=1
3838	1	UniProt_Tomato	K4CFZ4	42	37786	2	2	1	1	0.12	2.864	3.803	1	1.411	0.986	1.364	1.475	1.077	3.30027	1.18786	1.1597	1.26039	Secretory carrier-associated membrane protein OS=Solanum lycopersicum PE=3 SV=1
2708	1	UniProt_Tomato	K4D880	88	183947	2	2	1	1	0.02	2.953	3.684	1	2.47	2.22	2.718	3.368	1.914	3.29831	1.57162	2.45641	2.53897	Uncharacterized protein OS=Solanum lycopersicum PE=4 SV=1
3294	1	UniProt_Tomato	K4CGQ1	59	44868	2	2	2	2	0.21	3.371	3.151	1	0.996	1.131	1.286	1.655	1.487	3.25914	0.997998	1.20601	1.56875	Uncharacterized protein OS=Solanum lycopersicum PE=4 SV=1
3449	1	UniProt_Tomato	K4BA51	53	92871	2	2	1	1	0.05	3.331	3.176	1	1.084	1.334	1.449	1.717	1.324	3.25258	1.04115	1.39031	1.50775	Uncharacterized protein OS=Solanum lycopersicum PE=4 SV=1
1729	2	UniProt_Tomato	K4C5F0	49	41855	2	2	2	2	0.22	3.597	2.921	1	1.312	1.184	1.297	1.583	1.638	3.24143	1.14543	1.23921	1.61027	Uncharacterized protein OS=Solanum lycopersicum PE=4 SV=1
1957	3	UniProt_Tomato	K4D5T8	93	46420	2	2	2	2	0.2	2.605	3.97	1	1.155	1.534	1.633	5.132	2.386	3.21587	1.07471	1.58273	3.49928	Uncharacterized protein OS=Solanum lycopersicum PE=3 SV=1
2566	1	UniProt_Tomato	K4BFV9	101	13009	2	2	1	1	0.37	2.761	3.74	1	1.219	1.155	1.282	1.376	0.692	3.21343	1.10408	1.21684	0.975803	Uncharacterized protein OS=Solanum lycopersicum PE=4 SV=1
3268	1	UniProt_Tomato	K4CE62	60	95774	2	2	1	1	0.05	2.738	3.766	1	0.897	1.076	1.155	1.413	1.218	3.21112	0.947101	1.1148	1.31188	Uncharacterized protein OS=Solanum lycopersicum PE=4 SV=1
3772	1	UniProt_Tomato	K4B8H9	43	65679	2	2	1	1	0.07	2.965	3.34	1	1.167	1.145	1.269	1.174	1.163	3.14692	1.08028	1.20541	1.16849	Uncharacterized protein OS=Solanum lycopersicum PE=4 SV=1
4025	1	UniProt_Tomato	K4BW85	38	59652	2	2	1	1	0.07	2.875	3.377	1	0.987	0.993	1.043	1.225	1.16	3.11591	0.993479	1.01769	1.19206	Uncharacterized protein OS=Solanum lycopersicum PE=4 SV=1
3932	1	UniProt_Tomato	K4BUT0	39	11434	2	2	2	2	1.05	3.503	2.735	1	0.969	1.388	1.234	2.334	3.765	3.09527	0.984378	1.30874	2.96437	Uncharacterized protein OS=Solanum lycopersicum PE=4 SV=1
4269	1	UniProt_Tomato	K4CVZ3	32	22116	2	2	2	2	0.46	2.662	3.596	1	1.025	1.058	1.429	1.848	1.763	3.09395	1.01242	1.22959	1.805	Uncharacterized protein OS=Solanum lycopersicum PE=4 SV=1
4351	1	UniProt_Tomato	K4BKE7	32	193621	2	2	1	1	0.02	2.172	4.241	1	1.197	0.789	0.855	0.805	0.775	3.03504	1.09407	0.821337	0.789858	Uncharacterized protein OS=Solanum lycopersicum PE=4 SV=1
3118	1	UniProt_Tomato	K4BEU8	66	87644	2	2	2	2	0.1	2.628	3.436	1	1.332	1.34	1.583	1.978	1.288	3.00496	1.15412	1.45644	1.59614	Uncharacterized protein OS=Solanum lycopersicum PE=4 SV=1
4175	1	UniProt_Tomato	K4DAN4	35	134416	2	2	2	2	0.07	2.673	3.346	1	1.172	1.171	1.502	1.71	1.571	2.99063	1.08259	1.32621	1.63903	Uncharacterized protein OS=Solanum lycopersicum PE=4 SV=1
4002	1	UniProt_Tomato	K4AZL1	38	67273	2	2	2	2	0.13	2.345	3.755	1	1.619	1.054	1.291	1.836	1.142	2.9674	1.2724	1.1665	1.448	Uncharacterized protein OS=Solanum lycopersicum PE=4 SV=1
3136	1	UniProt_Tomato	K4DEI3	66	80593	2	2	1	1	0.05	2.357	3.716	1	1.364	1.289	1.447	1.385	1.059	2.9595	1.1679	1.36572	1.21108	Uncharacterized protein OS=Solanum lycopersicum PE=3 SV=1
3121	1	UniProt_Tomato	K4CMU5	66	12660	2	2	1	1	0.39	2.485	3.5	1	1.142	1.445	1.384	2.524	2.675	2.94915	1.06864	1.41417	2.5984	Ubiquitin-fold modifier 1 OS=Solanum lycopersicum PE=3 SV=1
3536	1	UniProt_Tomato	K4BZ85	50	134635	2	2	2	2	0.07	2.581	3.26	1	1.983	1.854	2.174	2.288	1.413	2.9007	1.40819	2.00763	1.79804	Uncharacterized protein OS=Solanum lycopersicum PE=3 SV=1
3857	1	UniProt_Tomato	K4BU34	41	36821	2	2	1	1	0.12	3.258	2.563	1	1.294	1.526	1.7	1.641	1.83	2.88968	1.13754	1.61065	1.73293	Uncharacterized protein OS=Solanum lycopersicum PE=4 SV=1
3143	1	UniProt_Tomato	K4BKH4	65	28699	2	2	1	1	0.16	2.341	3.53	1	1.232	0.689	0.8	1.016	0.695	2.87467	1.10995	0.742428	0.840309	Uncharacterized protein OS=Solanum lycopersicum PE=4 SV=1
4022	1	UniProt_Tomato	K4B351	38	23529	2	2	2	2	0.43	3.388	2.354	1	1.054	1.315	1.499	3.038	3.78	2.82407	1.02665	1.40399	3.38875	Uncharacterized protein OS=Solanum lycopersicum PE=4 SV=1
3528	1	UniProt_Tomato	K4BQX1	51	110837	2	2	2	2	0.08	2.644	3.002	1	1.135	1.396	1.382	1.911	1.988	2.81732	1.06536	1.38898	1.94912	Uncharacterized protein OS=Solanum lycopersicum PE=4 SV=1
2585	1	UniProt_Tomato	K4B2W4	100	11920	2	2	1	1	0.41	2.377	3.314	1	1.501	1.665	1.509	1.769	2.271	2.80667	1.22515	1.58508	2.00435	Uncharacterized protein OS=Solanum lycopersicum PE=3 SV=1
2607	2	UniProt_Tomato	K4B486	64	70988	2	2	2	2	0.13	3.525	2.234	1	1.09	1.202	1.677	1.67	1.199	2.80622	1.04403	1.41977	1.41504	Uncharacterized protein OS=Solanum lycopersicum PE=4 SV=1
3546	1	UniProt_Tomato	K4BIZ3	50	20391	2	2	1	1	0.23	3.027	2.582	1	1.033	1.494	1.174	3.455	4.558	2.79566	1.01637	1.32437	3.96836	Uncharacterized protein OS=Solanum lycopersicum PE=4 SV=1
4036	1	UniProt_Tomato	K4C235	38	50835	2	2	2	2	0.18	2.015	3.865	1	1.193	1.348	1.524	1.27	1.262	2.79069	1.09225	1.4333	1.26599	Uncharacterized protein OS=Solanum lycopersicum PE=3 SV=1
3814	1	UniProt_Tomato	K4D4B4	42	56194	2	2	1	1	0.08	3.148	2.459	1	1.1	1.106	1.182	1.137	1.061	2.78225	1.04881	1.14337	1.09834	Uncharacterized protein OS=Solanum lycopersicum PE=4 SV=1
3907	1	UniProt_Tomato	K4DCX7	40	61435	2	2	1	1	0.07	2.57	3.003	1	0.935	1.059	1.259	2.863	3.338	2.77808	0.966954	1.15468	3.09139	Uncharacterized protein OS=Solanum lycopersicum PE=3 SV=1
3795	1	UniProt_Tomato	K4B9Z0	43	105106	2	2	1	1	0.04	2.988	2.566	1	1.612	1.267	1.385	1.828	1.244	2.76897	1.26965	1.32469	1.50799	Uncharacterized protein OS=Solanum lycopersicum PE=4 SV=1
4564	1	UniProt_Tomato	K4B0X3	27	138305	2	2	2	2	0.06	2.662	2.877	1	1.468	1.335	1.404	1.667	1.462	2.76741	1.21161	1.36907	1.56114	Uncharacterized protein OS=Solanum lycopersicum PE=4 SV=1
4145	1	UniProt_Tomato	K4DB22	35	62097	2	2	2	2	0.15	2.818	2.711	1	1.216	1.057	1.279	1.471	1.366	2.76398	1.10272	1.16271	1.41753	Uncharacterized protein OS=Solanum lycopersicum PE=3 SV=1
3620	1	UniProt_Tomato	K4B0R5	48	22688	2	2	1	1	0.2	2.711	2.814	1	1.264	1.58	1.736	2.57	2.609	2.76202	1.12428	1.65616	2.58943	Uncharacterized protein OS=Solanum lycopersicum PE=4 SV=1
2354	1	UniProt_Tomato	K4BSD9	119	14139	2	2	1	1	0.34	2.386	3.185	1	1.069	1.202	1.353	0.867	0.839	2.7567	1.03392	1.27527	0.852885	Uncharacterized protein OS=Solanum lycopersicum PE=4 SV=1
4276	1	UniProt_Tomato	K4CN95	33	34513	2	2	2	2	0.28	2.796	2.645	1	1.131	1.541	1.661	1.921	2.415	2.71945	1.06348	1.59988	2.15388	Uncharacterized protein OS=Solanum lycopersicum PE=4 SV=1
3789	1	UniProt_Tomato	K4BSQ9	43	172964	2	2	2	2	0.05	3.272	2.259	1	1.879	2.225	1.985	3.087	2.713	2.71872	1.37077	2.10158	2.89396	Uncharacterized protein OS=Solanum lycopersicum PE=4 SV=1
3452	1	UniProt_Tomato	K4DD12	53	103887	2	2	1	1	0.04	2.671	2.744	1	2.256	2.263	2.752	3.098	2.522	2.70725	1.502	2.49555	2.7952	Uncharacterized protein OS=Solanum lycopersicum PE=3 SV=1
4198	1	UniProt_Tomato	K4B042	34	146893	2	2	2	2	0.06	2.949	2.48	1	2.233	2.03	2.289	2.524	1.554	2.70435	1.49432	2.15561	1.98048	Uncharacterized protein OS=Solanum lycopersicum PE=4 SV=1
3300	1	UniProt_Tomato	K4DHA0	59	13997	2	2	1	1	0.34	2.25	3.222	1	1.002	1.125	1.318	1.261	1.281	2.69249	1.001	1.21768	1.27096	Uncharacterized protein OS=Solanum lycopersicum PE=4 SV=1
4197	1	UniProt_Tomato	K4BE69	34	46313	2	2	1	1	0.1	2.465	2.937	1	1.099	1.187	1.168	1.533	1.507	2.69067	1.04833	1.17746	1.51994	Phospholipid scramblase OS=Solanum lycopersicum PE=3 SV=1
2203	1	UniProt_Tomato	K4BA65	138	32169	2	2	1	1	0.14	2.346	3.034	1	0.876	0.949	1.18	1.395	1.549	2.66791	0.935949	1.05822	1.46998	Uncharacterized protein OS=Solanum lycopersicum PE=4 SV=1
3566	1	UniProt_Tomato	K4CTS9	49	85162	2	2	2	2	0.1	2.497	2.843	1	1.274	1.257	1.33	1.45	1.564	2.66439	1.12872	1.29298	1.50592	Uncharacterized protein OS=Solanum lycopersicum PE=4 SV=1
3122	1	UniProt_Tomato	K4CNC7	66	84977	2	2	1	1	0.05	2.733	2.597	1	1.759	1.64	1.869	1.891	1.22	2.66413	1.32627	1.75076	1.51889	Uncharacterized protein OS=Solanum lycopersicum PE=4 SV=1
3304	1	UniProt_Tomato	K4CWW1	58	53339	2	2	1	1	0.08	3.021	2.343	1	1.3	0.807	0.932	1.076	0.933	2.66049	1.14018	0.867251	1.00195	Uncharacterized protein OS=Solanum lycopersicum PE=4 SV=1
4558	1	UniProt_Tomato	K4CAK3	27	15817	2	2	1	1	0.3	2.423	2.916	1	1.596	1.409	2	2.734	1.898	2.65809	1.26333	1.67869	2.27797	Uncharacterized protein OS=Solanum lycopersicum PE=4 SV=1
3846	1	UniProt_Tomato	K4ASQ2	41	38270	2	2	2	2	0.25	2.656	2.659	1	1.282	1.716	1.608	1.781	1.58	2.6575	1.13225	1.66112	1.67749	Uncharacterized protein OS=Solanum lycopersicum PE=4 SV=1
2675	1	UniProt_Tomato	K4ASP9	91	66887	2	2	1	1	0.07	2.386	2.952	1	1.123	1.006	1.073	0.95	0.918	2.65395	1.05972	1.03896	0.933863	Uncharacterized protein OS=Solanum lycopersicum PE=4 SV=1
2518	1	UniProt_Tomato	K4BZW2	105	108121	2	2	1	1	0.04	2.949	2.38	1	1.39	1.114	1.457	1.777	1.38	2.64927	1.17898	1.27401	1.56597	Uncharacterized protein OS=Solanum lycopersicum PE=4 SV=1
3962	1	UniProt_Tomato	G5EM33	39	30456	2	2	2	2	0.32	2.725	2.565	1	0.843	1.036	1.097	1.328	1.525	2.64379	0.91815	1.06606	1.4231	Calcineurin B-like molecule OS=Solanum lycopersicum GN=SlCBL1 PE=2 SV=1
3622	1	UniProt_Tomato	K4BYE4	48	118197	2	2	2	2	0.07	2.79	2.503	1	1.281	1.239	1.464	1.43	1.43	2.64261	1.13181	1.34681	1.43	Uncharacterized protein OS=Solanum lycopersicum PE=4 SV=1
4533	1	UniProt_Tomato	K4C5Y2	28	76635	2	2	1	1	0.06	2.782	2.5	1	1.132	1.081	1.445	1.488	1.208	2.63723	1.06395	1.24982	1.34071	Pectinesterase OS=Solanum lycopersicum PE=4 SV=1
2927	1	UniProt_Tomato	K4D8X6	75	55325	2	2	2	2	0.17	2.96	2.342	1	0.921	1.36	1.102	3.01	3.251	2.63293	0.959687	1.22422	3.12818	Uncharacterized protein OS=Solanum lycopersicum PE=4 SV=1
3132	1	UniProt_Tomato	K4BV95	66	53473	2	2	1	1	0.08	2.905	2.368	1	1.748	1.687	1.837	3.319	2.168	2.62279	1.32212	1.7604	2.68246	Uncharacterized protein OS=Solanum lycopersicum PE=4 SV=1
3345	1	UniProt_Tomato	K4CHA6	57	63085	2	2	2	2	0.14	2.573	2.673	1	1.5	1.739	1.802	2.393	2.922	2.62252	1.22474	1.77022	2.6443	Uncharacterized protein OS=Solanum lycopersicum PE=4 SV=1
2804	1	UniProt_Tomato	K4B1L2	82	36867	2	2	1	1	0.12	2.488	2.764	1	1.126	0.833	0.82	0.974	0.808	2.62237	1.06113	0.826474	0.887126	Uncharacterized protein OS=Solanum lycopersicum PE=4 SV=1
2983	1	UniProt_Tomato	K4C8D0	73	42277	2	2	1	1	0.1	2.396	2.824	1	1.296	1.593	1.444	1.631	1.633	2.60121	1.13842	1.51667	1.632	Uncharacterized protein OS=Solanum lycopersicum PE=4 SV=1
3940	1	UniProt_Tomato	K4D5D4	39	158316	2	2	2	2	0.06	2.624	2.553	1	1.029	1.145	1.168	1.209	1.15	2.58826	1.0144	1.15644	1.17913	Uncharacterized protein OS=Solanum lycopersicum PE=4 SV=1
4392	1	UniProt_Tomato	K4D313	31	59503	2	2	1	1	0.07	2.099	3.178	1	1.354	1.256	1.387	1.776	1.678	2.58275	1.16362	1.31988	1.7263	Protein DETOXIFICATION OS=Solanum lycopersicum PE=3 SV=1
3551	1	UniProt_Tomato	K4CJK9	50	53296	2	2	1	1	0.08	2.503	2.632	1	1.414	1.616	1.707	1.891	1.411	2.56669	1.18912	1.66088	1.63346	Uncharacterized protein OS=Solanum lycopersicum PE=4 SV=1
3044	1	UniProt_Tomato	Q0PY39	70	16522	2	2	2	2	0.65	2.349	2.793	1	0.85	1.055	1.327	1.157	1.328	2.5614	0.921954	1.18321	1.23955	Auxin repressed/dormancy associated protein OS=Solanum lycopersicum PE=4 SV=1
3735	1	UniProt_Tomato	K4DHG3	44	55067	2	2	2	2	0.17	2.507	2.589	1	1.526	1.16	1.42	1.805	1.26	2.54767	1.23531	1.28343	1.50808	Uncharacterized protein OS=Solanum lycopersicum PE=4 SV=1
3641	1	UniProt_Tomato	K4B825	47	50423	2	2	2	2	0.18	2.779	2.303	1	1.436	1.365	1.196	1.465	1.295	2.52983	1.19833	1.27771	1.37738	Uncharacterized protein OS=Solanum lycopersicum PE=4 SV=1
3607	1	UniProt_Tomato	K4D3H7	48	16697	2	2	2	2	0.65	2.476	2.565	1	1.086	1.149	1.255	1.434	1.288	2.52011	1.04211	1.20083	1.35904	Uncharacterized protein OS=Solanum lycopersicum PE=4 SV=1
3996	1	UniProt_Tomato	K4B7T4	38	26626	2	2	1	1	0.17	2.514	2.512	1	1.069	1.178	1.211	1.242	0.976	2.513	1.03392	1.19439	1.101	Uncharacterized protein OS=Solanum lycopersicum PE=4 SV=1
3893	1	UniProt_Tomato	K4CM13	40	33290	2	2	1	1	0.13	2.378	2.652	1	1.211	1.192	1.436	1.428	1.338	2.51127	1.10045	1.30832	1.38227	Uncharacterized protein OS=Solanum lycopersicum PE=4 SV=1
4051	1	UniProt_Tomato	K4CQD4	37	28681	2	2	1	1	0.16	3.341	1.877	1	1.334	1.322	1.529	1.347	1.281	2.50421	1.15499	1.42174	1.31359	Uncharacterized protein OS=Solanum lycopersicum PE=4 SV=1
3690	1	UniProt_Tomato	K4D9R9	46	56349	2	2	1	1	0.08	3.065	2.043	1	1.052	1.531	1.138	2.98	4.488	2.50236	1.02567	1.31995	3.65708	Uncharacterized protein OS=Solanum lycopersicum PE=3 SV=1
3984	1	UniProt_Tomato	K4BTT5	39	38624	2	2	2	2	0.24	2.419	2.57	1	0.959	1.002	1.036	1.126	1.055	2.49336	0.979285	1.01886	1.08992	Uncharacterized protein OS=Solanum lycopersicum PE=4 SV=1
4182	1	UniProt_Tomato	K4BID3	35	25330	2	2	2	2	0.39	2.341	2.643	1	1.065	0.606	1.033	0.58	0.609	2.48742	1.03199	0.7912	0.594323	Uncharacterized protein OS=Solanum lycopersicum PE=4 SV=1
2732	2	UniProt_Tomato	K4D3Q3	46	59276	2	2	2	2	0.15	2.706	2.274	1	0.974	1.102	1.1	1.22	1.291	2.48061	0.986914	1.101	1.255	Uncharacterized protein OS=Solanum lycopersicum PE=4 SV=1
2593	1	UniProt_Tomato	K4BP33	99	21415	2	2	2	2	0.48	2.413	2.539	1	0.919	1.115	1.379	1.707	1.773	2.4752	0.958645	1.23999	1.73969	Uncharacterized protein OS=Solanum lycopersicum PE=4 SV=1
4349	1	UniProt_Tomato	K4B1Y2	32	130152	2	2	2	2	0.07	2.603	2.345	1	1.378	1.276	1.601	1.812	1.262	2.47063	1.17388	1.42929	1.5122	Uncharacterized protein OS=Solanum lycopersicum PE=4 SV=1
3327	1	UniProt_Tomato	K4DFX5	58	86884	2	2	1	1	0.05	2.701	2.257	1	1.168	1.501	1.724	2.046	2.278	2.46904	1.08074	1.60864	2.15889	Uncharacterized protein OS=Solanum lycopersicum PE=4 SV=1
3665	1	UniProt_Tomato	K4BBM1	46	40395	2	2	2	2	0.23	2.452	2.477	1	1.658	1.711	1.916	2.384	1.593	2.46447	1.28763	1.8106	1.94877	Uncharacterized protein OS=Solanum lycopersicum PE=4 SV=1
2750	1	UniProt_Tomato	K4CAR3	86	77622	2	2	1	1	0.06	2.681	2.257	1	1.152	1.115	1.387	1.526	1.145	2.45988	1.07331	1.24359	1.32184	Uncharacterized protein OS=Solanum lycopersicum PE=4 SV=1
3479	1	UniProt_Tomato	K4BM94	52	109805	2	2	2	2	0.08	2.413	2.507	1	1.911	1.411	1.437	1.66	1.292	2.45955	1.38239	1.42394	1.46449	Uncharacterized protein OS=Solanum lycopersicum PE=4 SV=1
4235	1	UniProt_Tomato	K4BNB3	34	69011	2	2	1	1	0.06	2.106	2.859	1	1.608	1.979	1.723	1.217	1.417	2.45378	1.26807	1.84657	1.3132	Uncharacterized protein OS=Solanum lycopersicum PE=4 SV=1
3680	1	UniProt_Tomato	K4DAE7	46	16310	2	2	2	2	0.66	2.419	2.484	1	0.984	1.158	1.228	1.463	1.451	2.45128	0.991968	1.19249	1.45699	Uncharacterized protein OS=Solanum lycopersicum PE=4 SV=1
4614	1	UniProt_Tomato	K4CQ86	26	33984	2	2	1	1	0.13	2.511	2.38	1	0.754	1.394	1.324	1.669	2.06	2.44462	0.868332	1.35855	1.85422	Uncharacterized protein OS=Solanum lycopersicum PE=4 SV=1
3103	2	UniProt_Tomato	K4DHZ8	53	21641	2	2	2	2	0.47	2.166	2.758	1	1.041	1.014	1.204	1.787	1.4	2.44414	1.02029	1.10492	1.58171	Mitochondrial fission 1 protein OS=Solanum lycopersicum PE=3 SV=1
3651	1	UniProt_Tomato	K4C8L6	47	38534	2	2	1	1	0.12	2.452	2.429	1	1.366	1.459	1.774	1.864	1.835	2.44047	1.16876	1.60881	1.84944	CASP-like protein OS=Solanum lycopersicum PE=3 SV=1
3396	1	UniProt_Tomato	K4BBP0	55	11749	2	2	1	1	0.42	2.273	2.618	1	1.173	1.47	1.112	1.842	2.365	2.43941	1.08305	1.27853	2.08718	Uncharacterized protein OS=Solanum lycopersicum PE=4 SV=1
4588	1	UniProt_Tomato	K4BLK2	26	19500	2	2	1	1	0.24	2.21	2.691	1	1.168	1.372	2.02	1.67	1.384	2.43867	1.08074	1.66476	1.52029	Vesicle transport protein OS=Solanum lycopersicum PE=3 SV=1
2671	1	UniProt_Tomato	K4CNE2	91	40798	2	2	1	1	0.11	2.484	2.383	1	1.231	1.235	1.258	1.729	1.25	2.43298	1.1095	1.24645	1.47012	Deoxyhypusine hydroxylase OS=Solanum lycopersicum PE=3 SV=1
3457	1	UniProt_Tomato	K4CKY7	53	73375	2	2	2	2	0.12	2.427	2.434	1	1.148	1.473	2.109	1.516	1.51	2.4305	1.07145	1.76254	1.513	Uncharacterized protein OS=Solanum lycopersicum PE=4 SV=1
2985	1	UniProt_Tomato	K4C2J4	73	32192	2	2	2	2	0.3	2.651	2.224	1	0.963	0.783	0.922	1.035	1.045	2.42813	0.981326	0.849662	1.03999	Uncharacterized protein OS=Solanum lycopersicum PE=3 SV=1
4508	1	UniProt_Tomato	K4DGM2	28	359383	2	2	1	1	0.01	4.465	1.318	1	0.995	0.708	0.834	0.881	0.856	2.42588	0.997497	0.768422	0.86841	Uncharacterized protein OS=Solanum lycopersicum PE=4 SV=1
3543	1	UniProt_Tomato	K4BBG3	50	51769	2	2	1	1	0.09	2.294	2.564	1	0.82	0.682	0.881	1.264	1.238	2.42525	0.905539	0.77514	1.25093	Uncharacterized protein OS=Solanum lycopersicum PE=4 SV=1
2891	1	UniProt_Tomato	K4B2U2	77	27674	2	2	1	1	0.16	2.525	2.325	1	0.825	0.909	1.045	1.423	1.125	2.42294	0.908295	0.974631	1.26526	Uncharacterized protein OS=Solanum lycopersicum PE=4 SV=1
2384	1	UniProt_Tomato	K4D1W7	116	60508	2	2	1	1	0.07	3.895	1.5	1	1.282	2.804	1.365	9.746	16.569	2.41713	1.13225	1.95639	12.7075	Uncharacterized protein OS=Solanum lycopersicum PE=3 SV=1
1046	4	UniProt_Tomato	K4BTY1	47	19278	2	2	2	2	0.54	2.535	2.292	1	1.112	1.045	1.473	1.515	1.104	2.41044	1.05451	1.24068	1.29327	Uncharacterized protein OS=Solanum lycopersicum PE=4 SV=1
4044	1	UniProt_Tomato	K4B807	37	28519	2	2	1	1	0.16	2.473	2.338	1	1.295	1.459	1.577	2.134	1.627	2.40455	1.13798	1.51685	1.86334	Uncharacterized protein OS=Solanum lycopersicum PE=4 SV=1
3644	1	UniProt_Tomato	K4BXN1	47	97337	2	2	2	2	0.09	2.449	2.358	1	1.379	1.425	1.399	1.408	1.41	2.40307	1.17431	1.41194	1.409	Uncharacterized protein OS=Solanum lycopersicum PE=4 SV=1
3751	1	UniProt_Tomato	K4CLA0	44	48559	2	2	1	1	0.09	2.58	2.211	1	1.363	1.109	1.472	1.371	1.505	2.38838	1.16748	1.27767	1.43644	Uncharacterized protein OS=Solanum lycopersicum PE=3 SV=1
3784	1	UniProt_Tomato	K4CR18	43	63966	2	2	2	2	0.14	2.175	2.609	1	1.787	1.78	1.698	2.336	1.333	2.38214	1.33679	1.73852	1.76462	Uncharacterized protein OS=Solanum lycopersicum PE=4 SV=1
3561	1	UniProt_Tomato	K4CXZ6	49	20080	2	2	2	2	0.51	2.049	2.768	1	1.078	1.061	1.214	1.467	1.245	2.38152	1.03827	1.13492	1.35145	Uncharacterized protein OS=Solanum lycopersicum PE=4 SV=1
3655	1	UniProt_Tomato	K4DAP0	47	60076	2	2	1	1	0.07	2.38	2.382	1	1.2	1.207	1.389	2.552	2.074	2.381	1.09545	1.29481	2.30062	Uncharacterized protein OS=Solanum lycopersicum PE=3 SV=1
3701	1	UniProt_Tomato	K4AXH8	45	101865	2	2	2	2	0.09	2.339	2.422	1	1.047	1.089	1.163	1.279	1.241	2.38014	1.02323	1.12539	1.25986	Uncharacterized protein OS=Solanum lycopersicum PE=3 SV=1
3756	1	UniProt_Tomato	K4AXU8	44	19577	2	2	1	1	0.24	2.343	2.415	1	0.91	0.965	1.154	1.32	1.344	2.37873	0.953939	1.05528	1.33195	Uncharacterized protein OS=Solanum lycopersicum PE=4 SV=1
4243	1	UniProt_Tomato	K4B0R8	34	26954	2	2	1	1	0.17	2.47	2.274	1	1.154	1.153	1.56	1.48	1.194	2.36997	1.07424	1.34115	1.32933	Uncharacterized protein OS=Solanum lycopersicum PE=3 SV=1
3807	1	UniProt_Tomato	K4AYJ0	43	34541	2	2	1	1	0.13	2.115	2.654	1	1.064	1.167	1.315	1.506	1.338	2.36922	1.0315	1.23879	1.41952	Uncharacterized protein OS=Solanum lycopersicum PE=4 SV=1
2748	1	UniProt_Tomato	K4BT68	86	101102	2	2	1	1	0.04	2.329	2.398	1	0.958	1.064	1.034	1.359	1.636	2.36325	0.978775	1.04889	1.49108	Uncharacterized protein OS=Solanum lycopersicum PE=4 SV=1
3554	1	UniProt_Tomato	K4BJL4	50	18269	2	2	1	1	0.26	2.448	2.278	1	0.963	1.208	1.136	1.626	1.891	2.36147	0.981326	1.17145	1.7535	Uncharacterized protein OS=Solanum lycopersicum PE=4 SV=1
3874	1	UniProt_Tomato	K4B6Z8	41	87930	2	2	1	1	0.05	2.529	2.185	1	1.215	1.552	1.487	1.947	1.655	2.35072	1.10227	1.51915	1.79507	Uncharacterized protein OS=Solanum lycopersicum PE=4 SV=1
3069	1	UniProt_Tomato	K4AYK4	69	23224	2	2	2	2	0.43	2.134	2.589	1	0.98	1.196	1.307	1.248	1.295	2.35052	0.989949	1.25027	1.27128	Uncharacterized protein OS=Solanum lycopersicum PE=4 SV=1
3849	1	UniProt_Tomato	K4BMQ3	41	43307	2	2	1	1	0.1	2.29	2.388	1	0.894	1.163	1.211	2.47	3.1	2.33849	0.945516	1.18676	2.76713	Uncharacterized protein OS=Solanum lycopersicum PE=4 SV=1
4520	1	UniProt_Tomato	K4BNL4	28	124643	2	2	1	1	0.03	2.343	2.323	1	1.488	1.348	1.808	2.091	1.486	2.33298	1.21984	1.56115	1.76273	Uncharacterized protein OS=Solanum lycopersicum PE=3 SV=1
2989	1	UniProt_Tomato	K4CB35	73	25987	2	2	2	2	0.38	2.353	2.312	1	1.049	1.119	1.42	1.435	1.42	2.33241	1.02421	1.26055	1.42748	Uncharacterized protein OS=Solanum lycopersicum PE=4 SV=1
3016	1	UniProt_Tomato	K4B8E6	72	44387	2	2	1	1	0.1	2.046	2.658	1	1.019	1.112	1.207	0.949	0.706	2.33201	1.00946	1.15853	0.818532	Uncharacterized protein OS=Solanum lycopersicum PE=4 SV=1
3474	1	UniProt_Tomato	K4BK85	52	80927	2	2	1	1	0.05	2.48	2.19	1	1.068	1.163	1.326	1.551	1.404	2.33049	1.03344	1.24183	1.47567	Clade X lectin receptor kinase OS=Solanum lycopersicum GN=LecRK PE=4 SV=1
3306	1	UniProt_Tomato	K4CW46	58	82706	2	2	2	2	0.11	2.451	2.214	1	1.355	1.531	1.84	2.074	1.594	2.32949	1.16404	1.6784	1.81823	Uncharacterized protein OS=Solanum lycopersicum PE=4 SV=1
4195	1	UniProt_Tomato	K4CBQ8	34	110611	2	2	2	2	0.08	2.423	2.223	1	1.213	1.091	1.612	1.954	1.26	2.32085	1.10136	1.32616	1.56909	Uncharacterized protein OS=Solanum lycopersicum PE=4 SV=1
4233	1	UniProt_Tomato	K4AYP5	34	44827	2	2	1	1	0.1	2.004	2.683	1	1.954	2.038	1.462	1.628	1.417	2.31878	1.39786	1.72614	1.51884	Uncharacterized protein OS=Solanum lycopersicum PE=4 SV=1
400	2	UniProt_Tomato	K4BKQ1	34	29884	2	2	2	2	0.32	2.416	2.223	1	1.379	1.204	1.383	1.975	1.621	2.31749	1.17431	1.2904	1.78927	Uncharacterized protein OS=Solanum lycopersicum PE=4 SV=1
3337	1	UniProt_Tomato	E1CFU1	57	79790	2	2	2	2	0.11	2.206	2.431	1	1.202	1.453	1.46	1.501	1.183	2.31577	1.09636	1.4565	1.33255	Calcium dependent protein kinase OS=Solanum lycopersicum GN=LeCDPK2 PE=2 SV=1
3380	1	UniProt_Tomato	K4BI20	56	57247	2	2	2	2	0.16	2.121	2.521	1	1.326	1.515	1.537	1.961	1.921	2.31237	1.15152	1.52596	1.9409	Uncharacterized protein OS=Solanum lycopersicum PE=4 SV=1
3330	1	UniProt_Tomato	K4B1D9	58	66663	2	2	2	2	0.14	1.985	2.675	1	1.122	1.028	1.174	1.034	0.869	2.30432	1.05925	1.09858	0.947917	Uncharacterized protein OS=Solanum lycopersicum PE=4 SV=1
3409	1	UniProt_Tomato	K4CZS5	55	66454	2	2	1	1	0.07	2.144	2.473	1	1.077	1.079	1.409	1.411	1.159	2.30263	1.03779	1.23301	1.27881	Uncharacterized protein OS=Solanum lycopersicum PE=4 SV=1
3994	1	UniProt_Tomato	K4BTU2	38	34358	2	2	1	1	0.13	2.513	2.101	1	1.819	1.688	1.996	4.054	2.35	2.29778	1.3487	1.83555	3.08657	Uncharacterized protein OS=Solanum lycopersicum PE=4 SV=1
3391	1	UniProt_Tomato	K4B6Z5	56	52835	2	2	2	2	0.17	2.47	2.137	1	1.111	1.171	1.512	1.662	1.479	2.29747	1.05404	1.33062	1.56783	Uncharacterized protein OS=Solanum lycopersicum PE=4 SV=1
2861	1	UniProt_Tomato	K4C5M4	79	51791	2	2	1	1	0.08	2.064	2.539	1	0.9	1.145	1.072	1.398	1.447	2.28921	0.948683	1.1079	1.42229	Uncharacterized protein OS=Solanum lycopersicum PE=4 SV=1
2843	1	UniProt_Tomato	K4D5U4	80	74520	2	2	1	1	0.06	2.435	2.152	1	1.224	1.357	1.432	1.706	1.738	2.28913	1.10635	1.394	1.72193	Uncharacterized protein OS=Solanum lycopersicum PE=4 SV=1
3251	1	UniProt_Tomato	K4BXW0	61	44640	2	2	1	1	0.1	2.332	2.232	1	1.108	0.955	1.338	1.206	1.058	2.28145	1.05262	1.13039	1.12958	Uncharacterized protein OS=Solanum lycopersicum PE=4 SV=1
2908	1	UniProt_Tomato	K4AX71	76	69081	2	2	1	1	0.06	2.176	2.391	1	1.398	1.313	1.451	1.912	1.637	2.28097	1.18237	1.38028	1.76916	Uncharacterized protein OS=Solanum lycopersicum PE=3 SV=1
2777	1	UniProt_Tomato	K4CI92	84	66761	2	2	2	2	0.14	2.218	2.303	1	1.221	1.35	1.424	1.745	1.965	2.2601	1.10499	1.38651	1.85174	Uncharacterized protein OS=Solanum lycopersicum PE=4 SV=1
3729	1	UniProt_Tomato	K4D681	44	236504	2	2	2	2	0.04	2.293	2.227	1	1.507	1.506	1.831	2.211	1.443	2.25976	1.2276	1.66057	1.78619	Uncharacterized protein OS=Solanum lycopersicum PE=4 SV=1
3608	1	UniProt_Tomato	K4AZT1	48	38161	2	2	2	2	0.25	2.173	2.339	1	1.186	1.232	1.367	1.647	1.473	2.25447	1.08904	1.29775	1.55757	Uncharacterized protein OS=Solanum lycopersicum PE=4 SV=1
3515	1	UniProt_Tomato	K4BML9	51	139277	2	2	2	2	0.06	1.899	2.659	1	1.474	1.457	1.511	2.089	1.173	2.2471	1.21408	1.48375	1.56537	Uncharacterized protein OS=Solanum lycopersicum PE=4 SV=1
2742	1	UniProt_Tomato	K4B7J0	87	63660	2	2	1	1	0.07	1.996	2.529	1	1.07	1.11	1.071	1.268	0.891	2.24675	1.03441	1.09033	1.06291	Uncharacterized protein OS=Solanum lycopersicum PE=4 SV=1
2693	1	UniProt_Tomato	K4BXW9	89	49123	2	2	1	1	0.09	2.099	2.4	1	1.036	0.982	1.116	1.339	1.199	2.24446	1.01784	1.04686	1.26707	Uncharacterized protein OS=Solanum lycopersicum PE=4 SV=1
4016	1	UniProt_Tomato	O04972	38	61723	2	2	2	2	0.15	2.338	2.151	1	0.977	1.112	1.483	2.128	1.722	2.24255	0.988433	1.28417	1.91427	Endoglucanase OS=Solanum lycopersicum GN=cel7 PE=2 SV=1
3295	1	UniProt_Tomato	K4CU34	59	182168	2	2	1	1	0.02	2.084	2.413	1	1.317	1.271	1.403	1.424	1.212	2.24247	1.14761	1.33537	1.31373	Uncharacterized protein OS=Solanum lycopersicum PE=4 SV=1
3037	1	UniProt_Tomato	K4BCK3	71	28884	2	2	1	1	0.16	2.378	2.113	1	1.487	1.405	1.391	1.648	1.53	2.24159	1.21943	1.39798	1.5879	Uncharacterized protein OS=Solanum lycopersicum PE=4 SV=1
3432	1	UniProt_Tomato	K4CAV7	54	107962	2	2	2	2	0.08	2.198	2.282	1	1.489	1.547	1.652	2.258	1.29	2.23961	1.22025	1.59864	1.7067	Uncharacterized protein OS=Solanum lycopersicum PE=3 SV=1
3983	1	UniProt_Tomato	K4BV79	39	36057	2	2	2	2	0.26	2.199	2.28	1	1.152	1.085	1.201	1.74	1.633	2.23913	1.07331	1.14153	1.68565	Uncharacterized protein OS=Solanum lycopersicum PE=4 SV=1
3501	1	UniProt_Tomato	K4C5P5	52	63332	2	2	2	2	0.14	2.302	2.167	1	1.058	2.188	1.403	2.86	5.486	2.23348	1.02859	1.75207	3.96106	Uncharacterized protein OS=Solanum lycopersicum PE=4 SV=1
3604	1	UniProt_Tomato	K4CUY6	48	42320	2	2	1	1	0.1	2.26	2.177	1	0.934	1.517	1.303	1.995	1.759	2.21811	0.966437	1.40593	1.87329	Uncharacterized protein OS=Solanum lycopersicum PE=4 SV=1
3993	1	UniProt_Tomato	K4CS36	38	53186	2	2	1	1	0.08	2.363	2.077	1	1.232	1.12	1.384	2.29	1.358	2.21539	1.10995	1.24502	1.76347	Uncharacterized protein OS=Solanum lycopersicum PE=4 SV=1
4594	1	UniProt_Tomato	K4CPN5	26	11265	2	2	1	1	0.44	1.87	2.618	1	0.979	1.753	1.101	1.652	1.354	2.21261	0.989444	1.38926	1.4956	Uncharacterized protein OS=Solanum lycopersicum PE=4 SV=1
2901	1	UniProt_Tomato	K4C1C0	76	38646	2	2	2	2	0.24	2.038	2.378	1	0.901	1.438	1.246	1.214	1.275	2.20145	0.94921	1.33856	1.24413	Peroxidase OS=Solanum lycopersicum PE=3 SV=1
3440	1	UniProt_Tomato	K4B2Z1	54	80819	2	2	1	1	0.05	1.965	2.448	1	1.047	1.097	1.442	1.333	1.001	2.19324	1.02323	1.25773	1.15513	Uncharacterized protein OS=Solanum lycopersicum PE=4 SV=1
4180	1	UniProt_Tomato	K4CD33	35	144710	2	2	2	2	0.06	2.136	2.235	1	0.934	1.018	1.113	1.295	1.335	2.18494	0.966437	1.06444	1.31485	Uncharacterized protein OS=Solanum lycopersicum PE=4 SV=1
2788	1	UniProt_Tomato	K4BXK1	84	40826	2	2	1	1	0.11	1.924	2.477	1	2.322	2.367	2.962	3.425	2.792	2.18306	1.52381	2.64784	3.09235	Uncharacterized protein OS=Solanum lycopersicum PE=4 SV=1
3495	1	UniProt_Tomato	K4BPB4	52	38780	2	2	2	2	0.24	1.996	2.378	1	1.098	1.18	1.544	1.503	1.478	2.17864	1.04785	1.34979	1.49045	Uncharacterized protein OS=Solanum lycopersicum PE=3 SV=1
3742	1	UniProt_Tomato	K4D4B5	44	133228	2	2	2	2	0.07	2.324	2.038	1	1.377	1.248	1.426	1.391	1.201	2.17631	1.17346	1.33403	1.29251	Protein translocase subunit SecA OS=Solanum lycopersicum PE=3 SV=1
4188	1	UniProt_Tomato	K4BVG9	34	91619	2	2	2	2	0.1	2.11	2.244	1	1.02	0.985	1.187	1.212	1.021	2.17597	1.00995	1.08129	1.11241	Uncharacterized protein OS=Solanum lycopersicum PE=4 SV=1
2883	1	UniProt_Tomato	K4CHZ8	77	24064	2	2	2	2	0.42	2.021	2.342	1	1.278	2.226	2.151	2.565	3.222	2.17559	1.13049	2.18818	2.87479	Uncharacterized protein OS=Solanum lycopersicum PE=4 SV=1
3309	1	UniProt_Tomato	K4B820	58	74287	2	2	2	2	0.12	2.153	2.185	1	1.598	1.322	1.036	1.696	1.558	2.16894	1.26412	1.1703	1.62554	Uncharacterized protein OS=Solanum lycopersicum PE=4 SV=1
3441	1	UniProt_Tomato	K4BGE8	54	11257	2	2	1	1	0.44	2.314	2.032	1	1.077	1.481	1.251	4.035	5.029	2.16842	1.03779	1.36115	4.50467	Uncharacterized protein OS=Solanum lycopersicum PE=4 SV=1
3405	1	UniProt_Tomato	K4DEI6	55	29238	2	2	2	2	0.33	2.022	2.311	1	1.122	1.296	1.423	1.943	1.705	2.16168	1.05925	1.35802	1.82011	Uncharacterized protein OS=Solanum lycopersicum PE=4 SV=1
3124	1	UniProt_Tomato	K4AZA9	66	82920	2	2	2	2	0.11	2.291	2.039	1	1.078	1.434	1.235	1.862	2.125	2.16133	1.03827	1.33079	1.98916	Uncharacterized protein OS=Solanum lycopersicum PE=4 SV=1
3151	1	UniProt_Tomato	G8Z254	65	80097	2	2	2	2	0.11	2.225	2.088	1	1.54	1.188	1.301	1.245	0.97	2.15541	1.24097	1.24322	1.09893	Hop-interacting protein THI016 OS=Solanum lycopersicum PE=2 SV=1
2892	1	UniProt_Tomato	K4BUJ6	77	54479	2	2	2	2	0.17	2.122	2.176	1	1.357	1.304	1.484	1.574	1.252	2.14883	1.1649	1.39109	1.4038	Uncharacterized protein OS=Solanum lycopersicum PE=4 SV=1
2946	1	UniProt_Tomato	K4BL10	74	11098	2	2	1	1	0.45	1.986	2.325	1	1.081	1.291	1.465	1.536	1.709	2.14883	1.03971	1.37525	1.62019	Uncharacterized protein OS=Solanum lycopersicum PE=4 SV=1
3959	1	UniProt_Tomato	K4DA38	39	10293	2	2	1	1	0.49	2.063	2.235	1	0.883	0.994	1.024	0.996	1.137	2.14728	0.939681	1.00889	1.06417	Uncharacterized protein OS=Solanum lycopersicum PE=4 SV=1
3254	1	UniProt_Tomato	K4B4E9	60	32091	2	2	2	2	0.3	2.214	2.065	1	0.916	0.84	0.975	0.857	0.823	2.1382	0.957079	0.904986	0.839828	Uncharacterized protein OS=Solanum lycopersicum PE=4 SV=1
3671	1	UniProt_Tomato	K4B8W7	46	25668	2	2	1	1	0.18	1.813	2.52	1	0.861	0.793	0.84	0.827	0.745	2.13747	0.927901	0.816162	0.78493	Uncharacterized protein OS=Solanum lycopersicum PE=4 SV=1
3819	1	UniProt_Tomato	K4B1B5	42	18572	2	2	1	1	0.25	2.312	1.97	1	1.629	1.658	2.106	2.264	1.918	2.13416	1.27632	1.86862	2.08383	Uncharacterized protein OS=Solanum lycopersicum PE=4 SV=1
3885	1	UniProt_Tomato	K4B8F3	41	74017	2	2	2	2	0.12	2.178	2.089	1	1.332	1.438	1.759	2.417	1.618	2.13304	1.15412	1.59042	1.97755	Uncharacterized protein OS=Solanum lycopersicum PE=4 SV=1
3390	1	UniProt_Tomato	K4BWN2	56	42237	2	2	2	2	0.22	2.217	2.042	1	1.236	1.222	1.502	3.335	3.173	2.1277	1.11176	1.35479	3.25299	Uncharacterized protein OS=Solanum lycopersicum PE=4 SV=1
3584	1	UniProt_Tomato	K4AW06	49	18250	2	2	1	1	0.26	2.164	2.079	1	1.079	1.219	1.277	1.307	1.379	2.12107	1.03875	1.24766	1.34252	Uncharacterized protein OS=Solanum lycopersicum PE=4 SV=1
3643	1	UniProt_Tomato	K4CGD4	47	94647	2	2	2	2	0.09	2.159	2.076	1	1.514	1.532	1.568	1.774	1.099	2.11709	1.23045	1.5499	1.39629	Uncharacterized protein OS=Solanum lycopersicum PE=4 SV=1
3338	1	UniProt_Tomato	K4C2X2	57	61265	2	2	2	2	0.15	2.389	1.868	1	1.179	2.077	1.551	3.888	5.273	2.1125	1.08582	1.79483	4.52785	Uncharacterized protein OS=Solanum lycopersicum PE=4 SV=1
3334	1	UniProt_Tomato	K4BSH3	57	26573	2	2	1	1	0.17	1.707	2.61	1	1.172	0.919	1.034	1.093	0.783	2.11075	1.08259	0.974806	0.925105	Uncharacterized protein OS=Solanum lycopersicum PE=4 SV=1
3621	1	UniProt_Tomato	K4CFQ7	48	30123	2	2	2	2	0.32	2.204	2.017	1	1.009	1.172	1.204	1.707	1.915	2.10843	1.00449	1.18789	1.80801	Uncharacterized protein OS=Solanum lycopersicum PE=4 SV=1
3223	1	UniProt_Tomato	K4BT25	61	61839	2	2	2	2	0.15	2.242	1.981	1	0.959	1.251	1.22	1.794	2.222	2.10746	0.979285	1.2354	1.99656	Uncharacterized protein OS=Solanum lycopersicum PE=4 SV=1
3931	1	UniProt_Tomato	K4CAP2	40	186466	2	2	2	2	0.05	2.227	1.992	1	1.601	1.682	1.899	2.14	1.634	2.10623	1.26531	1.78721	1.86996	Structural maintenance of chromosomes protein OS=Solanum lycopersicum PE=3 SV=1
4300	1	UniProt_Tomato	K4BSC6	33	140730	2	2	1	1	0.03	2.437	1.812	1	0.979	0.951	1.025	1.15	0.917	2.10139	0.989444	0.987307	1.02691	RNA cytidine acetyltransferase OS=Solanum lycopersicum PE=3 SV=1
4226	1	UniProt_Tomato	K4BDM3	34	83733	2	2	2	2	0.11	2.041	2.156	1	1.295	1.383	1.438	1.556	1.12	2.09771	1.13798	1.41023	1.32012	Uncharacterized protein OS=Solanum lycopersicum PE=4 SV=1
2838	1	UniProt_Tomato	K4B3P2	80	56649	2	2	2	2	0.16	2.113	2.082	1	1.425	1.44	1.604	2.043	1.441	2.09744	1.19373	1.51979	1.7158	Uncharacterized protein OS=Solanum lycopersicum PE=4 SV=1
3567	1	UniProt_Tomato	K4BRU8	49	68549	2	2	1	1	0.06	2	2.186	1	0.737	0.86	0.74	1.464	0.891	2.09093	0.858487	0.797747	1.14211	Uncharacterized protein OS=Solanum lycopersicum PE=4 SV=1
4419	1	UniProt_Tomato	K4CUE6	30	69914	2	2	2	2	0.13	2.109	2.059	1	1.171	1.612	1.766	2.064	2.025	2.08385	1.08213	1.68724	2.04441	Uncharacterized protein OS=Solanum lycopersicum PE=4 SV=1
3224	1	UniProt_Tomato	K4CXV6	61	106158	2	2	2	2	0.08	2.151	2.009	1	1.314	1.252	1.45	1.481	1.239	2.07879	1.1463	1.34737	1.35461	Uncharacterized protein OS=Solanum lycopersicum PE=4 SV=1
3442	1	UniProt_Tomato	K4C3B4	54	44586	2	2	2	2	0.21	2.299	1.874	1	1.441	1.301	1.39	1.507	1.172	2.07565	1.20042	1.34476	1.32899	Uncharacterized protein OS=Solanum lycopersicum PE=4 SV=1
2902	1	UniProt_Tomato	G8Z291	76	22768	2	2	1	1	0.2	1.798	2.395	1	0.992	1.11	1.233	1.394	1.218	2.07514	0.995992	1.16988	1.30303	Adenylate kinase isoenzyme 6 homolog OS=Solanum lycopersicum PE=2 SV=1
3868	1	UniProt_Tomato	K4CJC6	41	46006	2	2	1	1	0.1	2.267	1.898	1	1.482	1.58	1.694	2.479	1.94	2.07431	1.21737	1.63601	2.193	Uncharacterized protein OS=Solanum lycopersicum PE=4 SV=1
3892	1	UniProt_Tomato	K4BXG8	40	79251	2	2	2	2	0.11	2.152	1.994	1	1.507	1.694	1.853	1.712	1.585	2.07149	1.2276	1.77172	1.64728	Uncharacterized protein OS=Solanum lycopersicum PE=4 SV=1
3446	1	UniProt_Tomato	K4CND8	53	45030	2	2	1	1	0.1	2.163	1.98	1	1.045	1.164	1.161	1.316	1.315	2.06948	1.02225	1.1625	1.3155	Uncharacterized protein OS=Solanum lycopersicum PE=4 SV=1
3944	1	UniProt_Tomato	K4BWD6	39	48562	2	2	2	2	0.19	2.047	2.086	1	1.312	2.442	1.515	1.742	1.261	2.06641	1.14543	1.92344	1.48211	Uncharacterized protein OS=Solanum lycopersicum PE=4 SV=1
2442	1	UniProt_Tomato	K4BML7	112	37921	2	2	1	1	0.12	2.131	2	1	1.145	1.157	1.257	1.295	1.364	2.06446	1.07005	1.20596	1.32905	Uncharacterized protein OS=Solanum lycopersicum PE=3 SV=1
3514	1	UniProt_Tomato	K4AZE5	51	25271	2	2	1	1	0.18	2.328	1.83	1	0.774	1.649	1.248	3.54	4.829	2.06403	0.879773	1.43456	4.13457	Uncharacterized protein OS=Solanum lycopersicum PE=4 SV=1
3970	1	UniProt_Tomato	K4BMB9	39	21258	2	2	1	1	0.22	1.855	2.296	1	1.243	0.989	0.998	0.975	0.863	2.06375	1.1149	0.99349	0.917292	Uncharacterized protein OS=Solanum lycopersicum PE=4 SV=1
3985	1	UniProt_Tomato	K4BJT0	39	25280	2	2	2	2	0.39	2.378	1.776	1	1.23	1.113	1.373	3.258	2.447	2.05507	1.10905	1.23618	2.82353	Uncharacterized protein OS=Solanum lycopersicum PE=4 SV=1
2906	1	UniProt_Tomato	K4AXR0	76	63144	2	2	1	1	0.07	2.17	1.946	1	1.074	1.516	1.642	2.224	2.042	2.05495	1.03634	1.57774	2.13106	Uncharacterized protein OS=Solanum lycopersicum PE=4 SV=1
4332	1	UniProt_Tomato	K4CHG5	32	17695	2	2	1	1	0.27	2.265	1.849	1	1.066	1.728	1.248	2.149	3.005	2.04646	1.03247	1.46852	2.54121	Uncharacterized protein OS=Solanum lycopersicum PE=4 SV=1
3623	1	UniProt_Tomato	K4B785	48	43252	2	2	2	2	0.22	1.899	2.204	1	1.036	1.141	1.247	1.625	1.687	2.04582	1.01784	1.19282	1.65571	Uncharacterized protein OS=Solanum lycopersicum PE=4 SV=1
3301	1	UniProt_Tomato	K4BCR8	59	40114	2	2	1	1	0.11	2.042	---	1	2.45	3.103	3.638	4.805	3.451	2.042	1.56525	3.35987	4.07211	Protein-lysine N-methyltransferase OS=Solanum lycopersicum PE=3 SV=1
2567	1	UniProt_Tomato	K4B2K0	101	60517	2	2	1	1	0.07	1.803	2.299	1	0.895	0.98	1.216	1.366	1.419	2.03595	0.946044	1.09164	1.39225	Uncharacterized protein OS=Solanum lycopersicum PE=4 SV=1
3168	1	UniProt_Tomato	K4BTL6	64	101020	2	2	1	1	0.04	1.919	2.16	1	1.906	2.151	2.356	2.85	1.27	2.03594	1.38058	2.25117	1.9025	Uncharacterized protein OS=Solanum lycopersicum PE=4 SV=1
3750	2	UniProt_Tomato	K4BXK7	34	85940	2	2	2	2	0.1	2.064	2.007	1	1.126	1.248	1.232	1.522	1.499	2.0353	1.06113	1.23997	1.51046	Uncharacterized protein OS=Solanum lycopersicum PE=4 SV=1
3641	5	UniProt_Tomato	K4CPH0	29	112457	2	2	2	2	0.08	2.173	1.897	1	1.253	1.128	1.004	1.548	1.208	2.03032	1.11937	1.0642	1.36747	Uncharacterized protein OS=Solanum lycopersicum PE=4 SV=1
3894	1	UniProt_Tomato	K4B7W6	40	19465	2	2	1	1	0.24	1.932	2.127	1	1.063	1.12	1.381	1.086	1.163	2.02716	1.03102	1.24367	1.12384	50S ribosomal protein L20 OS=Solanum lycopersicum PE=3 SV=1
4279	1	UniProt_Tomato	K4AZJ6	33	56722	2	2	2	2	0.16	2.12	1.938	1	1.277	1.456	1.458	2.398	1.666	2.02696	1.13004	1.457	1.99877	Uncharacterized protein OS=Solanum lycopersicum PE=4 SV=1
3730	1	UniProt_Tomato	K4AX21	44	18113	2	2	1	1	0.26	1.859	2.207	1	0.908	1.084	1.036	1.361	1.366	2.02554	0.95289	1.05973	1.3635	Acyl carrier protein OS=Solanum lycopersicum PE=3 SV=1
2956	1	UniProt_Tomato	K4C7I7	74	63044	2	2	2	2	0.14	1.794	2.272	1	1.729	1.794	1.858	2.902	1.54	2.0189	1.31491	1.82572	2.11402	Uridine kinase OS=Solanum lycopersicum PE=3 SV=1
4527	1	UniProt_Tomato	K4DHB1	28	74557	2	2	1	1	0.06	1.976	2.057	1	0.865	1.07	1.16	1.257	0.917	2.01609	0.930054	1.11409	1.07362	Uncharacterized protein OS=Solanum lycopersicum PE=4 SV=1
3641	3	UniProt_Tomato	K4AZF6	39	65085	2	2	2	2	0.14	2.29	1.764	1	1.199	1.173	1.268	1.925	1.896	2.00987	1.09499	1.21958	1.91044	Uncharacterized protein OS=Solanum lycopersicum PE=3 SV=1
2937	1	UniProt_Tomato	K4BWH9	75	150173	2	2	2	2	0.06	2.01	1.987	1	1.127	1.311	1.298	1.453	1.436	1.99847	1.0616	1.30448	1.44447	Uncharacterized protein OS=Solanum lycopersicum PE=4 SV=1
3433	1	UniProt_Tomato	K4B1C7	54	28072	2	2	2	2	0.35	1.699	2.35	1	1.026	1.506	1.408	1.48	1.262	1.99816	1.01292	1.45618	1.36666	Uncharacterized protein OS=Solanum lycopersicum PE=4 SV=1
1521	2	UniProt_Tomato	K4DDZ0	34	58923	2	2	2	2	0.15	1.954	2.043	1	0.917	1.332	1.4	1.242	1.366	1.998	0.957601	1.36558	1.30253	Uncharacterized protein OS=Solanum lycopersicum PE=4 SV=1
3673	1	UniProt_Tomato	K4CPD0	46	47684	2	2	2	2	0.19	2.196	1.809	1	1.059	1.126	1.264	1.386	1.497	1.99313	1.02908	1.19301	1.44043	Uncharacterized protein OS=Solanum lycopersicum PE=4 SV=1
3657	1	UniProt_Tomato	K4BQX5	47	90233	2	2	2	2	0.1	1.892	2.092	1	1.164	1.331	1.369	1.812	1.604	1.98949	1.07889	1.34987	1.70483	Uncharacterized protein OS=Solanum lycopersicum PE=4 SV=1
4216	1	UniProt_Tomato	K4D2C0	34	81360	2	2	2	2	0.11	2.208	1.789	1	1.188	1.066	1.508	1.783	1.425	1.98749	1.08995	1.26788	1.59398	Uncharacterized protein OS=Solanum lycopersicum PE=4 SV=1
4577	1	UniProt_Tomato	K4BSH0	27	24505	2	2	1	1	0.19	1.999	1.966	1	0.912	1.177	1.112	1.715	1.975	1.98243	0.954987	1.14404	1.84041	Uncharacterized protein OS=Solanum lycopersicum PE=4 SV=1
2334	1	UniProt_Tomato	K4CHP3	122	23513	2	2	1	1	0.19	2.583	1.52	1	1.069	1.258	1.343	1.958	2.002	1.98145	1.03392	1.29981	1.97988	Uncharacterized protein OS=Solanum lycopersicum PE=3 SV=1
2819	1	UniProt_Tomato	K4CFT1	81	47534	2	2	2	2	0.19	2.103	1.866	1	1.013	1.038	1.082	1.166	1.39	1.98096	1.00648	1.05977	1.27308	Uncharacterized protein OS=Solanum lycopersicum PE=4 SV=1
3810	1	UniProt_Tomato	K4D6A4	42	28767	2	2	1	1	0.16	1.959	1.997	1	0.845	1.087	1.302	1.925	2.049	1.97791	0.919239	1.18965	1.98603	Uncharacterized protein OS=Solanum lycopersicum PE=3 SV=1
4399	1	UniProt_Tomato	K4BVY4	31	98515	2	2	2	2	0.09	1.954	1.984	1	1.109	1.249	1.555	1.61	1.323	1.96894	1.05309	1.39363	1.45946	RING-type E3 ubiquitin transferase OS=Solanum lycopersicum PE=4 SV=1
1973	1	UniProt_Tomato	K4AU60	170	102604	2	2	2	2	0.09	2.096	1.846	1	1.419	1.517	1.669	2.203	1.647	1.96703	1.19122	1.59119	1.90482	RING-type E3 ubiquitin transferase OS=Solanum lycopersicum PE=4 SV=1
2400	1	UniProt_Tomato	K4B055	115	67255	2	2	1	1	0.06	1.806	2.139	1	1.781	2.508	2.185	2.657	2.233	1.96546	1.33454	2.34094	2.43579	Uncharacterized protein OS=Solanum lycopersicum PE=3 SV=1
3346	1	UniProt_Tomato	K4B8W0	57	48308	2	2	1	1	0.09	2.031	1.899	1	1.256	1	1.109	1.153	1.403	1.96389	1.12071	1.05309	1.27187	Uncharacterized protein OS=Solanum lycopersicum PE=4 SV=1
3473	1	UniProt_Tomato	K4B221	52	34900	2	2	1	1	0.13	1.853	2.064	1	0.677	0.759	0.955	0.996	0.947	1.95566	0.8228	0.851378	0.971191	Uncharacterized protein OS=Solanum lycopersicum PE=4 SV=1
3666	1	UniProt_Tomato	K4D1M3	46	101227	2	2	2	2	0.09	1.976	1.923	1	1.521	1.643	1.855	2.183	1.854	1.94932	1.23329	1.74578	2.01179	Uncharacterized protein OS=Solanum lycopersicum PE=4 SV=1
4063	1	UniProt_Tomato	K4CNX5	37	67894	2	2	2	2	0.13	1.991	1.884	1	1.22	1.27	1.239	1.414	1.344	1.93676	1.10454	1.2544	1.37856	Uncharacterized protein OS=Solanum lycopersicum PE=4 SV=1
2979	1	UniProt_Tomato	K4BCR3	73	48632	2	2	2	2	0.19	2.112	1.76	1	1.331	1.31	1.229	1.222	1.184	1.92798	1.15369	1.26885	1.20285	Uncharacterized protein OS=Solanum lycopersicum PE=4 SV=1
3524	1	UniProt_Tomato	K4CET6	51	97456	2	2	1	1	0.04	2.162	1.718	1	1.417	1.822	1.714	2.082	1.914	1.92726	1.19038	1.76718	1.99623	Uncharacterized protein OS=Solanum lycopersicum PE=4 SV=1
3542	1	UniProt_Tomato	K4CYX6	50	119958	2	2	2	2	0.07	2.071	1.791	1	1.222	1.314	1.349	1.414	1.462	1.92592	1.10544	1.33138	1.4378	Uncharacterized protein OS=Solanum lycopersicum PE=4 SV=1
3539	1	UniProt_Tomato	K4CD85	50	3327	2	2	1	1	2.13	2.008	1.844	1	0.846	1.143	1.472	1.052	1.015	1.92425	0.919783	1.29711	1.03333	Uncharacterized protein OS=Solanum lycopersicum PE=4 SV=1
3800	1	UniProt_Tomato	K4C2Q7	43	16523	2	2	1	1	0.29	2.087	1.774	1	1.206	1.453	1.373	1.594	1.211	1.92415	1.09818	1.41243	1.38936	Uncharacterized protein OS=Solanum lycopersicum PE=4 SV=1
2406	1	UniProt_Tomato	K4BXW2	114	81048	2	2	1	1	0.05	2.301	1.609	1	1.194	1.119	1.17	1.212	1.068	1.92414	1.0927	1.14422	1.13772	Uncharacterized protein OS=Solanum lycopersicum PE=4 SV=1
4111	1	UniProt_Tomato	K4CRQ7	36	66849	2	2	1	1	0.07	1.854	1.983	1	1.657	1.48	1.466	1.405	1.329	1.91742	1.28725	1.47298	1.36647	Uncharacterized protein OS=Solanum lycopersicum PE=4 SV=1
3829	1	UniProt_Tomato	K4C0Q1	42	51568	2	2	1	1	0.09	1.758	2.09	1	1.426	1.821	2.021	2.355	2.201	1.91683	1.19415	1.9184	2.2767	Uncharacterized protein OS=Solanum lycopersicum PE=4 SV=1
2282	1	UniProt_Tomato	K4C066	130	73673	2	2	1	1	0.06	2.022	1.816	1	1.226	1.121	1.15	1.158	1.138	1.91623	1.10725	1.13541	1.14796	Uncharacterized protein OS=Solanum lycopersicum PE=4 SV=1
3204	1	UniProt_Tomato	K4AZE7	63	220440	2	2	2	2	0.04	1.997	1.836	1	1.621	1.421	1.593	1.814	1.286	1.91481	1.27318	1.50454	1.52735	Uncharacterized protein OS=Solanum lycopersicum PE=4 SV=1
2666	1	UniProt_Tomato	K4CRY9	92	99689	2	2	1	1	0.04	1.609	2.278	1	0.957	0.916	1.241	1.169	1.268	1.9145	0.978264	1.06619	1.21749	Uncharacterized protein OS=Solanum lycopersicum PE=4 SV=1
2980	1	UniProt_Tomato	K4C8M3	73	32645	2	2	2	2	0.29	1.935	1.884	1	1.065	1.157	1.059	1.108	1.06	1.90933	1.03199	1.10692	1.08373	Uncharacterized protein OS=Solanum lycopersicum PE=4 SV=1
3233	1	UniProt_Tomato	K4AT69	61	40650	2	2	1	1	0.11	2.128	1.711	1	1.383	1.679	1.73	1.85	1.575	1.90814	1.17601	1.70431	1.70697	Uncharacterized protein OS=Solanum lycopersicum PE=4 SV=1
3402	1	UniProt_Tomato	K4CVG0	55	202445	2	2	2	2	0.04	1.853	1.964	1	1.027	1.179	1.231	1.454	1.273	1.90769	1.01341	1.20472	1.36049	Uncharacterized protein OS=Solanum lycopersicum PE=4 SV=1
3032	1	UniProt_Tomato	K4CES2	71	31731	2	2	2	2	0.3	1.825	1.988	1	1.119	1.239	1.256	1.701	1.631	1.90476	1.05783	1.24747	1.66563	Uncharacterized protein OS=Solanum lycopersicum PE=4 SV=1
3027	1	UniProt_Tomato	K4CRS2	71	34644	2	2	1	1	0.13	1.841	1.969	1	1.074	1.303	1.868	1.69	1.796	1.90392	1.03634	1.56013	1.74219	Clathrin light chain OS=Solanum lycopersicum PE=3 SV=1
2351	1	UniProt_Tomato	K4B151	119	42823	2	2	1	1	0.1	1.965	1.839	1	0.924	0.897	1.166	1.275	1.194	1.90096	0.961249	1.02269	1.23384	Uncharacterized protein OS=Solanum lycopersicum PE=3 SV=1
2964	1	UniProt_Tomato	K4CV87	73	14798	2	2	2	2	0.75	2.198	1.643	1	1.402	1.712	1.071	1.407	1.44	1.90035	1.18406	1.35409	1.4234	Uncharacterized protein OS=Solanum lycopersicum PE=3 SV=1
3361	1	UniProt_Tomato	K4CNK3	56	101647	2	2	1	1	0.04	2.047	1.763	1	1.07	0.998	1.055	1.308	1.375	1.8997	1.03441	1.0261	1.34108	Uncharacterized protein OS=Solanum lycopersicum PE=4 SV=1
2503	1	UniProt_Tomato	K4AY44	106	81067	2	2	2	2	0.11	1.845	1.955	1	1.565	1.562	1.693	1.805	1.308	1.8992	1.251	1.62618	1.53654	Uncharacterized protein OS=Solanum lycopersicum PE=4 SV=1
3100	1	UniProt_Tomato	K4BAX9	68	63927	2	2	2	2	0.14	1.98	1.821	1	1.254	1.587	1.551	1.772	1.447	1.89884	1.11982	1.5689	1.60128	Aldehyde dehydrogenase OS=Solanum lycopersicum PE=3 SV=1
3360	1	UniProt_Tomato	K4D535	57	39133	2	2	1	1	0.11	1.873	1.924	1	1.402	1.435	1.424	1.501	1.094	1.89833	1.18406	1.42949	1.28144	Uncharacterized protein OS=Solanum lycopersicum PE=4 SV=1
3511	1	UniProt_Tomato	K4CX95	51	51477	2	2	2	2	0.18	1.874	1.905	1	1.146	1.411	1.514	1.642	1.382	1.88944	1.07051	1.46159	1.5064	Uncharacterized protein OS=Solanum lycopersicum PE=3 SV=1
2767	1	UniProt_Tomato	K4B8B9	85	48839	2	2	1	1	0.09	2.218	1.608	1	0.833	1.18	0.879	2.977	3.45	1.88853	0.912688	1.01844	3.20479	Uncharacterized protein OS=Solanum lycopersicum PE=3 SV=1
4357	1	UniProt_Tomato	K4DHN2	31	65119	2	2	2	2	0.14	1.939	1.838	1	1.339	1.547	1.565	1.33	1.407	1.88782	1.15715	1.55597	1.36796	Glycosyltransferase OS=Solanum lycopersicum PE=3 SV=1
3549	1	UniProt_Tomato	K4B283	50	22252	2	2	2	2	0.46	1.867	1.906	1	0.902	0.962	1.19	1.145	1.477	1.8864	0.949737	1.06994	1.30045	Uncharacterized protein OS=Solanum lycopersicum PE=4 SV=1
3127	1	UniProt_Tomato	K4ASG7	66	95284	2	2	2	2	0.09	1.858	1.914	1	0.865	1.051	1.012	1.318	1.161	1.88579	0.930054	1.03132	1.23701	Uncharacterized protein OS=Solanum lycopersicum PE=4 SV=1
3935	1	UniProt_Tomato	K4BFU1	39	23724	2	2	2	2	0.42	1.483	2.396	1	1.033	0.843	0.838	0.884	0.834	1.88501	1.01637	0.840496	0.858636	Uncharacterized protein OS=Solanum lycopersicum PE=4 SV=1
3489	1	UniProt_Tomato	K4BY28	52	60308	2	2	2	2	0.15	2.084	1.704	1	1.132	1.362	1.443	1.657	1.402	1.88445	1.06395	1.40192	1.52418	Uncharacterized protein OS=Solanum lycopersicum PE=3 SV=1
3326	1	UniProt_Tomato	K4BVN3	58	40720	2	2	2	2	0.23	1.974	1.795	1	0.882	0.972	1.018	1.199	1.303	1.88237	0.939149	0.994734	1.24992	Uncharacterized protein OS=Solanum lycopersicum PE=4 SV=1
3287	1	UniProt_Tomato	K4DD77	59	42295	2	2	1	1	0.1	1.907	1.856	1	2.089	2.307	2.583	3.817	1.817	1.88133	1.44534	2.4411	2.63353	Uncharacterized protein OS=Solanum lycopersicum PE=4 SV=1
4039	1	UniProt_Tomato	K4BY27	38	37664	2	2	2	2	0.25	1.871	1.887	1	1.08	1.09	1.128	1.363	1.292	1.87898	1.03923	1.10884	1.32703	Uncharacterized protein OS=Solanum lycopersicum PE=4 SV=1
2335	1	UniProt_Tomato	K4BR41	122	107594	2	2	1	1	0.04	1.819	1.937	1	1.43	1.482	1.5	1.483	1.489	1.87707	1.19583	1.49097	1.486	Potassium transporter OS=Solanum lycopersicum PE=3 SV=1
3332	1	UniProt_Tomato	K4BT73	57	75062	2	2	2	2	0.12	1.839	1.904	1	1.168	1.054	1.298	1.586	1.23	1.87122	1.08074	1.16965	1.3967	Uncharacterized protein OS=Solanum lycopersicum PE=3 SV=1
3110	1	UniProt_Tomato	K4D9Q3	67	33326	2	2	2	2	0.29	1.947	1.793	1	0.845	1.21	1.278	1.298	1.473	1.86841	0.919239	1.24354	1.38273	Uncharacterized protein OS=Solanum lycopersicum PE=4 SV=1
4062	1	UniProt_Tomato	K4B7F9	37	28084	2	2	1	1	0.16	1.848	1.888	1	0.831	1.177	1.115	0.928	1.114	1.86789	0.911592	1.14558	1.01676	Uncharacterized protein OS=Solanum lycopersicum PE=4 SV=1
3592	1	UniProt_Tomato	K4BEU0	49	68906	2	2	2	2	0.13	1.887	1.845	1	1.441	1.461	1.546	1.768	1.508	1.86588	1.20042	1.5029	1.63283	Uncharacterized protein OS=Solanum lycopersicum PE=4 SV=1
3503	1	UniProt_Tomato	K4CMY1	51	63373	2	2	2	2	0.14	1.938	1.796	1	1.157	1.401	1.4	1.988	1.834	1.86565	1.07564	1.4005	1.90945	Uncharacterized protein OS=Solanum lycopersicum PE=4 SV=1
2542	1	UniProt_Tomato	K4BWJ3	104	82376	2	2	2	2	0.11	1.936	1.797	1	0.869	1.093	0.972	1.08	0.952	1.86521	0.932202	1.03073	1.01398	Uncharacterized protein OS=Solanum lycopersicum PE=4 SV=1
3705	1	UniProt_Tomato	K4CDS7	45	34681	2	2	1	1	0.13	1.987	1.746	1	2.084	1.403	1.32	2.11	1.411	1.86261	1.44361	1.36087	1.72546	Uncharacterized protein OS=Solanum lycopersicum PE=4 SV=1
3103	1	UniProt_Tomato	K4D9C3	67	22183	2	2	2	2	0.46	2.033	1.705	1	1.122	1.11	1.077	1.461	1.22	1.86179	1.05925	1.09338	1.33507	Mitochondrial fission 1 protein OS=Solanum lycopersicum PE=3 SV=1
3045	1	UniProt_Tomato	K4BCP0	70	46397	2	2	1	1	0.1	1.961	1.763	1	1.394	1.428	1.337	2.156	1.36	1.85937	1.18068	1.38175	1.71236	Uncharacterized protein OS=Solanum lycopersicum PE=4 SV=1
3583	1	UniProt_Tomato	K4AW53	49	88677	2	2	2	2	0.1	1.953	1.77	1	1.582	1.435	1.663	1.656	1.31	1.85925	1.25778	1.5448	1.47287	Uncharacterized protein OS=Solanum lycopersicum PE=4 SV=1
2833	1	UniProt_Tomato	K4C7X8	81	18060	2	2	2	2	0.58	1.665	2.059	1	1.127	1.201	1.259	1.616	1.466	1.85155	1.0616	1.22966	1.53917	Uncharacterized protein OS=Solanum lycopersicum PE=4 SV=1
2794	1	UniProt_Tomato	K4B892	83	48896	2	2	1	1	0.09	1.827	1.874	1	1.545	1.577	1.684	1.765	1.624	1.85035	1.24298	1.62962	1.69303	Uncharacterized protein OS=Solanum lycopersicum PE=4 SV=1
3271	1	UniProt_Tomato	K4CGN0	59	23090	2	2	1	1	0.2	1.72	1.988	1	1.546	1.654	2.206	1.512	1.218	1.84915	1.24338	1.91016	1.35706	Uncharacterized protein OS=Solanum lycopersicum PE=4 SV=1
3416	1	UniProt_Tomato	K4B2Z4	55	64735	2	2	2	2	0.14	1.966	1.729	1	0.887	1.21	1.13	1.643	1.315	1.8437	0.941807	1.16932	1.46988	Glycosyltransferase OS=Solanum lycopersicum PE=3 SV=1
4445	1	UniProt_Tomato	K4D787	30	80493	2	2	1	1	0.05	2	1.693	1	1.044	0.985	1.085	1.306	1.409	1.84011	1.02176	1.03379	1.35652	Uncharacterized protein OS=Solanum lycopersicum PE=4 SV=1
2543	1	UniProt_Tomato	K4CF10	103	20007	2	2	2	2	0.52	2.058	1.638	1	1.114	1.443	1.116	1.693	1.898	1.83603	1.05546	1.26901	1.79257	Uncharacterized protein OS=Solanum lycopersicum PE=4 SV=1
3205	1	UniProt_Tomato	K4DGE9	63	29240	2	2	1	1	0.15	1.87	1.792	1	1.439	1.387	1.321	1.519	1.344	1.83058	1.19958	1.3536	1.42882	Uncharacterized protein OS=Solanum lycopersicum PE=4 SV=1
4372	1	UniProt_Tomato	K4CQX9	31	48181	2	2	1	1	0.09	1.801	1.858	1	1.423	1.883	2.18	2.489	3.001	1.82928	1.1929	2.02607	2.73304	Uncharacterized protein OS=Solanum lycopersicum PE=4 SV=1
2909	1	UniProt_Tomato	K4BKD0	76	17727	2	2	1	1	0.26	1.841	1.813	1	1.137	1.331	1.265	1.744	1.48	1.82695	1.0663	1.29758	1.60659	Uncharacterized protein OS=Solanum lycopersicum PE=4 SV=1
4041	1	UniProt_Tomato	K4D0B9	37	53582	2	2	2	2	0.17	2.232	1.489	1	1.269	1.184	1.335	1.53	1.36	1.82303	1.1265	1.25724	1.4425	Uncharacterized protein OS=Solanum lycopersicum PE=4 SV=1
2886	1	UniProt_Tomato	K4B280	77	51078	2	2	2	2	0.18	1.559	2.129	1	1.077	1.127	1.29	1.761	1.859	1.82184	1.03779	1.20575	1.80934	Uncharacterized protein OS=Solanum lycopersicum PE=4 SV=1
2903	1	UniProt_Tomato	K4ASI9	76	48923	2	2	1	1	0.09	2.03	1.634	1	0.741	0.899	0.842	1.16	0.896	1.82127	0.860814	0.870033	1.01949	Cysteine protease OS=Solanum lycopersicum PE=3 SV=1
3641	2	UniProt_Tomato	K4BJV3	41	156423	2	2	2	2	0.06	1.969	1.683	1	1.712	1.402	1.55	1.693	1.199	1.82039	1.30843	1.47414	1.42475	Uncharacterized protein OS=Solanum lycopersicum PE=4 SV=1
3183	1	UniProt_Tomato	K4BC78	63	657952	2	2	2	2	0.01	1.96	1.685	1	1.247	1.284	1.464	1.442	1.009	1.81731	1.11669	1.37105	1.20622	Uncharacterized protein OS=Solanum lycopersicum PE=4 SV=1
3535	1	UniProt_Tomato	K4BPU3	50	25021	2	2	1	1	0.18	1.844	1.79	1	0.932	1.019	1.164	1.154	1.174	1.8168	0.965401	1.08909	1.16396	Uncharacterized protein OS=Solanum lycopersicum PE=4 SV=1
4309	1	UniProt_Tomato	K4CAZ2	32	28319	2	2	1	1	0.16	2	1.649	1	1.29	1.259	1.321	1.388	1.351	1.81604	1.13578	1.28963	1.36938	Uncharacterized protein OS=Solanum lycopersicum PE=3 SV=1
4378	1	UniProt_Tomato	K4BX51	31	39243	2	2	1	1	0.11	1.883	1.746	1	1.091	1.218	1.044	1.055	1.069	1.81321	1.04451	1.12765	1.06198	Uncharacterized protein OS=Solanum lycopersicum PE=4 SV=1
3340	1	UniProt_Tomato	K4BWU3	57	58306	2	2	2	2	0.16	1.891	1.719	1	1.379	1.199	1.39	1.54	1.19	1.80295	1.17431	1.29097	1.35374	Uncharacterized protein OS=Solanum lycopersicum PE=4 SV=1
3640	1	UniProt_Tomato	K4BIZ4	47	58915	2	2	2	2	0.15	2.295	1.415	1	0.87	0.963	0.817	1.069	1.271	1.80206	0.932738	0.887001	1.16563	Alpha-amylase OS=Solanum lycopersicum PE=3 SV=1
4548	1	UniProt_Tomato	K4BQ03	28	27621	2	2	1	1	0.16	1.713	1.883	1	0.939	0.841	1.049	0.914	0.737	1.79599	0.96902	0.93926	0.820742	Uncharacterized protein OS=Solanum lycopersicum PE=4 SV=1
2845	1	UniProt_Tomato	K4BLT8	80	71388	2	2	2	2	0.13	1.657	1.941	1	1.335	1.847	1.906	3.061	1.958	1.79339	1.15542	1.87627	2.44815	Uncharacterized protein OS=Solanum lycopersicum PE=4 SV=1
2899	1	UniProt_Tomato	K4DFQ7	77	9819	2	2	2	2	1.31	1.98	1.622	1	0.922	0.991	1.025	1.255	0.929	1.79208	0.960208	1.00786	1.07977	Uncharacterized protein OS=Solanum lycopersicum PE=4 SV=1
3130	1	UniProt_Tomato	K4C467	66	72185	2	2	2	2	0.12	1.886	1.692	1	0.936	1.072	1.077	1.581	2.102	1.78637	0.967471	1.0745	1.82298	Uncharacterized protein OS=Solanum lycopersicum PE=4 SV=1
2947	1	UniProt_Tomato	K4CZC1	74	18533	2	2	2	2	0.57	1.78	1.785	1	1.19	1.408	1.292	1.639	1.786	1.7825	1.09087	1.34875	1.71092	Uncharacterized protein OS=Solanum lycopersicum PE=4 SV=1
3339	1	UniProt_Tomato	K4BT72	57	47765	2	2	2	2	0.19	1.672	1.898	1	0.823	1.101	1.08	1.341	1.304	1.78142	0.907193	1.09045	1.32237	Uncharacterized protein OS=Solanum lycopersicum PE=4 SV=1
1097	2	UniProt_Tomato	K4DAV6	91	93810	2	2	2	2	0.09	1.801	1.761	1	1.32	1.126	1.202	1.352	0.961	1.78089	1.14891	1.16338	1.13986	Uncharacterized protein OS=Solanum lycopersicum PE=4 SV=1
3901	1	UniProt_Tomato	K4DEL2	40	43968	2	2	2	2	0.21	1.901	1.667	1	0.887	0.917	0.88	1.154	1.033	1.78016	0.941807	0.89831	1.09183	Uncharacterized protein OS=Solanum lycopersicum PE=4 SV=1
3150	1	UniProt_Tomato	K4B341	65	89082	2	2	2	2	0.1	2.063	1.532	1	1.127	1.267	1.603	1.825	1.495	1.77778	1.0616	1.42513	1.65178	Uncharacterized protein OS=Solanum lycopersicum PE=4 SV=1
3568	1	UniProt_Tomato	K4CZJ5	49	79155	2	2	2	2	0.11	2.109	1.493	1	0.954	1.125	1.035	1.41	1.454	1.77447	0.976729	1.07906	1.43183	Uncharacterized protein OS=Solanum lycopersicum PE=3 SV=1
4412	1	UniProt_Tomato	K4CP55	31	71813	2	2	1	1	0.06	1.592	1.975	1	1.412	1.163	1.263	1.838	0.966	1.77319	1.18828	1.21197	1.33248	Uncharacterized protein OS=Solanum lycopersicum PE=4 SV=1
2199	1	UniProt_Tomato	K4C1Q5	139	27295	2	2	1	1	0.17	1.398	2.249	1	1.129	1.132	1.127	1.537	1.364	1.77316	1.06254	1.1295	1.44792	Chalcone-flavonone isomerase family protein OS=Solanum lycopersicum PE=3 SV=1
3683	1	UniProt_Tomato	K4BMT0	46	32864	2	2	2	2	0.29	1.835	1.701	1	1.147	1.154	0.985	1.305	1.29	1.76673	1.07098	1.06616	1.29748	Uncharacterized protein OS=Solanum lycopersicum PE=4 SV=1
3466	1	UniProt_Tomato	K4C2T5	52	43555	2	2	2	2	0.21	1.948	1.597	1	1.647	1.891	1.838	2.084	1.883	1.76379	1.28335	1.86431	1.98095	Uncharacterized protein OS=Solanum lycopersicum PE=4 SV=1
3754	1	UniProt_Tomato	K4B8R4	44	57939	2	2	2	2	0.16	1.836	1.688	1	1.263	1.526	1.493	1.873	1.238	1.76045	1.12383	1.50941	1.52275	Uncharacterized protein OS=Solanum lycopersicum PE=4 SV=1
3245	1	UniProt_Tomato	K4BVA3	61	225938	2	2	2	2	0.04	1.746	1.769	1	1.282	1.295	1.229	1.662	1.85	1.75746	1.13225	1.26157	1.75348	Uncharacterized protein OS=Solanum lycopersicum PE=4 SV=1
3752	1	UniProt_Tomato	K4BL22	44	20463	2	2	1	1	0.23	1.542	2.003	1	0.822	0.954	1.012	0.964	0.91	1.75745	0.906642	0.982572	0.936611	Uncharacterized protein OS=Solanum lycopersicum PE=4 SV=1
3102	1	UniProt_Tomato	K4BDT2	67	68314	2	2	2	2	0.13	1.817	1.698	1	1.097	1.403	1.5	1.764	1.513	1.75649	1.04738	1.45069	1.63369	Protoporphyrinogen oxidase OS=Solanum lycopersicum PE=3 SV=1
2398	1	UniProt_Tomato	K4CU38	115	31750	2	2	1	1	0.14	1.969	1.564	1	1.353	1.613	1.961	1.354	1.445	1.75485	1.16319	1.77851	1.39876	Uncharacterized protein OS=Solanum lycopersicum PE=4 SV=1
3186	1	UniProt_Tomato	K4BL83	63	79179	2	2	1	1	0.05	1.755	1.753	1	1.178	1.171	1.219	1.485	1.12	1.754	1.08536	1.19476	1.28965	Uncharacterized protein OS=Solanum lycopersicum PE=4 SV=1
3208	1	UniProt_Tomato	K4BHW5	63	16233	2	2	1	1	0.29	1.639	1.874	1	0.953	0.822	0.765	0.889	0.918	1.75257	0.976217	0.792988	0.903384	Uncharacterized protein OS=Solanum lycopersicum PE=4 SV=1
3837	1	UniProt_Tomato	K4D9T1	42	48573	2	2	2	2	0.19	1.755	1.75	1	1.193	1.794	1.782	2.092	2.166	1.7525	1.09225	1.78799	2.12868	Uncharacterized protein OS=Solanum lycopersicum PE=4 SV=1
4298	1	UniProt_Tomato	K4BLL0	33	32519	2	2	1	1	0.14	1.843	1.658	1	1.146	1.262	1.507	1.653	1.717	1.74805	1.07051	1.37907	1.6847	Uncharacterized protein OS=Solanum lycopersicum PE=4 SV=1
3650	1	UniProt_Tomato	K4BZ78	47	51818	2	2	1	1	0.08	1.715	1.777	1	1.345	1.43	2.024	1.784	1.381	1.74572	1.15974	1.70127	1.56962	Uncharacterized protein OS=Solanum lycopersicum PE=3 SV=1
4666	1	UniProt_Tomato	K4BHD3	24	59273	2	2	1	1	0.07	1.755	1.736	1	1.165	0.892	1.018	1.03	0.89	1.74547	1.07935	0.95292	0.957445	Uncharacterized protein OS=Solanum lycopersicum PE=4 SV=1
4155	1	UniProt_Tomato	Q5K2N1	35	32916	2	2	2	2	0.29	1.564	1.937	1	1.396	1.386	1.379	1.372	1.211	1.74054	1.18152	1.3825	1.28899	Steroid 5-alpha-reductase DET2 OS=Solanum lycopersicum GN=DET2 PE=1 SV=1
1532	2	UniProt_Tomato	K4AXC1	98	240191	2	2	2	2	0.04	1.681	1.793	1	1.136	1.1	1.464	1.316	1.145	1.7361	1.06583	1.26902	1.22753	Uncharacterized protein OS=Solanum lycopersicum PE=4 SV=1
3370	1	UniProt_Tomato	K4BU07	56	14443	2	2	1	1	0.33	1.636	1.842	1	1.093	1.367	1.46	1.739	1.682	1.73595	1.04547	1.41273	1.71026	Uncharacterized protein OS=Solanum lycopersicum PE=4 SV=1
4473	1	UniProt_Tomato	K4D4Q2	29	155214	2	2	2	2	0.06	1.991	1.51	1	0.928	0.953	1.051	1.082	0.87	1.7339	0.963328	1.0008	0.970227	Uncharacterized protein OS=Solanum lycopersicum PE=4 SV=1
2992	1	UniProt_Tomato	K4BCT9	72	135858	2	2	2	2	0.06	1.649	1.82	1	1.493	1.462	1.345	2.137	1.427	1.73239	1.22188	1.40228	1.74628	Uncharacterized protein OS=Solanum lycopersicum PE=4 SV=1
2775	1	UniProt_Tomato	K4BCE1	84	78755	2	2	1	1	0.06	1.616	1.856	1	1.279	1.646	1.931	1.814	1.456	1.73185	1.13093	1.78281	1.62517	Uncharacterized protein OS=Solanum lycopersicum PE=4 SV=1
4263	1	UniProt_Tomato	K4CSM2	33	163830	2	2	2	2	0.05	2.099	1.423	1	1.529	1.177	1.615	1.569	1.192	1.72826	1.23653	1.37871	1.36757	Uncharacterized protein OS=Solanum lycopersicum PE=4 SV=1
3629	1	UniProt_Tomato	K4ATT0	47	82586	2	2	2	2	0.11	1.857	1.607	1	1.136	1.021	1.251	1.437	1.302	1.72748	1.06583	1.13016	1.36784	Uncharacterized protein OS=Solanum lycopersicum PE=4 SV=1
3291	1	UniProt_Tomato	K4CSN1	59	64107	2	2	1	1	0.07	1.714	1.741	1	1.542	1.648	1.677	1.676	1.893	1.72745	1.24177	1.66244	1.7812	Uncharacterized protein OS=Solanum lycopersicum PE=4 SV=1
4283	1	UniProt_Tomato	K4D5G7	33	42211	2	2	2	2	0.22	1.767	1.674	1	1.365	1.096	1.272	1.222	1.236	1.71987	1.16833	1.18073	1.22898	Uncharacterized protein OS=Solanum lycopersicum PE=4 SV=1
2346	1	UniProt_Tomato	K4AZ10	120	98248	2	2	2	2	0.09	1.68	1.748	1	1.477	1.425	1.433	1.998	1.664	1.71366	1.21532	1.42899	1.82337	Elongation factor G, mitochondrial OS=Solanum lycopersicum PE=3 SV=1
3755	1	UniProt_Tomato	K4BX61	44	50150	2	2	2	2	0.18	1.721	1.702	1	1.177	1.198	1.261	1.478	1.474	1.71147	1.0849	1.2291	1.476	Uncharacterized protein OS=Solanum lycopersicum PE=4 SV=1
3496	1	UniProt_Tomato	K4BI74	52	82530	2	2	2	2	0.11	1.712	1.71	1	1.399	1.154	1.319	1.632	1.328	1.711	1.18279	1.23374	1.47217	Uncharacterized protein OS=Solanum lycopersicum PE=4 SV=1
3672	1	UniProt_Tomato	K4BVK0	46	115295	2	2	2	2	0.08	1.746	1.672	1	1.181	1.063	1.188	1.315	1.138	1.7086	1.08674	1.12376	1.2233	Uncharacterized protein OS=Solanum lycopersicum PE=4 SV=1
2300	1	UniProt_Tomato	K4BB22	127	54786	2	2	1	1	0.08	1.731	1.686	1	1.094	1.186	1.225	1.339	1.492	1.70835	1.04594	1.20534	1.41343	Uncharacterized protein OS=Solanum lycopersicum PE=4 SV=1
3652	1	UniProt_Tomato	K4CNT3	47	34712	2	2	1	1	0.13	1.866	1.563	1	0.681	1.034	0.976	0.915	0.843	1.70779	0.825227	1.00458	0.878262	Uncharacterized protein OS=Solanum lycopersicum PE=4 SV=1
3529	1	UniProt_Tomato	K4BTM8	51	22640	2	2	1	1	0.2	1.672	1.739	1	1.322	1.438	1.489	1.736	1.327	1.70517	1.14978	1.46328	1.51779	Uncharacterized protein OS=Solanum lycopersicum PE=4 SV=1
4447	1	UniProt_Tomato	Q84XL1	30	23135	2	2	1	1	0.2	2.372	1.224	1	0.686	2.12	0.988	3.461	5.648	1.70392	0.828251	1.44726	4.42128	SP2G OS=Solanum lycopersicum GN=SP2G PE=4 SV=1
3232	1	UniProt_Tomato	K4CTP1	61	31972	2	2	1	1	0.14	1.671	1.732	1	0.995	1.015	1.397	1.404	1.44	1.70123	0.997497	1.19078	1.42189	Uncharacterized protein OS=Solanum lycopersicum PE=4 SV=1
3887	1	UniProt_Tomato	K4D5D0	40	70755	2	2	2	2	0.13	1.746	1.653	1	1.475	1.402	1.646	1.8	1.262	1.69886	1.2145	1.51911	1.50718	Uncharacterized protein OS=Solanum lycopersicum PE=4 SV=1
3478	1	UniProt_Tomato	K4AX41	52	28637	2	2	1	1	0.16	1.822	1.575	1	1.146	1.101	1.186	1.24	1.472	1.694	1.07051	1.14271	1.35103	Uncharacterized protein OS=Solanum lycopersicum PE=4 SV=1
2828	2	UniProt_Tomato	K4BNP4	37	56976	2	2	2	2	0.16	1.969	1.452	1	1.002	1.161	1.348	1.479	1.599	1.69085	1.001	1.25101	1.53783	Uncharacterized protein OS=Solanum lycopersicum PE=4 SV=1
3098	1	UniProt_Tomato	K4AT34	68	18858	2	2	1	1	0.25	1.836	1.556	1	1	1.086	1.114	1.617	1.352	1.69021	1	1.09991	1.47857	Uncharacterized protein OS=Solanum lycopersicum PE=4 SV=1
2336	2	UniProt_Tomato	K4D5N9	40	29524	2	2	2	2	0.33	1.701	1.65	1	1.539	1.518	1.627	1.488	1.057	1.67531	1.24056	1.57156	1.25412	Uncharacterized protein OS=Solanum lycopersicum PE=4 SV=1
2681	1	UniProt_Tomato	K4C7K8	90	31451	2	2	2	2	0.31	1.712	1.627	1	0.963	1.26	1.36	1.725	1.922	1.66896	0.981326	1.30905	1.82084	Uncharacterized protein OS=Solanum lycopersicum PE=4 SV=1
4397	1	UniProt_Tomato	K4BXA4	31	22053	2	2	1	1	0.21	1.661	1.673	1	0.645	0.599	0.766	0.66	0.61	1.66699	0.803119	0.677373	0.634508	Uncharacterized protein OS=Solanum lycopersicum PE=4 SV=1
4234	1	UniProt_Tomato	K4DG54	34	73900	2	2	2	2	0.12	1.555	1.782	1	1.659	1.523	1.479	1.624	1.165	1.66464	1.28802	1.50084	1.37549	Uncharacterized protein OS=Solanum lycopersicum PE=4 SV=1
728	3	UniProt_Tomato	K4CXZ7	39	55238	2	2	2	2	0.17	1.725	1.606	1	1.498	1.96	1.845	1.516	1.447	1.66444	1.22393	1.90163	1.4811	Uncharacterized protein OS=Solanum lycopersicum PE=4 SV=1
2601	1	UniProt_Tomato	K4C2I3	98	44260	2	2	1	1	0.1	1.842	1.502	1	0.844	0.928	0.811	1.308	1.145	1.66334	0.918695	0.86753	1.22379	Serine/threonine-protein phosphatase OS=Solanum lycopersicum PE=3 SV=1
3663	1	UniProt_Tomato	K4CAB6	46	80270	2	2	2	2	0.11	1.868	1.481	1	1.148	1.097	1.358	1.474	1.211	1.66328	1.07145	1.22054	1.33604	Uncharacterized protein OS=Solanum lycopersicum PE=4 SV=1
2851	1	UniProt_Tomato	K4B861	79	39981	2	2	2	2	0.23	1.408	1.961	1	1.121	1.028	1.179	1.095	1.04	1.66165	1.05877	1.10091	1.06715	Uncharacterized protein OS=Solanum lycopersicum PE=4 SV=1
2797	1	UniProt_Tomato	K4D4U9	83	22150	2	2	1	1	0.21	1.757	1.571	1	1.177	1.196	1.431	1.509	1.551	1.6614	1.0849	1.30823	1.52986	Uncharacterized protein OS=Solanum lycopersicum PE=4 SV=1
3419	1	UniProt_Tomato	K4BF28	55	46545	2	2	2	2	0.2	1.8	1.533	1	1.233	1.427	1.476	1.639	1.79	1.66114	1.11041	1.45129	1.71284	Uncharacterized protein OS=Solanum lycopersicum PE=4 SV=1
4097	1	UniProt_Tomato	K4C7N1	36	68729	2	2	2	2	0.13	1.951	1.399	1	0.805	0.806	0.758	0.982	1.013	1.6521	0.897218	0.781632	0.99738	Uncharacterized protein OS=Solanum lycopersicum PE=4 SV=1
3249	1	UniProt_Tomato	K4BXY3	61	71982	2	2	2	2	0.12	1.69	1.614	1	1.358	1.293	1.462	1.55	1.177	1.65156	1.16533	1.37491	1.35069	Uncharacterized protein OS=Solanum lycopersicum PE=4 SV=1
3149	1	UniProt_Tomato	K4ASD4	65	25892	2	2	2	2	0.38	1.679	1.622	1	0.83	1.03	1.236	1.003	0.958	1.65025	0.911043	1.12831	0.980242	Cytokinin riboside 5'-monophosphate phosphoribohydrolase OS=Solanum lycopersicum PE=3 SV=1
3630	1	UniProt_Tomato	G3K2M5	47	33263	2	2	2	2	0.29	1.682	1.619	1	1.083	1.07	1.114	1.31	1.425	1.6502	1.04067	1.09178	1.36629	Methionine sulfoxide reductase A5 OS=Solanum lycopersicum GN=MSRA5 PE=3 SV=1
4408	1	UniProt_Tomato	K4CM05	31	23582	2	2	2	2	0.43	1.58	1.722	1	0.885	0.845	1.185	1.152	0.871	1.64947	0.940744	1.00066	1.00169	Uncharacterized protein OS=Solanum lycopersicum PE=4 SV=1
2595	1	UniProt_Tomato	K4CGB8	99	40113	2	2	1	1	0.11	1.569	1.73	1	0.981	1.01	1.109	1.234	1.136	1.64753	0.990454	1.05834	1.18399	Ubiquinone biosynthesis O-methyltransferase, mitochondrial OS=Solanum lycopersicum GN=COQ3 PE=3 SV=1
3267	1	UniProt_Tomato	K4CHU3	60	44419	2	2	2	2	0.21	1.568	1.729	1	1.223	1.165	1.264	1.242	1.337	1.64653	1.10589	1.21349	1.28862	Uncharacterized protein OS=Solanum lycopersicum PE=4 SV=1
2783	1	UniProt_Tomato	K4AZA5	84	58986	2	2	2	2	0.15	1.815	1.492	1	1.298	1.452	1.432	1.755	1.289	1.64559	1.1393	1.44197	1.50406	Uncharacterized protein OS=Solanum lycopersicum PE=4 SV=1
3585	1	UniProt_Tomato	K4D3F1	49	44900	2	2	1	1	0.1	1.784	1.517	1	1.119	1.052	1.177	1.417	0.94	1.64509	1.05783	1.11275	1.15411	Uncharacterized protein OS=Solanum lycopersicum PE=4 SV=1
3832	1	UniProt_Tomato	K4BTV3	42	16371	2	2	1	1	0.29	1.681	1.6	1	1.287	1.167	1.087	1.65	1.776	1.64	1.13446	1.12629	1.71184	Uncharacterized protein OS=Solanum lycopersicum PE=4 SV=1
3210	1	UniProt_Tomato	K4AVB0	62	107114	2	2	1	1	0.04	2.052	1.31	1	1.021	1.134	1.296	1.486	1.817	1.63955	1.01045	1.2123	1.64319	Uncharacterized protein OS=Solanum lycopersicum PE=4 SV=1
4489	1	UniProt_Tomato	K4BSM7	29	14259	2	2	1	1	0.34	1.856	1.443	1	0.945	0.818	1.002	0.985	1.08	1.63652	0.972111	0.905338	1.03141	Uncharacterized protein OS=Solanum lycopersicum PE=4 SV=1
2957	1	UniProt_Tomato	Q9FT21	74	33466	2	2	2	2	0.29	1.596	1.67	1	0.972	1.373	1.107	2.086	2.164	1.63258	0.985901	1.23285	2.12464	Putative glutathione S-transferase T3 OS=Solanum lycopersicum PE=2 SV=1
3681	1	UniProt_Tomato	K4AZT8	46	20628	2	2	1	1	0.22	1.481	1.798	1	1.079	1.256	1.192	1.466	1.348	1.63182	1.03875	1.22358	1.40576	UBC31 OS=Solanum lycopersicum PE=2 SV=1
780	2	UniProt_Tomato	K4C6U7	59	27585	2	2	2	2	0.35	1.632	1.621	1	1.172	1.504	1.681	2.029	1.78	1.62649	1.08259	1.59004	1.90043	Uncharacterized protein OS=Solanum lycopersicum PE=3 SV=1
2184	1	UniProt_Tomato	K4CGQ5	141	51599	2	2	1	1	0.09	2.048	1.29	1	1.075	2.447	2.599	2.904	5.606	1.6254	1.03682	2.52186	4.03483	Uncharacterized protein OS=Solanum lycopersicum PE=4 SV=1
2459	1	UniProt_Tomato	K4B0W5	110	58421	2	2	2	2	0.16	1.528	1.723	1	1.073	1.228	1.275	1.63	1.238	1.62257	1.03586	1.25128	1.42054	Uncharacterized protein OS=Solanum lycopersicum PE=4 SV=1
4435	1	UniProt_Tomato	K4BXP3	30	51315	2	2	1	1	0.09	2.217	1.184	1	1.188	1.473	1.634	1.74	1.466	1.62016	1.08995	1.55141	1.59713	Uncharacterized protein OS=Solanum lycopersicum PE=4 SV=1
2682	1	UniProt_Tomato	K4B3F9	90	66844	2	2	1	1	0.07	1.588	1.646	1	1.804	1.448	1.734	1.392	1.13	1.61674	1.34313	1.58456	1.25418	Polyol/monosaccharide transporter 4 OS=Solanum lycopersicum GN=PMT4 PE=2 SV=1
4035	1	UniProt_Tomato	K4B182	38	35417	2	2	2	2	0.27	1.776	1.471	1	0.981	1.256	1.346	1.391	1.661	1.61632	0.990454	1.30022	1.52002	Uncharacterized protein OS=Solanum lycopersicum PE=4 SV=1
2988	1	UniProt_Tomato	K4B3P1	73	67605	2	2	1	1	0.06	1.389	1.878	1	1.352	1.109	1.252	1.376	0.926	1.6151	1.16276	1.17833	1.12879	Protein DETOXIFICATION OS=Solanum lycopersicum PE=3 SV=1
2778	1	UniProt_Tomato	K4CE58	84	56151	2	2	1	1	0.08	1.416	1.839	1	1.297	1.554	1.411	1.44	1.184	1.6137	1.13886	1.48077	1.30574	Uncharacterized protein OS=Solanum lycopersicum PE=4 SV=1
3540	1	UniProt_Tomato	K4D935	50	86066	2	2	2	2	0.1	1.632	1.593	1	0.955	1.121	1.166	1.481	1.598	1.61238	0.977241	1.14328	1.53839	Uncharacterized protein OS=Solanum lycopersicum PE=4 SV=1
3165	1	UniProt_Tomato	K4DBI1	64	10218	2	2	2	2	1.23	1.537	1.685	1	1.068	1.259	1.194	1.195	1.174	1.6093	1.03344	1.22607	1.18445	Uncharacterized protein OS=Solanum lycopersicum PE=4 SV=1
3079	1	UniProt_Tomato	K4BBI2	69	115686	2	2	1	1	0.04	1.655	1.559	1	1.46	1.707	2.009	2.687	2.053	1.60628	1.2083	1.85185	2.3487	Uncharacterized protein OS=Solanum lycopersicum PE=4 SV=1
3783	1	UniProt_Tomato	K4BJY0	43	68592	2	2	1	1	0.06	1.616	1.59	1	1.111	1.202	1.311	2.004	1.568	1.60295	1.05404	1.25532	1.77265	Uncharacterized protein OS=Solanum lycopersicum PE=4 SV=1
3187	1	UniProt_Tomato	K4B9C1	63	82504	2	2	1	1	0.05	1.609	1.591	1	1.005	0.928	0.939	0.975	1.131	1.59997	1.0025	0.933484	1.05011	Uncharacterized protein OS=Solanum lycopersicum PE=4 SV=1
3761	1	UniProt_Tomato	Q43780	44	25405	2	2	1	1	0.18	1.664	1.536	1	1.006	1.184	1.205	1.459	1.345	1.59872	1.003	1.19445	1.40084	UBC27 OS=Solanum lycopersicum GN=LeUBC1 PE=2 SV=1
3493	1	UniProt_Tomato	K4B234	52	25955	2	2	1	1	0.18	1.596	1.59	1	1.209	1.054	1.262	1.508	1.327	1.593	1.09955	1.15332	1.41461	Uncharacterized protein OS=Solanum lycopersicum PE=4 SV=1
3289	1	UniProt_Tomato	K4D8K1	59	38562	2	2	1	1	0.12	1.591	1.592	1	1.163	1.393	1.592	1.797	1.866	1.5915	1.07842	1.48918	1.83118	Uncharacterized protein OS=Solanum lycopersicum PE=4 SV=1
3179	1	UniProt_Tomato	K4C679	64	78006	2	2	2	2	0.11	1.613	1.555	1	0.953	0.748	0.885	0.942	0.763	1.58373	0.976217	0.813622	0.847789	Uncharacterized protein OS=Solanum lycopersicum PE=4 SV=1
3408	1	UniProt_Tomato	K4BEU5	55	48150	2	2	2	2	0.19	1.48	1.686	1	1.213	1.226	1.253	1.478	1.247	1.57965	1.10136	1.23943	1.3576	Uncharacterized protein OS=Solanum lycopersicum PE=4 SV=1
3395	1	UniProt_Tomato	K4BPY2	55	19159	2	2	1	1	0.24	1.651	1.502	1	0.79	0.895	1.071	0.938	0.807	1.57474	0.888819	0.979053	0.870038	Cysteine proteinase inhibitor OS=Solanum lycopersicum PE=3 SV=1
2740	1	UniProt_Tomato	K4BM91	87	36075	2	2	1	1	0.12	1.719	1.434	1	1.209	1.9	1.686	2.488	2.92	1.57005	1.09955	1.7898	2.69536	Anamorsin homolog OS=Solanum lycopersicum PE=3 SV=1
3367	1	UniProt_Tomato	K4AYD7	56	47124	2	2	2	2	0.2	1.605	1.533	1	1.07	1.288	1.343	1.78	1.766	1.56859	1.03441	1.31521	1.77299	Uncharacterized protein OS=Solanum lycopersicum PE=4 SV=1
4598	1	UniProt_Tomato	K4BEY8	26	135249	2	2	1	1	0.03	1.614	1.523	1	0.921	0.849	1.062	0.939	0.903	1.56784	0.959687	0.949546	0.920824	Uncharacterized protein OS=Solanum lycopersicum PE=4 SV=1
3616	1	UniProt_Tomato	K4BAF5	48	43808	2	2	1	1	0.1	1.79	1.373	1	1.436	1.59	1.528	2.286	1.974	1.5677	1.19833	1.55869	2.12428	Uncharacterized protein OS=Solanum lycopersicum PE=4 SV=1
3392	1	UniProt_Tomato	K4CUA7	56	110514	2	2	2	2	0.08	1.805	1.354	1	1.33	1.407	1.294	1.484	1.088	1.56332	1.15326	1.34932	1.27067	Uncharacterized protein OS=Solanum lycopersicum PE=4 SV=1
3744	1	UniProt_Tomato	K4CX70	44	50845	2	2	1	1	0.09	1.525	1.594	1	1.132	1.263	1.3	0.999	0.899	1.55912	1.06395	1.28137	0.947682	Uncharacterized protein OS=Solanum lycopersicum PE=3 SV=1
2532	1	UniProt_Tomato	K4DA25	104	41614	2	2	2	2	0.22	1.607	1.51	1	1.189	0.785	0.831	0.84	0.756	1.55775	1.09041	0.807673	0.796894	Uncharacterized protein OS=Solanum lycopersicum PE=4 SV=1
2562	1	UniProt_Tomato	K4CPY2	102	11650	2	2	1	1	0.42	1.606	1.504	1	0.737	1.084	0.96	1.028	1.205	1.55416	0.858487	1.02012	1.11299	Uncharacterized protein OS=Solanum lycopersicum PE=3 SV=1
3615	1	UniProt_Tomato	K4DHB2	48	25626	2	2	2	2	0.39	1.605	1.502	1	1.06	1.128	1.215	1.264	1.307	1.55265	1.02956	1.17069	1.28532	Uncharacterized protein OS=Solanum lycopersicum PE=4 SV=1
4223	1	UniProt_Tomato	K4BBE9	34	74248	2	2	1	1	0.06	1.796	1.335	1	1.144	1.223	1.438	1.563	1.548	1.54844	1.06958	1.32615	1.55548	Uncharacterized protein OS=Solanum lycopersicum PE=4 SV=1
2939	1	UniProt_Tomato	K4CWC9	75	75026	2	2	2	2	0.12	2.423	0.985	1	0.729	0.759	0.675	0.976	0.667	1.54488	0.853815	0.715769	0.806841	Beta-amylase OS=Solanum lycopersicum PE=3 SV=1
2811	1	UniProt_Tomato	K4CXV2	82	40798	2	2	2	2	0.23	1.458	1.633	1	0.949	0.858	0.837	0.786	0.962	1.54302	0.974166	0.847435	0.869559	Uncharacterized protein OS=Solanum lycopersicum PE=4 SV=1
3609	1	UniProt_Tomato	K4C4N4	48	38266	2	2	2	2	0.25	1.487	1.601	1	1.124	1.159	1.29	1.707	1.559	1.54295	1.06019	1.22275	1.63132	Uncharacterized protein OS=Solanum lycopersicum PE=4 SV=1
2981	1	UniProt_Tomato	K4B9P8	73	36592	2	2	2	2	0.26	1.62	1.467	1	1.12	1.241	1.351	1.542	1.511	1.5416	1.0583	1.29483	1.52642	Vacuolar protein sorting-associated protein 28 homolog OS=Solanum lycopersicum PE=3 SV=1
3343	1	UniProt_Tomato	K4BSC0	57	44944	2	2	2	2	0.21	1.536	1.542	1	1.178	1.369	1.53	1.373	1.289	1.539	1.08536	1.44726	1.33034	Uncharacterized protein OS=Solanum lycopersicum PE=4 SV=1
3555	1	UniProt_Tomato	K4CJ39	50	79401	2	2	2	2	0.11	1.488	1.583	1	1.311	1.208	1.196	1.354	0.97	1.53477	1.14499	1.20199	1.14603	Eukaryotic translation initiation factor 2A OS=Solanum lycopersicum PE=3 SV=1
3170	1	UniProt_Tomato	K4CHP2	64	12333	2	2	2	2	0.95	1.599	1.469	1	0.814	1.442	1.681	1.221	1.215	1.53262	0.902219	1.55692	1.218	Uncharacterized protein OS=Solanum lycopersicum PE=4 SV=1
4417	1	UniProt_Tomato	K4D3Z7	30	54204	2	2	2	2	0.17	1.301	1.797	1	0.93	1.11	1.345	1.538	1.585	1.52902	0.964365	1.22186	1.56132	Uncharacterized protein OS=Solanum lycopersicum PE=3 SV=1
2996	1	UniProt_Tomato	Q6DUX2	72	27235	2	2	2	2	0.36	1.619	1.444	1	0.991	1.377	1.367	1.729	1.718	1.529	0.99549	1.37199	1.72349	Regulator of gene silencing OS=Solanum lycopersicum PE=2 SV=1
2924	1	UniProt_Tomato	K4DBU6	76	60371	2	2	1	1	0.07	1.535	1.518	1	0.895	1.061	1.061	1.03	1.077	1.52648	0.946044	1.061	1.05324	Uncharacterized protein OS=Solanum lycopersicum PE=3 SV=1
3081	1	UniProt_Tomato	K4C381	68	181545	2	2	1	1	0.02	1.402	1.657	1	0.92	0.858	0.986	1.172	0.943	1.52418	0.959166	0.919776	1.05128	Uncharacterized protein OS=Solanum lycopersicum PE=4 SV=1
2291	1	UniProt_Tomato	K4C1K8	128	30091	2	2	2	2	0.32	1.601	1.444	1	0.875	0.857	1.038	1.111	1.153	1.52047	0.935414	0.943168	1.13181	Uncharacterized protein OS=Solanum lycopersicum PE=4 SV=1
4066	1	UniProt_Tomato	K4CX61	37	58593	2	2	1	1	0.07	1.543	1.491	1	1.531	2.023	1.956	2.466	1.463	1.51678	1.23734	1.98922	1.89941	Uncharacterized protein OS=Solanum lycopersicum PE=4 SV=1
2670	1	UniProt_Tomato	K4BMX0	92	34292	2	2	1	1	0.13	1.517	1.515	1	1.24	1.204	1.327	1.736	1.315	1.516	1.11355	1.264	1.51091	Uncharacterized protein OS=Solanum lycopersicum PE=4 SV=1
3913	1	UniProt_Tomato	K4D4Z3	40	64854	2	2	2	2	0.14	1.596	1.427	1	1.003	1.248	1.293	1.414	1.378	1.50914	1.0015	1.2703	1.39588	Uncharacterized protein OS=Solanum lycopersicum PE=4 SV=1
3131	1	UniProt_Tomato	K4CGL3	66	30086	2	2	2	2	0.32	1.58	1.436	1	1.116	1.866	1.144	1.352	1.726	1.50628	1.05641	1.46106	1.5276	Uncharacterized protein OS=Solanum lycopersicum PE=4 SV=1
3550	1	UniProt_Tomato	K4CHK1	50	27510	2	2	1	1	0.16	1.529	1.48	1	1.059	1.116	1.635	1.38	1.038	1.5043	1.02908	1.3508	1.19685	Uncharacterized protein OS=Solanum lycopersicum PE=4 SV=1
3321	1	UniProt_Tomato	K4BRH8	58	39430	2	2	2	2	0.24	1.416	1.597	1	1.311	1.477	1.627	2.001	1.577	1.50378	1.14499	1.55019	1.77639	Ubiquitin thioesterase OS=Solanum lycopersicum PE=3 SV=1
2962	1	UniProt_Tomato	K4DBF5	74	49818	2	2	2	2	0.18	1.531	1.467	1	0.884	1.007	1.066	1.143	1.284	1.49866	0.940213	1.03608	1.21145	Uncharacterized protein OS=Solanum lycopersicum PE=4 SV=1
2969	1	UniProt_Tomato	K4CUM6	73	20941	2	2	1	1	0.22	1.451	1.538	1	0.943	1.007	0.961	1.339	1.312	1.49387	0.971082	0.983731	1.32543	PRA1 family protein OS=Solanum lycopersicum PE=3 SV=1
3879	1	UniProt_Tomato	K4C8G1	41	39727	2	2	2	2	0.24	1.523	1.462	1	0.937	1.086	1.035	1.434	1.205	1.49219	0.967988	1.06019	1.31452	Uncharacterized protein OS=Solanum lycopersicum PE=3 SV=1
4568	1	UniProt_Tomato	Q93XE2	27	42591	2	2	1	1	0.1	1.574	1.402	1	0.857	1.327	1.166	1.944	3.119	1.48551	0.925743	1.2439	2.46238	Nuclear matrix protein 1 OS=Solanum lycopersicum GN=NMP1 PE=2 SV=1
3084	1	UniProt_Tomato	K4B3K6	68	44860	2	2	2	2	0.21	1.591	1.387	1	1.141	1.004	1.096	1.337	1.15	1.4855	1.06818	1.04899	1.23998	Uncharacterized protein OS=Solanum lycopersicum PE=4 SV=1
2498	1	UniProt_Tomato	K4CEK4	107	73319	2	2	2	2	0.12	1.478	1.493	1	2.465	2.979	2.323	1.817	1.246	1.48548	1.57003	2.63063	1.50465	Uncharacterized protein OS=Solanum lycopersicum PE=3 SV=1
3213	1	UniProt_Tomato	K4BSV7	62	61670	2	2	2	2	0.15	1.575	1.398	1	0.757	1.068	1.007	1.259	1.532	1.48386	0.870057	1.03705	1.38881	Uncharacterized protein OS=Solanum lycopersicum PE=3 SV=1
2791	2	UniProt_Tomato	K4CVA7	28	43042	2	2	2	2	0.22	1.386	1.579	1	1.341	1.441	1.537	1.739	1.509	1.47936	1.15802	1.48823	1.61992	Uncharacterized protein OS=Solanum lycopersicum PE=4 SV=1
3388	1	UniProt_Tomato	K4BM95	56	32896	2	2	1	1	0.14	1.284	1.698	1	0.97	1.11	1.246	1.155	1.207	1.47656	0.984886	1.17604	1.18071	Uncharacterized protein OS=Solanum lycopersicum PE=4 SV=1
2993	1	UniProt_Tomato	K4C961	72	59147	2	2	2	2	0.15	1.465	1.486	1	1.031	1.233	1.629	1.709	1.504	1.47546	1.01538	1.41724	1.60323	Uncharacterized protein OS=Solanum lycopersicum PE=3 SV=1
3163	1	UniProt_Tomato	K4CDQ9	64	47100	2	2	2	2	0.2	1.422	1.515	1	1.544	1.582	1.873	2.026	1.246	1.46776	1.24258	1.72136	1.58883	Uncharacterized protein OS=Solanum lycopersicum PE=4 SV=1
3191	1	UniProt_Tomato	K4CIY9	63	97371	2	2	2	2	0.09	1.492	1.443	1	1.165	1.383	1.418	1.639	1.182	1.4673	1.07935	1.40039	1.39187	Uncharacterized protein OS=Solanum lycopersicum PE=4 SV=1
4253	1	UniProt_Tomato	K4BTR8	33	47390	2	2	1	1	0.09	1.527	1.406	1	0.884	0.938	1.023	0.947	0.94	1.46525	0.940213	0.979578	0.943494	Uncharacterized protein OS=Solanum lycopersicum PE=4 SV=1
4429	1	UniProt_Tomato	K4DAZ0	30	38980	2	2	1	1	0.11	1.496	1.431	1	1.013	1.022	0.878	1.235	1.228	1.46314	1.00648	0.947268	1.2315	Uncharacterized protein OS=Solanum lycopersicum PE=3 SV=1
3601	1	UniProt_Tomato	K4CHC5	48	70933	2	2	2	2	0.13	1.396	1.531	1	0.878	1.145	0.983	1.556	1.726	1.46194	0.937017	1.06091	1.6388	Uncharacterized protein OS=Solanum lycopersicum PE=4 SV=1
3059	1	UniProt_Tomato	Q7XBB3	70	47605	2	2	1	1	0.09	1.624	1.315	1	1.093	1.3	1.34	1.901	1.683	1.46136	1.04547	1.31985	1.78868	Putative spermine synthase OS=Solanum lycopersicum GN=SPM1 PE=2 SV=1
3852	1	UniProt_Tomato	K4B7I5	41	62485	2	2	2	2	0.14	1.513	1.401	1	1.279	1.315	1.53	1.381	1.105	1.45592	1.13093	1.41843	1.23532	Uncharacterized protein OS=Solanum lycopersicum PE=4 SV=1
2288	1	UniProt_Tomato	K4D432	129	44392	2	2	1	1	0.1	1.472	1.436	1	1.355	1.338	1.615	1.542	1.604	1.45389	1.16404	1.46999	1.57269	Uncharacterized protein OS=Solanum lycopersicum PE=4 SV=1
2665	1	UniProt_Tomato	K4B7K6	92	21107	2	2	1	1	0.22	1.421	1.485	1	0.776	1.396	1.485	1.496	1.562	1.45265	0.880909	1.43981	1.52864	Glycine cleavage system H protein OS=Solanum lycopersicum PE=3 SV=1
2968	1	UniProt_Tomato	K4C7B7	73	47194	2	2	1	1	0.09	1.601	1.315	1	1.009	1.004	1.266	1.101	1.119	1.45097	1.00449	1.12741	1.10996	Uncharacterized protein OS=Solanum lycopersicum PE=4 SV=1
3414	1	UniProt_Tomato	K4AXA9	55	78405	2	2	2	2	0.11	1.563	1.346	1	0.899	0.988	1.123	1.182	1.198	1.45045	0.948156	1.05334	1.18997	Uncharacterized protein OS=Solanum lycopersicum PE=4 SV=1
4362	1	UniProt_Tomato	K4BM60	31	41569	2	2	1	1	0.11	1.36	1.544	1	0.865	0.791	0.928	0.943	0.901	1.44908	0.930054	0.856766	0.921761	Uncharacterized protein OS=Solanum lycopersicum PE=4 SV=1
3129	1	UniProt_Tomato	K4C6D9	66	22546	2	2	1	1	0.2	1.468	1.427	1	1.596	1.83	1.645	1.917	1.561	1.44735	1.26333	1.73504	1.72987	Uncharacterized protein OS=Solanum lycopersicum PE=4 SV=1
2659	1	UniProt_Tomato	K4BWC0	93	60760	2	2	1	1	0.07	1.625	1.284	1	1.167	1.431	1.419	1.392	1.321	1.44447	1.08028	1.42499	1.35604	Glycosyltransferase OS=Solanum lycopersicum PE=3 SV=1
2689	1	UniProt_Tomato	K4BF93	90	39692	2	2	1	1	0.11	1.394	1.493	1	1.238	1.385	1.442	1.382	1.258	1.44265	1.11265	1.41321	1.31854	Uncharacterized protein OS=Solanum lycopersicum PE=4 SV=1
2290	1	UniProt_Tomato	K4CH44	128	14661	2	2	1	1	0.33	1.315	1.582	1	1.159	0.889	0.941	0.842	0.838	1.44233	1.07657	0.914631	0.839998	Uncharacterized protein OS=Solanum lycopersicum PE=4 SV=1
3689	1	UniProt_Tomato	K4BS82	46	47215	2	2	1	1	0.09	1.447	1.435	1	1.065	1.253	1.304	1.607	1.769	1.44099	1.03199	1.27825	1.68606	Uncharacterized protein OS=Solanum lycopersicum PE=4 SV=1
4229	1	UniProt_Tomato	K4C085	34	104311	2	2	1	1	0.04	1.48	1.395	1	1.238	1.358	1.388	2.058	1.956	1.43687	1.11265	1.37292	2.00635	Uncharacterized protein OS=Solanum lycopersicum PE=4 SV=1
3019	1	UniProt_Tomato	K4C252	71	67974	2	2	2	2	0.13	1.464	1.409	1	1.062	1.074	1.105	1.413	1.255	1.43624	1.03053	1.08939	1.33166	Uncharacterized protein OS=Solanum lycopersicum PE=4 SV=1
3091	1	UniProt_Tomato	K4CAW2	68	41337	2	2	1	1	0.11	1.273	1.619	1	0.703	0.862	0.848	0.872	0.914	1.43561	0.838451	0.854971	0.892753	Uncharacterized protein OS=Solanum lycopersicum PE=4 SV=1
2805	1	UniProt_Tomato	K4BDZ8	82	11278	2	2	1	1	0.44	1.433	1.426	1	1.26	1.469	1.439	1.749	1.813	1.4295	1.1225	1.45392	1.78071	Uncharacterized protein OS=Solanum lycopersicum PE=4 SV=1
3201	1	UniProt_Tomato	K4CF13	63	28366	2	2	1	1	0.16	1.262	1.605	1	0.757	1.004	1.12	1.087	1.116	1.4232	0.870057	1.06042	1.1014	Uncharacterized protein OS=Solanum lycopersicum PE=4 SV=1
4280	1	UniProt_Tomato	K4BI97	33	58558	2	2	2	2	0.16	1.431	1.413	1	1.084	1.175	1.221	1.487	1.334	1.42197	1.04115	1.19778	1.40842	Uncharacterized protein OS=Solanum lycopersicum PE=4 SV=1
3145	1	UniProt_Tomato	K4CQZ8	65	44726	2	2	1	1	0.1	1.394	1.449	1	0.974	1.025	1.067	1.844	2.133	1.42123	0.986914	1.04579	1.98324	Uncharacterized protein OS=Solanum lycopersicum PE=4 SV=1
4143	1	UniProt_Tomato	K4BY66	35	62252	2	2	2	2	0.15	1.474	1.35	1	0.697	0.865	1.056	0.995	0.826	1.41064	0.834865	0.955741	0.90657	Protein DETOXIFICATION OS=Solanum lycopersicum PE=3 SV=1
2776	1	UniProt_Tomato	K4C3E4	84	20684	2	2	1	1	0.22	1.504	1.322	1	0.772	0.867	1.019	1.065	1.014	1.41007	0.878635	0.939932	1.03919	Uncharacterized protein OS=Solanum lycopersicum PE=4 SV=1
2951	1	UniProt_Tomato	K4BWK4	74	67107	2	2	2	2	0.13	1.33	1.488	1	0.875	1.02	1.167	1.036	1.056	1.40678	0.935414	1.09103	1.04595	Uncharacterized protein OS=Solanum lycopersicum PE=4 SV=1
3083	1	UniProt_Tomato	K4C6Q7	68	44972	2	2	1	1	0.1	1.323	1.493	1	1.005	1.09	1.186	1.093	1.017	1.40543	1.0025	1.13699	1.05432	Uncharacterized protein OS=Solanum lycopersicum PE=4 SV=1
2564	1	UniProt_Tomato	K4CBM6	102	65522	2	2	1	1	0.07	1.348	1.449	1	0.951	1.021	1.034	1.309	1.581	1.39759	0.975192	1.02748	1.43859	Uncharacterized protein OS=Solanum lycopersicum PE=4 SV=1
3207	1	UniProt_Tomato	K4BMW6	63	44720	2	2	2	2	0.21	1.35	1.44	1	0.998	1.021	1.14	1.208	0.836	1.39427	0.998999	1.07886	1.00493	Uncharacterized protein OS=Solanum lycopersicum PE=4 SV=1
4152	1	UniProt_Tomato	K4CLR0	35	27857	2	2	1	1	0.16	1.494	1.288	1	0.956	1.125	1.545	1.047	1.325	1.38718	0.977753	1.31838	1.17783	Uncharacterized protein OS=Solanum lycopersicum PE=3 SV=1
4028	1	UniProt_Tomato	K4D695	38	25030	2	2	1	1	0.18	1.485	1.295	1	0.856	0.846	0.814	0.833	0.771	1.38675	0.925203	0.829846	0.801401	Gamma-glutamylcyclotransferase OS=Solanum lycopersicum PE=3 SV=1
3424	1	UniProt_Tomato	K4B0X7	55	39135	2	2	1	1	0.11	1.314	1.46	1	0.895	0.995	1.207	1.124	1.103	1.38508	0.946044	1.09589	1.11345	Uncharacterized protein OS=Solanum lycopersicum PE=4 SV=1
2926	2	UniProt_Tomato	K4AZU6	40	45754	2	2	2	2	0.2	1.377	1.385	1	1.392	1.305	1.411	1.515	1.31	1.38099	1.17983	1.35697	1.40878	Uncharacterized protein OS=Solanum lycopersicum PE=3 SV=1
3022	1	UniProt_Tomato	K4DI01	71	39141	2	2	1	1	0.11	1.368	1.39	1	1.427	1.463	1.33	1.673	1.159	1.37896	1.19457	1.39492	1.39248	Uncharacterized protein OS=Solanum lycopersicum PE=4 SV=1
2504	1	UniProt_Tomato	K4B365	106	50582	2	2	1	1	0.09	1.362	1.386	1	1.056	1.074	1.234	1.109	1.1	1.37395	1.02762	1.15122	1.10449	Uncharacterized protein OS=Solanum lycopersicum PE=4 SV=1
3348	1	UniProt_Tomato	K4AX85	57	114007	2	2	2	2	0.08	1.319	1.428	1	1.03	1.046	0.999	1.159	1.005	1.37242	1.01489	1.02223	1.07926	Uncharacterized protein OS=Solanum lycopersicum PE=4 SV=1
4021	1	UniProt_Tomato	K4B0N7	38	53992	2	2	1	1	0.08	1.911	0.972	1	1.158	1.083	1.427	0.957	0.966	1.3629	1.0761	1.24316	0.961489	Uncharacterized protein OS=Solanum lycopersicum PE=3 SV=1
2920	1	UniProt_Tomato	K4C744	76	36909	2	2	2	2	0.26	1.271	1.459	1	1.232	1.455	1.618	1.651	1.578	1.36176	1.10995	1.53434	1.61409	Uncharacterized protein OS=Solanum lycopersicum PE=4 SV=1
4275	1	UniProt_Tomato	K4B215	33	15472	2	2	1	1	0.31	1.202	1.542	1	1.119	1.234	1.877	1.914	1.434	1.36143	1.05783	1.52191	1.65671	Uncharacterized protein OS=Solanum lycopersicum PE=4 SV=1
3257	1	UniProt_Tomato	K4BG89	60	41910	2	2	2	2	0.22	1.368	1.345	1	1.162	1.167	1.273	1.382	1.256	1.35645	1.07796	1.21885	1.31749	Uncharacterized protein OS=Solanum lycopersicum PE=4 SV=1
3747	1	UniProt_Tomato	K4CF29	44	45614	2	2	2	2	0.2	1.321	1.378	1	1.285	1.175	1.339	1.362	1.432	1.3492	1.13358	1.25432	1.39656	Uncharacterized protein OS=Solanum lycopersicum PE=4 SV=1
3099	1	UniProt_Tomato	K4B5E3	68	31622	2	2	2	2	0.3	1.395	1.304	1	0.969	1.08	1.053	1.281	1.449	1.34873	0.984378	1.06641	1.36241	Uncharacterized protein OS=Solanum lycopersicum PE=3 SV=1
4329	1	UniProt_Tomato	K4B273	32	21597	2	2	1	1	0.21	1.426	1.266	1	0.605	1.037	0.808	0.801	0.917	1.34362	0.777817	0.915367	0.85704	Uncharacterized protein OS=Solanum lycopersicum PE=3 SV=1
3998	1	UniProt_Tomato	K4CPN8	38	23537	2	2	1	1	0.19	1.227	1.469	1	1.139	1.153	1.273	1.096	0.979	1.34256	1.06724	1.21152	1.03585	Uncharacterized protein OS=Solanum lycopersicum PE=4 SV=1
2823	1	UniProt_Tomato	K4BUH5	81	37289	2	2	1	1	0.12	1.228	1.431	1	0.967	1.192	1.104	1.119	0.946	1.32562	0.983362	1.14716	1.02887	Uncharacterized protein OS=Solanum lycopersicum PE=4 SV=1
3578	1	UniProt_Tomato	K4CPG6	49	26655	2	2	2	2	0.37	1.389	1.263	1	1.319	0.978	0.971	1.013	0.928	1.3245	1.14848	0.974494	0.969569	Uncharacterized protein OS=Solanum lycopersicum PE=4 SV=1
3352	1	UniProt_Tomato	K4CP03	57	33911	2	2	1	1	0.13	1.241	1.413	1	1.588	1.401	1.469	1.555	0.987	1.32421	1.26016	1.4346	1.23886	Uncharacterized protein OS=Solanum lycopersicum PE=3 SV=1
4450	1	UniProt_Tomato	K4BEP5	30	61276	2	2	2	2	0.15	1.255	1.391	1	1.388	1.655	1.964	1.756	1.374	1.32125	1.17813	1.80289	1.5533	Uncharacterized protein OS=Solanum lycopersicum PE=4 SV=1
3617	1	UniProt_Tomato	K4C849	48	31150	2	2	2	2	0.31	1.447	1.206	1	0.632	1.042	0.981	1.117	1.241	1.32102	0.794984	1.01104	1.17737	Uncharacterized protein OS=Solanum lycopersicum PE=4 SV=1
3571	1	UniProt_Tomato	K4BYA2	49	57555	2	2	2	2	0.16	1.485	1.163	1	0.96	1.136	1.35	1.512	1.419	1.31417	0.979796	1.23839	1.46476	Uncharacterized protein OS=Solanum lycopersicum PE=3 SV=1
4114	1	UniProt_Tomato	K4D6T1	36	55480	2	2	2	2	0.16	1.416	1.211	1	1.49	1.282	1.2	1.408	1.101	1.30949	1.22066	1.24032	1.24507	Uncharacterized protein OS=Solanum lycopersicum PE=3 SV=1
3812	1	UniProt_Tomato	K4BTZ7	42	19863	2	2	1	1	0.23	1.393	1.209	1	0.878	0.929	0.962	0.995	0.999	1.29774	0.937017	0.945356	0.996998	Uncharacterized protein OS=Solanum lycopersicum PE=4 SV=1
3115	1	UniProt_Tomato	K4AYF8	67	34267	2	2	1	1	0.13	1.35	1.243	1	1.149	1.244	1.397	1.259	1.186	1.2954	1.07191	1.31828	1.22195	Uncharacterized protein OS=Solanum lycopersicum PE=4 SV=1
3957	1	UniProt_Tomato	K4BC04	39	57764	2	2	2	2	0.16	1.445	1.156	1	1.194	1.587	1.522	1.54	1.719	1.29245	1.0927	1.55416	1.62704	Uncharacterized protein OS=Solanum lycopersicum PE=4 SV=1
2276	1	UniProt_Tomato	K4D9X2	131	24143	2	2	1	1	0.19	1.125	1.482	1	0.997	1.088	1.396	1.163	1.31	1.29122	0.998499	1.23242	1.23431	Uncharacterized protein OS=Solanum lycopersicum PE=4 SV=1
3241	1	UniProt_Tomato	K4BV87	61	56815	2	2	2	2	0.16	1.418	1.166	1	1.206	1.178	1.332	1.142	1.052	1.28584	1.09818	1.25264	1.09608	Glycosyltransferase OS=Solanum lycopersicum PE=3 SV=1
3108	1	UniProt_Tomato	K4B159	67	45464	2	2	2	2	0.2	1.455	1.133	1	0.929	1.039	1.136	1.372	1.26	1.28395	0.963846	1.08642	1.31481	Uncharacterized protein OS=Solanum lycopersicum PE=3 SV=1
4161	1	UniProt_Tomato	K4AYN7	35	20185	2	2	1	1	0.23	1.022	1.59	1	0.783	1.652	1.187	0.715	0.736	1.27475	0.884873	1.40033	0.725424	Uncharacterized protein OS=Solanum lycopersicum PE=4 SV=1
2919	1	UniProt_Tomato	K4AX94	76	208307	2	2	1	1	0.02	1.379	1.178	1	1.018	1.183	1.143	1.327	1.247	1.27454	1.00896	1.16283	1.28638	Uncharacterized protein OS=Solanum lycopersicum PE=4 SV=1
3147	1	UniProt_Tomato	K4CN80	65	50038	2	2	2	2	0.18	1.547	1.047	1	1.228	1.031	1.179	1.101	1.009	1.27268	1.10815	1.10252	1.054	Uncharacterized protein OS=Solanum lycopersicum PE=3 SV=1
4494	1	UniProt_Tomato	K4CLA7	29	31407	2	2	1	1	0.14	1.349	1.196	1	1.148	0.886	1.05	0.917	0.799	1.2702	1.07145	0.964521	0.855969	Uncharacterized protein OS=Solanum lycopersicum PE=4 SV=1
1345	3	UniProt_Tomato	K4DAV9	68	50969	2	2	2	2	0.18	1.257	1.27	1	1.325	1.314	1.169	1.513	1.275	1.26348	1.15109	1.23938	1.38891	Arogenate dehydratase OS=Solanum lycopersicum PE=4 SV=1
4500	1	UniProt_Tomato	K4CN55	29	4656	2	2	1	1	1.31	1.261	1.263	1	1.027	0.815	0.875	0.994	1.068	1.262	1.01341	0.844467	1.03034	Uncharacterized protein OS=Solanum lycopersicum PE=4 SV=1
3904	1	UniProt_Tomato	K4D0H5	40	59184	2	2	1	1	0.07	1.298	1.226	1	1.137	0.758	0.683	0.603	0.592	1.26149	1.0663	0.719523	0.597475	Uncharacterized protein OS=Solanum lycopersicum PE=4 SV=1
3212	1	UniProt_Tomato	K4D1Y4	62	25882	2	2	1	1	0.18	1.238	1.285	1	1.332	1.705	1.676	2.332	1.822	1.26128	1.15412	1.69044	2.06129	Uncharacterized protein OS=Solanum lycopersicum PE=4 SV=1
2445	1	UniProt_Tomato	K4ATF7	112	28292	2	2	2	2	0.35	1.29	1.218	1	1.394	1.496	1.647	2.109	1.392	1.25348	1.18068	1.56969	1.7134	Uncharacterized protein OS=Solanum lycopersicum PE=4 SV=1
4128	1	UniProt_Tomato	K4BG38	36	45680	2	2	1	1	0.1	1.28	1.212	1	0.927	1.029	0.994	1.09	1.307	1.24554	0.962808	1.01135	1.19358	Uncharacterized protein OS=Solanum lycopersicum PE=4 SV=1
3694	1	UniProt_Tomato	K4CU01	46	39723	2	2	2	2	0.24	1.29	1.194	1	1.21	1.288	1.449	1.4	1.205	1.24107	1.1	1.36613	1.29885	Uncharacterized protein OS=Solanum lycopersicum PE=3 SV=1
3510	1	UniProt_Tomato	K4D9J7	51	50055	2	2	1	1	0.09	1.249	1.228	1	1.301	1.251	1.355	1.621	1.176	1.23846	1.14061	1.30196	1.38069	Uncharacterized protein OS=Solanum lycopersicum PE=4 SV=1
2955	1	UniProt_Tomato	A0FKE6	74	77810	2	2	2	2	0.11	1.233	1.236	1	1.433	0.967	0.999	0.955	0.973	1.2345	1.19708	0.98287	0.963958	Threonine dehydratase OS=Solanum lycopersicum PE=2 SV=1
3152	1	UniProt_Tomato	K4CV97	65	35662	2	2	2	2	0.27	1.229	1.233	1	0.92	1.123	1.091	1.362	1.433	1.231	0.959166	1.10688	1.39705	Uncharacterized protein OS=Solanum lycopersicum PE=4 SV=1
3311	1	UniProt_Tomato	K4BEL4	58	39264	2	2	1	1	0.11	1.285	1.175	1	0.995	1.276	1.166	1.52	1.671	1.22877	0.997497	1.21976	1.59371	Uncharacterized protein OS=Solanum lycopersicum PE=4 SV=1
4281	1	UniProt_Tomato	K4BSZ9	33	56886	2	2	1	1	0.08	1.184	1.268	1	1.988	2.04	2.13	2.388	1.638	1.22528	1.40996	2.08451	1.97776	Uncharacterized protein OS=Solanum lycopersicum PE=4 SV=1
3265	1	UniProt_Tomato	K4ATU6	60	43306	2	2	2	2	0.22	1.106	1.354	1	1.223	1.094	1.201	1.109	0.976	1.22373	1.10589	1.14625	1.04038	Uncharacterized protein OS=Solanum lycopersicum PE=4 SV=1
4441	1	UniProt_Tomato	K4BNQ2	30	74473	2	2	2	2	0.12	1.314	1.135	1	1.1	1.327	1.17	1.478	1.398	1.22122	1.04881	1.24603	1.43744	Uncharacterized protein OS=Solanum lycopersicum PE=4 SV=1
2975	1	UniProt_Tomato	D9J1Y9	73	49528	2	2	1	1	0.09	1.261	1.182	1	1.316	1.757	1.644	1.356	1.072	1.22086	1.14717	1.69956	1.20567	Mitogen-activated protein kinase OS=Solanum lycopersicum GN=MPK9 PE=2 SV=1
3250	1	UniProt_Tomato	K4BTT8	61	130070	2	2	2	2	0.07	1.127	1.319	1	0.999	1.29	1.217	1.392	1.253	1.21923	0.9995	1.25297	1.32067	Uncharacterized protein OS=Solanum lycopersicum PE=4 SV=1
2865	1	UniProt_Tomato	K4CMR6	78	76340	2	2	1	1	0.06	1.164	1.273	1	1.178	1.439	1.239	1.061	0.788	1.21728	1.08536	1.33526	0.914368	Uncharacterized protein OS=Solanum lycopersicum PE=4 SV=1
3764	1	UniProt_Tomato	K4B7K7	43	44298	2	2	2	2	0.21	1.215	1.203	1	1.435	1.52	1.507	1.699	1.321	1.20899	1.19791	1.51349	1.49813	Probable tRNA N6-adenosine threonylcarbamoyltransferase OS=Solanum lycopersicum GN=GCP2 PE=3 SV=1
537	5	UniProt_Tomato	K4CV83	31	65018	2	2	2	2	0.14	1.443	1.007	1	1.347	1.63	1.986	2.124	1.669	1.20545	1.1606	1.79922	1.88281	Uncharacterized protein OS=Solanum lycopersicum PE=3 SV=1
3117	1	UniProt_Tomato	K4DCX9	66	41370	2	2	2	2	0.23	1.607	0.903	1	0.935	1.203	1.207	1.141	1.52	1.20462	0.966954	1.205	1.31694	Uncharacterized protein OS=Solanum lycopersicum PE=4 SV=1
3715	1	UniProt_Tomato	K4BX11	45	36022	2	2	2	2	0.26	1.136	1.266	1	1.233	0.947	0.887	1.047	1.197	1.19924	1.11041	0.916509	1.11949	Uncharacterized protein OS=Solanum lycopersicum PE=3 SV=1
3522	1	UniProt_Tomato	K4C9X2	51	21083	2	2	1	1	0.22	1.127	1.272	1	0.497	0.517	0.572	0.616	0.688	1.19731	0.704982	0.543805	0.651005	Uncharacterized protein OS=Solanum lycopersicum PE=4 SV=1
4289	1	UniProt_Tomato	K4BJQ9	33	33979	2	2	2	2	0.28	1.156	1.235	1	1.804	1.287	1.281	1.062	0.701	1.19485	1.34313	1.284	0.862822	Uncharacterized protein OS=Solanum lycopersicum PE=4 SV=1
2393	1	UniProt_Tomato	K4BUI2	115	30362	2	2	1	1	0.15	1.157	1.233	1	0.952	0.95	1.017	0.778	0.648	1.1944	0.975705	0.982929	0.710031	Uncharacterized protein OS=Solanum lycopersicum PE=4 SV=1
3999	1	UniProt_Tomato	K4B0M5	38	43509	2	2	2	2	0.21	1.075	1.323	1	1.057	1.204	1.175	1.132	1.126	1.19257	1.02811	1.18941	1.129	Uncharacterized protein OS=Solanum lycopersicum PE=4 SV=1
3619	1	UniProt_Tomato	K4CLL9	48	22529	2	2	1	1	0.2	1.171	1.21	1	1.127	1.076	1.002	1.014	0.798	1.19034	1.0616	1.03834	0.89954	Uncharacterized protein OS=Solanum lycopersicum PE=4 SV=1
2111	1	UniProt_Tomato	K4B0K5	150	95414	2	2	1	1	0.05	1.142	1.21	1	1.421	1.561	1.351	1.968	1.821	1.17551	1.19206	1.45221	1.89307	Uncharacterized protein OS=Solanum lycopersicum PE=4 SV=1
4631	1	UniProt_Tomato	K4BLF9	25	23019	2	2	2	2	0.44	1.226	1.12	1	0.872	1.194	1.225	1.295	1.233	1.1718	0.933809	1.2094	1.26362	Uncharacterized protein OS=Solanum lycopersicum PE=4 SV=1
3951	1	UniProt_Tomato	K4ATE6	39	46610	2	2	1	1	0.09	1.327	1.023	1	0.976	1.147	1.118	0.946	0.994	1.16513	0.987927	1.13241	0.969703	Uncharacterized protein OS=Solanum lycopersicum PE=4 SV=1
537	3	UniProt_Tomato	K4CV84	42	65999	2	2	2	2	0.14	1.402	0.964	1	1.327	1.613	1.972	2.108	1.652	1.16255	1.15195	1.78349	1.86612	Uncharacterized protein OS=Solanum lycopersicum PE=3 SV=1
3443	1	UniProt_Tomato	K4D5A8	54	37080	2	2	2	2	0.25	1.283	1.034	1	0.95	1.082	1.081	0.934	0.864	1.15179	0.974679	1.0815	0.898318	Uncharacterized protein OS=Solanum lycopersicum PE=4 SV=1
3218	1	UniProt_Tomato	K4B471	62	72271	2	2	1	1	0.06	1.135	1.138	1	0.938	1.295	1.214	1.429	1.505	1.1365	0.968504	1.25385	1.46651	Flavin-containing monooxygenase OS=Solanum lycopersicum PE=3 SV=1
2486	1	UniProt_Tomato	K4CNU5	107	50824	2	2	2	2	0.18	1.211	1.059	1	1.078	1.384	1.554	1.693	1.595	1.13245	1.03827	1.46654	1.64327	Uncharacterized protein OS=Solanum lycopersicum PE=4 SV=1
4246	1	UniProt_Tomato	K4D861	34	39560	2	2	1	1	0.11	1.153	1.099	1	1.352	1.751	1.587	1.586	1.29	1.12568	1.16276	1.66698	1.43036	Uncharacterized protein OS=Solanum lycopersicum PE=4 SV=1
2611	1	UniProt_Tomato	K4BTG0	97	48942	2	2	1	1	0.09	1.126	1.097	1	1.125	1.049	1.248	0.958	0.803	1.11141	1.06066	1.14418	0.877083	Uncharacterized protein OS=Solanum lycopersicum PE=4 SV=1
3211	1	UniProt_Tomato	K4B6L2	62	54286	2	2	1	1	0.08	1.069	1.155	1	0.882	0.957	1.029	0.82	0.86	1.11117	0.939149	0.992347	0.839762	Protein DETOXIFICATION OS=Solanum lycopersicum PE=3 SV=1
3895	1	UniProt_Tomato	K4BXT9	40	12900	2	2	1	1	0.38	0.884	1.394	1	1.199	1.06	1.049	0.745	0.607	1.11009	1.09499	1.05449	0.672469	Uncharacterized protein OS=Solanum lycopersicum PE=4 SV=1
3196	1	UniProt_Tomato	K4BNH1	63	45221	2	2	2	2	0.21	0.994	1.198	1	0.732	0.621	0.789	1.143	1.084	1.09124	0.85557	0.699978	1.11311	Uncharacterized protein OS=Solanum lycopersicum PE=3 SV=1
3438	1	UniProt_Tomato	K4DBW1	54	10027	2	2	1	1	0.51	1.008	1.176	1	1.219	1.454	1.838	2.656	1.834	1.08876	1.10408	1.63476	2.20706	Uncharacterized protein OS=Solanum lycopersicum PE=4 SV=1
2317	1	UniProt_Tomato	K4B828	124	9472	2	2	1	1	0.54	1.105	1.062	1	1.045	1.194	1.326	0.989	1.258	1.08329	1.02225	1.25827	1.11542	Uncharacterized protein OS=Solanum lycopersicum PE=4 SV=1
2928	1	UniProt_Tomato	K4BWD5	75	22548	2	2	2	2	0.45	1.085	1.077	1	1.561	1.657	1.84	2.167	2.214	1.08099	1.2494	1.7461	2.19037	Uncharacterized protein OS=Solanum lycopersicum PE=4 SV=1
3939	1	UniProt_Tomato	K4D7C6	39	39684	2	2	1	1	0.11	1.062	1.085	1	1.131	0.891	0.944	0.872	0.805	1.07344	1.06348	0.917117	0.837831	Uncharacterized protein OS=Solanum lycopersicum PE=4 SV=1
3873	1	UniProt_Tomato	K4CX72	41	49633	2	2	1	1	0.09	1.09	1.055	1	2.451	0.747	0.808	1.049	0.733	1.07236	1.56557	0.776902	0.876879	Uncharacterized protein OS=Solanum lycopersicum PE=4 SV=1
3577	1	UniProt_Tomato	K4BVC2	49	89062	2	2	1	1	0.05	1.12	1.026	1	1.293	1.332	1.441	1.402	0.823	1.07197	1.1371	1.38543	1.07417	Uncharacterized protein OS=Solanum lycopersicum PE=4 SV=1
3464	1	UniProt_Tomato	K4CF01	53	49609	2	2	1	1	0.09	1.136	1.011	1	1.01	1.06	1.201	1.24	1.291	1.07168	1.00499	1.1283	1.26524	Uncharacterized protein OS=Solanum lycopersicum PE=4 SV=1
2973	1	UniProt_Tomato	K4BSE0	73	53100	2	2	2	2	0.17	1.007	1.091	1	1.133	1.34	1.261	1.382	1.242	1.04816	1.06442	1.2999	1.31013	Uncharacterized protein OS=Solanum lycopersicum PE=4 SV=1
3214	1	UniProt_Tomato	K4D6K5	62	62396	2	2	1	1	0.07	1.053	1.041	1	1.504	2.167	2.383	2.11	2.106	1.04698	1.22638	2.27244	2.108	Uncharacterized protein OS=Solanum lycopersicum PE=4 SV=1
1769	6	UniProt_Tomato	K4BPL5	35	26665	2	2	2	2	0.37	0.932	1.171	1	0.744	0.653	0.707	0.845	0.625	1.04469	0.862554	0.679464	0.726722	Peptidylprolyl isomerase OS=Solanum lycopersicum PE=4 SV=1
4562	1	UniProt_Tomato	K4BBT1	27	19552	2	2	2	2	0.53	1.042	1.005	1	1.015	1.286	1.233	1.376	1.608	1.02333	1.00747	1.25922	1.48748	UBC41 OS=Solanum lycopersicum PE=2 SV=1
1933	1	UniProt_Tomato	K4DDW3	176	68294	2	2	2	2	0.13	1.19	0.841	1	0.813	0.745	0.755	0.712	0.785	1.00039	0.901665	0.749983	0.74761	Uncharacterized protein OS=Solanum lycopersicum PE=4 SV=1
4046	1	UniProt_Tomato	K4BT48	37	52918	2	2	2	2	0.17	0.901	1.11	1	0.548	0.538	0.645	1.071	0.829	1.00005	0.74027	0.589076	0.942263	Uncharacterized protein OS=Solanum lycopersicum PE=4 SV=1
3190	1	UniProt_Tomato	K4AXM1	63	44374	2	2	1	1	0.1	0.988	1	1	1.085	0.83	1.221	1.155	1.142	0.993982	1.04163	1.00669	1.14848	Uncharacterized protein OS=Solanum lycopersicum PE=3 SV=1
3914	1	UniProt_Tomato	K4ASZ5	40	84411	2	2	1	1	0.05	1.407	0.701	1	1.782	1.727	2.522	2.541	1.672	0.99313	1.33492	2.08698	2.0612	Uncharacterized protein OS=Solanum lycopersicum PE=4 SV=1
3341	1	UniProt_Tomato	G8Z286	57	74659	2	2	2	2	0.12	0.981	0.99	1	1.254	1.226	1.414	1.232	0.944	0.98549	1.11982	1.31665	1.07843	Hop-interacting protein THI135 OS=Solanum lycopersicum PE=2 SV=1
3133	1	UniProt_Tomato	K4D8C2	66	66028	2	2	1	1	0.07	1.209	0.773	1	1.118	1.418	1.443	1.222	1.613	0.966725	1.05736	1.43045	1.40395	Uncharacterized protein OS=Solanum lycopersicum PE=4 SV=1
3552	1	UniProt_Tomato	K4CBX2	50	68119	2	2	1	1	0.06	0.946	0.98	1	1.078	1.031	1.088	1.052	0.869	0.96285	1.03827	1.05912	0.956132	Tyrosine--tRNA ligase OS=Solanum lycopersicum PE=3 SV=1
2204	1	UniProt_Tomato	K4BXY2	138	25280	2	2	1	1	0.18	1.305	0.71	1	0.882	1.206	1.013	0.538	0.513	0.962575	0.939149	1.1053	0.525351	Uncharacterized protein OS=Solanum lycopersicum PE=4 SV=1
3714	1	UniProt_Tomato	K4D641	45	67447	2	2	1	1	0.06	1.11	0.823	1	1.466	1.16	1.706	1.35	1.149	0.955788	1.21078	1.40676	1.24545	Tonoplast dicarboxylate transporter OS=Solanum lycopersicum PE=2 SV=1
3613	1	UniProt_Tomato	K4B7G7	48	37300	2	2	2	2	0.25	1.039	0.874	1	0.659	0.677	0.792	0.839	0.915	0.952935	0.811788	0.732246	0.876176	Uncharacterized protein OS=Solanum lycopersicum PE=4 SV=1
1061	2	UniProt_Tomato	K4CBS3	66	138915	2	2	2	2	0.06	0.963	0.915	1	1.32	1.233	1.519	1.865	1.073	0.938693	1.14891	1.36855	1.41462	Uncharacterized protein OS=Solanum lycopersicum PE=4 SV=1
2555	1	UniProt_Tomato	K4CHY8	102	36020	2	2	1	1	0.12	0.947	0.929	1	1.157	1.225	1.308	1.686	1.671	0.937957	1.07564	1.26582	1.67848	Defective in cullin neddylation protein OS=Solanum lycopersicum PE=4 SV=1
3296	1	UniProt_Tomato	K4B9W4	59	31696	2	2	1	1	0.14	0.84	1.029	1	0.812	0.782	0.876	0.813	0.705	0.92971	0.90111	0.827667	0.757077	Uncharacterized protein OS=Solanum lycopersicum PE=3 SV=1
537	4	UniProt_Tomato	K4D5D2	33	67720	2	2	2	2	0.13	0.942	0.866	1	1.409	1.548	1.643	1.482	0.991	0.903201	1.18701	1.59479	1.21188	Beta-glucosidase OS=Solanum lycopersicum PE=3 SV=1
3563	1	UniProt_Tomato	K4BDI2	49	56961	2	2	1	1	0.08	0.924	0.85	1	1.317	1.429	1.63	1.725	1.452	0.886228	1.14761	1.52619	1.58262	Uncharacterized protein OS=Solanum lycopersicum PE=4 SV=1
3582	1	UniProt_Tomato	K4B3M4	49	48575	2	2	1	1	0.09	0.99	0.766	1	0.877	1.049	0.964	1.152	1.093	0.870827	0.936483	1.0056	1.12211	Uncharacterized protein OS=Solanum lycopersicum PE=3 SV=1
3011	1	UniProt_Tomato	K4B614	72	52614	2	2	2	2	0.17	0.79	0.959	1	1.328	1.393	1.367	1.559	1.464	0.870408	1.15239	1.37994	1.51075	Uncharacterized protein OS=Solanum lycopersicum PE=4 SV=1
4157	1	UniProt_Tomato	K4BA62	35	66043	2	2	2	2	0.14	0.89	0.831	1	0.901	0.831	0.823	0.926	0.772	0.859994	0.94921	0.82699	0.845501	Uncharacterized protein OS=Solanum lycopersicum PE=4 SV=1
4685	1	UniProt_Tomato	K4BPR9	24	194642	2	2	1	1	0.02	0.892	0.82	1	0.905	1.057	0.878	2.184	1.722	0.855243	0.951315	0.963351	1.93929	Uncharacterized protein OS=Solanum lycopersicum PE=4 SV=1
3778	1	UniProt_Tomato	K4BIJ5	43	30609	2	2	2	2	0.32	0.814	0.896	1	1.345	1.121	1.302	1.245	0.854	0.854016	1.15974	1.20812	1.03113	Uncharacterized protein OS=Solanum lycopersicum PE=4 SV=1
4405	1	UniProt_Tomato	K4CCA5	31	25583	2	2	1	1	0.18	0.812	0.874	1	1.582	1.306	1.406	1.567	1.502	0.84243	1.25778	1.35508	1.53416	Uncharacterized protein OS=Solanum lycopersicum PE=4 SV=1
2641	1	UniProt_Tomato	Q2MIA2	95	15191	2	2	1	1	0.31	0.918	0.773	1	2.412	1.89	2.017	1.929	1.468	0.842386	1.55306	1.95247	1.68279	30S ribosomal protein S14, chloroplastic OS=Solanum lycopersicum GN=rps14 PE=3 SV=1
3090	1	UniProt_Tomato	K4BHN8	68	39753	2	2	2	2	0.24	0.836	0.762	1	0.917	0.696	0.765	0.732	0.651	0.798143	0.957601	0.729685	0.690313	Uncharacterized protein OS=Solanum lycopersicum PE=3 SV=1
3926	1	UniProt_Tomato	K4BAW3	40	3338	2	2	1	1	2.13	0.958	0.664	1	0.53	0.758	0.713	0.611	0.674	0.797566	0.728011	0.735156	0.641727	Uncharacterized protein OS=Solanum lycopersicum PE=4 SV=1
3813	1	UniProt_Tomato	K4B3H5	42	30900	2	2	2	2	0.31	0.836	0.707	1	1.073	1.351	1.467	1.352	1.16	0.768799	1.03586	1.40781	1.25233	Uncharacterized protein OS=Solanum lycopersicum PE=3 SV=1
3972	1	UniProt_Tomato	K4C9I9	39	58987	2	2	1	1	0.07	0.851	0.659	1	0.419	0.448	0.48	0.942	0.817	0.748872	0.647302	0.463724	0.877276	Uncharacterized protein OS=Solanum lycopersicum PE=4 SV=1
4523	1	UniProt_Tomato	K4D406	28	71920	2	2	1	1	0.06	0.823	0.68	1	1.253	0.867	0.93	0.692	0.51	0.748091	1.11937	0.897948	0.594071	Uncharacterized protein OS=Solanum lycopersicum PE=4 SV=1
2741	1	UniProt_Tomato	K4AY39	87	38651	2	2	1	1	0.12	0.777	0.657	1	0.863	1.179	1.205	1.511	1.745	0.714485	0.928978	1.19193	1.62379	2-methoxy-6-polyprenyl-1,4-benzoquinol methylase, mitochondrial OS=Solanum lycopersicum GN=COQ5 PE=3 SV=1
3000	1	UniProt_Tomato	K4CV18	72	37666	2	2	1	1	0.12	0.762	0.616	1	1.294	1.585	2.001	1.891	1.349	0.685122	1.13754	1.78089	1.59717	Uncharacterized protein OS=Solanum lycopersicum PE=4 SV=1
4199	1	UniProt_Tomato	K4BN94	34	63658	2	2	1	1	0.07	0.742	0.603	1	0.79	0.899	0.988	0.783	0.608	0.668899	0.888819	0.94245	0.689974	Uncharacterized protein OS=Solanum lycopersicum PE=4 SV=1
4338	1	UniProt_Tomato	K4BX27	32	42498	2	2	1	1	0.1	0.385	0.571	1	1.092	0.886	0.858	0.576	0.57	0.468866	1.04499	0.871888	0.572992	Uncharacterized protein OS=Solanum lycopersicum PE=3 SV=1
2382	2	UniProt_Tomato	K4B9B4	41	70849	2	2	2	2	0.13	0.482	0.368	1	1.244	1.434	1.551	1.307	1.396	0.42116	1.11535	1.49135	1.35077	Uncharacterized protein OS=Solanum lycopersicum PE=4 SV=1
4196	1	UniProt_Tomato	B1N672	34	34574	2	2	1	1	0.13	0.462	0.362	1	0.964	0.705	1.065	0.747	0.867	0.408955	0.981835	0.866502	0.804766	Eukaryotic-type carbonic anhydrase family protein OS=Solanum lycopersicum GN=LYC_68t000002 PE=4 SV=1
3393	1	UniProt_Tomato	K4DB30	56	28900	2	2	1	1	0.16	0.426	0.308	1	0.748	1.335	1.309	0.946	1.788	0.362226	0.86487	1.32194	1.30056	Uncharacterized protein OS=Solanum lycopersicum PE=4 SV=1
4183	1	UniProt_Tomato	K4C6X9	35	79392	2	2	1	1	0.05	0.272	0.3	1	0.397	0.405	0.265	0.235	0.288	0.285657	0.630079	0.327605	0.260154	Uncharacterized protein OS=Solanum lycopersicum PE=4 SV=1
4605	1	UniProt_Tomato	K4CXU1	26	33492	2	2	1	1	0.13	0.181	0.294	1	0.962	0.84	1.046	0.298	0.136	0.230682	0.980816	0.937358	0.201316	Uncharacterized protein OS=Solanum lycopersicum PE=3 SV=1
4019	1	UniProt_Tomato	K4AU10	38	28497	2	2	1	1	0.16	0.157	0.106	1	0.361	0.42	0.174	0.268	0.254	0.129004	0.600833	0.270333	0.260906	Uncharacterized protein OS=Solanum lycopersicum PE=4 SV=1
2208	1	UniProt_Tomato	K4C359	138	16775	3	3	1	1	0.28	8.796	10.774	1	0.894	0.99	0.864	1.549	1.491	9.73489	0.945516	0.924857	1.51972	Non-specific lipid-transfer protein OS=Solanum lycopersicum PE=3 SV=1
1328	2	UniProt_Tomato	K4B0B5	33	24549	3	3	2	2	0.41	6.521	12.273	1	0.941	1.123	1.463	1.67	1.365	8.94607	0.970052	1.28178	1.50982	Uncharacterized protein OS=Solanum lycopersicum PE=4 SV=1
2676	1	UniProt_Tomato	K4BJL7	91	43550	3	3	1	1	0.1	7.66	7.52	1	0.813	0.845	1.007	1.827	1.77	7.58968	0.901665	0.922451	1.79827	Purple acid phosphatase OS=Solanum lycopersicum PE=4 SV=1
3431	1	UniProt_Tomato	K4BCU8	54	22781	3	3	1	1	0.2	5.363	6.322	1	0.925	1.025	0.961	1.305	1.289	5.82279	0.961769	0.992484	1.29698	Uncharacterized protein OS=Solanum lycopersicum PE=4 SV=1
1379	2	UniProt_Tomato	K4DHD2	53	28523	3	3	2	2	0.34	4.516	5.854	1	1.222	1.153	1.359	1.764	1.73	5.14166	1.10544	1.25177	1.74692	6,7-dimethyl-8-ribityllumazine synthase OS=Solanum lycopersicum PE=3 SV=1
2411	1	UniProt_Tomato	K4BXE2	114	57463	3	3	2	2	0.16	4.651	5.582	1	0.955	1.388	1.255	2.039	2.282	5.09528	0.977241	1.31983	2.15708	Uncharacterized protein OS=Solanum lycopersicum PE=3 SV=1
3036	2	UniProt_Tomato	K4BY22	51	47672	3	3	3	3	0.3	4.026	5.862	1	1.378	1.211	1.814	2.025	1.368	4.85803	1.17388	1.48215	1.66439	Sulfotransferase OS=Solanum lycopersicum PE=3 SV=1
4215	1	UniProt_Tomato	K4DAR0	34	24384	3	3	1	1	0.19	3.708	6.164	1	0.795	1.144	0.976	1.149	1.322	4.78081	0.891628	1.05667	1.23247	Uncharacterized protein OS=Solanum lycopersicum PE=4 SV=1
2340	1	UniProt_Tomato	K4CC92	121	21658	3	3	2	2	0.47	4.666	4.894	1	0.867	1.012	0.934	1.191	1.32	4.77864	0.931128	0.972218	1.25384	Uncharacterized protein OS=Solanum lycopersicum PE=3 SV=1
2081	1	UniProt_Tomato	K4C4A6	154	18930	3	3	1	1	0.25	4.063	5.444	1	0.915	0.971	1.083	0.79	0.924	4.70308	0.956556	1.02547	0.854377	Uncharacterized protein OS=Solanum lycopersicum PE=4 SV=1
3612	1	UniProt_Tomato	K4D1T0	48	44505	3	3	1	1	0.1	7.725	2.83	1	1.171	5.623	2.601	9.767	29.535	4.67566	1.08213	3.82432	16.9844	Uncharacterized protein OS=Solanum lycopersicum PE=4 SV=1
3286	1	UniProt_Tomato	K4BKV6	59	41816	3	3	2	2	0.22	4.074	5.358	1	0.944	0.872	0.968	1.205	1.163	4.6721	0.971597	0.918747	1.18381	Uncharacterized protein OS=Solanum lycopersicum PE=4 SV=1
3039	1	UniProt_Tomato	O65820	71	49164	3	3	1	1	0.09	4.473	4.638	1	1.302	1.692	2.21	2.19	1.542	4.55475	1.14105	1.93373	1.83766	Histone H1 OS=Solanum lycopersicum GN=H1 PE=2 SV=2
2394	1	UniProt_Tomato	K4C3E3	115	24163	3	3	1	1	0.19	4.045	5.013	1	0.863	1.11	1.127	1.543	1.494	4.50306	0.928978	1.11847	1.5183	Uncharacterized protein OS=Solanum lycopersicum PE=4 SV=1
2789	1	UniProt_Tomato	K4AYS7	84	23714	3	3	1	1	0.19	4.656	4.221	1	1.327	1.224	1.574	1.357	1.047	4.43317	1.15195	1.38801	1.19196	Uncharacterized protein OS=Solanum lycopersicum PE=4 SV=1
3723	1	UniProt_Tomato	O82575	45	18327	3	3	2	2	0.58	3.655	5.128	1	1.103	1.27	1.496	2.709	2.132	4.3293	1.05024	1.37838	2.40325	Fruit-ripening protein OS=Solanum lycopersicum PE=2 SV=1
3036	1	UniProt_Tomato	K4BY17	71	35782	3	3	3	3	0.42	3.649	5.035	1	1.247	1.134	1.614	1.801	1.374	4.28634	1.11669	1.35288	1.57308	Sulfotransferase OS=Solanum lycopersicum PE=3 SV=1
3319	1	UniProt_Tomato	K4B1J8	58	127396	3	3	2	2	0.07	4.179	4.148	1	2.168	1.999	2.321	2.418	1.921	4.16347	1.47241	2.15399	2.15522	Uncharacterized protein OS=Solanum lycopersicum PE=4 SV=1
3272	1	UniProt_Tomato	K4BXB7	59	38086	3	3	3	3	0.39	3.602	4.376	1	1.189	2.488	2.011	5.392	4.871	3.97018	1.09041	2.23682	5.12488	Uncharacterized protein OS=Solanum lycopersicum PE=4 SV=1
1871	1	UniProt_Tomato	K4CVU7	187	83622	3	3	1	1	0.05	4.063	3.738	1	1.475	1.515	1.922	1.885	1.423	3.89711	1.2145	1.70641	1.63779	Uncharacterized protein OS=Solanum lycopersicum PE=4 SV=1
2826	1	UniProt_Tomato	K4AWB7	81	88316	3	3	1	1	0.05	4.203	3.52	1	2.687	2.943	4.086	3.968	1.945	3.84637	1.63921	3.46772	2.77809	Uncharacterized protein OS=Solanum lycopersicum PE=4 SV=1
2987	1	UniProt_Tomato	K4CLV2	73	68161	3	3	2	2	0.13	3.078	4.687	1	1.805	1.34	1.782	2.202	1.408	3.79823	1.3435	1.54528	1.7608	3-ketoacyl-CoA synthase OS=Solanum lycopersicum PE=3 SV=1
3284	1	UniProt_Tomato	K4D1X8	59	24862	3	3	1	1	0.18	2.973	4.534	1	1.177	1.253	1.321	1.812	1.494	3.67146	1.0849	1.28655	1.64534	PRA1 family protein OS=Solanum lycopersicum PE=3 SV=1
1982	1	UniProt_Tomato	K4CAT6	169	16268	3	3	2	2	0.66	4.145	3.146	1	1.005	1.351	1.24	1.758	1.438	3.61112	1.0025	1.29431	1.58997	Uncharacterized protein OS=Solanum lycopersicum PE=4 SV=1
3639	1	UniProt_Tomato	K4BE28	47	29277	3	3	2	2	0.33	3.538	3.663	1	0.969	1.054	1.15	1.675	1.711	3.59996	0.984378	1.10095	1.6929	Uncharacterized protein OS=Solanum lycopersicum PE=4 SV=1
3634	1	UniProt_Tomato	K4BPV3	47	18064	3	3	1	1	0.26	3.345	3.874	1	1.438	2.162	2.387	4.028	4.095	3.5998	1.19917	2.27172	4.06136	Uncharacterized protein OS=Solanum lycopersicum PE=4 SV=1
2761	1	UniProt_Tomato	K4BTJ9	85	26697	3	3	1	1	0.17	3.289	3.901	1	1.233	1.419	1.466	1.711	2.252	3.58195	1.11041	1.44231	1.96295	Uncharacterized protein OS=Solanum lycopersicum PE=4 SV=1
3411	1	UniProt_Tomato	K4D8U5	55	7525	3	3	2	2	1.91	4.113	2.946	1	1.072	1.085	1.255	1.501	1.139	3.48093	1.03537	1.16691	1.30753	Uncharacterized protein OS=Solanum lycopersicum PE=4 SV=1
3719	1	UniProt_Tomato	K4C3K8	45	14453	3	3	2	2	0.77	3.086	3.91	1	0.968	1.094	1.214	1.33	1.469	3.47365	0.98387	1.15244	1.39777	Uncharacterized protein OS=Solanum lycopersicum PE=3 SV=1
4012	1	UniProt_Tomato	K4BJX6	38	70711	3	3	1	1	0.06	3.032	3.746	1	1.377	1.032	1.159	1.368	0.876	3.37014	1.17346	1.09366	1.0947	Malate synthase OS=Solanum lycopersicum PE=3 SV=1
2581	1	UniProt_Tomato	K4CVN4	100	26841	3	3	1	1	0.17	3.343	3.195	1	0.571	1.159	1.104	1.34	1.938	3.26816	0.755645	1.13117	1.6115	Uncharacterized protein OS=Solanum lycopersicum PE=4 SV=1
2889	1	UniProt_Tomato	K4AY79	77	14448	3	3	1	1	0.33	3.413	3.091	1	0.92	1.058	1.048	1.26	1.546	3.24801	0.959166	1.05299	1.39569	Uncharacterized protein OS=Solanum lycopersicum PE=4 SV=1
4142	1	UniProt_Tomato	Q53U36	36	17414	3	3	1	1	0.27	2.866	3.619	1	1.028	1.25	1.324	1.48	1.249	3.22057	1.0139	1.28647	1.3596	Putative uncharacterized protein OS=Solanum lycopersicum PE=2 SV=1
3942	1	UniProt_Tomato	K4CIW7	39	11146	3	3	1	1	0.45	3.199	3.221	1	0.983	1.495	1.474	1.641	1.806	3.20998	0.991464	1.48446	1.72152	Uncharacterized protein OS=Solanum lycopersicum PE=4 SV=1
3134	1	UniProt_Tomato	K4BKE3	66	23587	3	3	1	1	0.19	3.064	3.348	1	1.229	1.372	1.386	2.343	2.279	3.20285	1.1086	1.37898	2.31078	Iron-sulfur cluster assembly protein OS=Solanum lycopersicum PE=3 SV=1
3209	1	UniProt_Tomato	K4D384	63	31091	3	3	2	2	0.31	3.212	3.104	1	1.142	1.294	1.619	6.279	5.499	3.15754	1.06864	1.44741	5.87607	Uncharacterized protein OS=Solanum lycopersicum PE=4 SV=1
2094	1	UniProt_Tomato	K4BN73	152	87329	3	3	2	2	0.1	3.338	2.882	1	1.447	1.206	1.511	1.765	1.219	3.10163	1.20291	1.34991	1.46681	Uncharacterized protein OS=Solanum lycopersicum PE=4 SV=1
3297	1	UniProt_Tomato	K4D9N7	59	51502	3	3	2	2	0.18	3.85	2.489	1	1.103	1.614	1.702	2.661	2.892	3.09559	1.05024	1.65742	2.7741	Uncharacterized protein OS=Solanum lycopersicum PE=4 SV=1
2645	1	UniProt_Tomato	K4D5F6	94	77070	3	3	2	2	0.12	4.69	2.037	1	1.315	1.46	1.903	1.75	1.368	3.09088	1.14673	1.66685	1.54726	Uncharacterized protein OS=Solanum lycopersicum PE=3 SV=1
3425	1	UniProt_Tomato	K4BIL3	54	22892	3	3	2	2	0.44	2.693	3.54	1	0.872	0.937	2.2	1.608	0.855	3.08759	0.933809	1.43576	1.17254	Uncharacterized protein OS=Solanum lycopersicum PE=4 SV=1
2469	2	UniProt_Tomato	K4C2H3	64	30237	3	3	3	3	0.52	2.889	3.262	1	1.293	1.31	1.495	1.687	1.217	3.06984	1.1371	1.39945	1.43286	Uncharacterized protein OS=Solanum lycopersicum PE=4 SV=1
2881	1	UniProt_Tomato	K4CEU2	77	50172	3	3	3	3	0.29	3.74	2.507	1	1.356	1.714	1.753	2.459	2.78	3.06205	1.16447	1.73339	2.61458	Uncharacterized protein OS=Solanum lycopersicum PE=3 SV=1
2808	1	UniProt_Tomato	K4B269	82	76317	3	3	3	3	0.18	4.615	2.019	1	1.209	1.228	1.691	1.843	1.155	3.05249	1.09955	1.44102	1.45899	Uncharacterized protein OS=Solanum lycopersicum PE=3 SV=1
2779	1	UniProt_Tomato	K4BNF4	84	25206	3	3	2	2	0.39	4.37	2.07	1	0.945	1.276	1.21	1.407	1.376	3.00764	0.972111	1.24256	1.39141	Uncharacterized protein OS=Solanum lycopersicum PE=4 SV=1
2809	1	UniProt_Tomato	K4AZQ9	82	38614	3	3	1	1	0.12	2.895	3.063	1	1.336	2.761	3.031	4.714	5.099	2.97782	1.15585	2.89285	4.90272	Reticulon-like protein OS=Solanum lycopersicum PE=4 SV=1
3773	1	UniProt_Tomato	K4BKD8	43	20133	3	3	1	1	0.23	2.497	3.47	1	1.773	2.023	2.049	2.732	2.196	2.94357	1.33154	2.03596	2.44938	Uncharacterized protein OS=Solanum lycopersicum PE=3 SV=1
3246	1	UniProt_Tomato	K4CQU7	61	89914	3	3	3	3	0.15	2.946	2.749	1	1.592	1.595	1.545	2.387	2.321	2.8458	1.26174	1.5698	2.35377	Uncharacterized protein OS=Solanum lycopersicum PE=4 SV=1
4029	1	UniProt_Tomato	K4D027	38	15288	3	3	1	1	0.31	2.194	3.566	1	1.168	1.189	1.236	1.423	1.508	2.79711	1.08074	1.21227	1.46488	Uncharacterized protein OS=Solanum lycopersicum PE=4 SV=1
3159	1	UniProt_Tomato	K4BKL5	64	112380	3	3	3	3	0.12	2.697	2.846	1	1.677	1.447	1.598	1.562	1.257	2.7705	1.29499	1.52063	1.40123	Uncharacterized protein OS=Solanum lycopersicum PE=4 SV=1
3282	1	UniProt_Tomato	K4CH73	59	18722	3	3	2	2	0.56	3.742	2.033	1	1.397	1.421	1.337	2.614	2.239	2.75817	1.18195	1.37836	2.41924	Uncharacterized protein OS=Solanum lycopersicum PE=4 SV=1
2436	1	UniProt_Tomato	K4CBW6	112	14614	3	3	1	1	0.33	2.658	2.81	1	0.643	0.798	0.777	0.949	0.962	2.73294	0.801873	0.78743	0.955478	Uncharacterized protein OS=Solanum lycopersicum PE=4 SV=1
2314	1	UniProt_Tomato	Q96569	125	41990	3	3	2	2	0.22	2.667	2.79	1	0.898	1.688	1.278	2.29	3.372	2.72781	0.947629	1.46876	2.77883	L-lactate dehydrogenase OS=Solanum lycopersicum GN=ldh PE=2 SV=1
2726	1	UniProt_Tomato	K4BEW1	88	114665	3	3	1	1	0.04	2.661	2.782	1	1.414	1.364	1.986	1.812	1.414	2.72083	1.18912	1.64587	1.60068	Beta-galactosidase OS=Solanum lycopersicum PE=3 SV=1
3638	1	UniProt_Tomato	Q9FT22	47	31723	3	3	2	2	0.3	2.611	2.827	1	1.262	1.733	1.653	3.703	1.93	2.71685	1.12339	1.69253	2.67335	Putative glutathione S-transferase T2 OS=Solanum lycopersicum PE=2 SV=1
3739	1	UniProt_Tomato	K4B078	44	121759	3	3	3	3	0.11	2.887	2.556	1	1.45	1.236	1.384	1.649	1.174	2.71646	1.20416	1.30791	1.39138	Uncharacterized protein OS=Solanum lycopersicum PE=3 SV=1
4076	1	UniProt_Tomato	K4CQU1	37	128386	3	3	3	3	0.1	2.51	2.916	1	1.063	1.18	1.276	1.318	1.391	2.70539	1.03102	1.22706	1.35401	Uncharacterized protein OS=Solanum lycopersicum PE=4 SV=1
2649	1	UniProt_Tomato	K4BLW2	94	23949	3	3	1	1	0.19	3.126	2.315	1	1.003	1.485	1.106	2.097	3.256	2.69011	1.0015	1.28157	2.61301	Uncharacterized protein OS=Solanum lycopersicum PE=4 SV=1
2615	1	UniProt_Tomato	K4BU32	97	17435	3	3	3	3	1.05	2.375	3.033	1	0.955	1.149	1.195	1.449	1.52	2.68391	0.977241	1.17177	1.48408	Uncharacterized protein OS=Solanum lycopersicum PE=4 SV=1
2818	1	UniProt_Tomato	K4BPU1	81	28874	3	3	1	1	0.16	2.38	2.927	1	1.321	1.209	1.534	2.356	1.571	2.63937	1.14935	1.36184	1.92387	Very-long-chain (3R)-3-hydroxyacyl-CoA dehydratase OS=Solanum lycopersicum PE=3 SV=1
2642	1	UniProt_Tomato	K4BD26	95	24355	3	3	3	3	0.68	2.404	2.866	1	1.055	1.312	1.381	2.036	1.909	2.62486	1.02713	1.34606	1.97148	Uncharacterized protein OS=Solanum lycopersicum PE=3 SV=1
3014	1	UniProt_Tomato	K4DD78	72	59407	3	3	3	3	0.24	2.628	2.586	1	1.115	1.162	1.242	1.285	1.052	2.60692	1.05594	1.20133	1.16268	Uncharacterized protein OS=Solanum lycopersicum PE=4 SV=1
3335	1	UniProt_Tomato	K4BSE2	57	18772	3	3	1	1	0.25	2.226	3.049	1	1.419	1.149	1.226	1.02	0.943	2.6052	1.19122	1.18688	0.980745	Uncharacterized protein OS=Solanum lycopersicum PE=4 SV=1
1279	2	UniProt_Tomato	D6C447	71	28934	3	3	2	2	0.34	2.376	2.847	1	0.81	1.142	1.228	3.77	3.615	2.60086	0.9	1.18422	3.69169	Putative uncharacterized protein OS=Solanum lycopersicum PE=2 SV=1
3430	1	UniProt_Tomato	K4BB54	54	66657	3	3	2	2	0.14	3.165	2.123	1	1.49	1.408	1.728	2.292	1.705	2.59216	1.22066	1.55982	1.97683	Uncharacterized protein OS=Solanum lycopersicum PE=4 SV=1
3803	1	UniProt_Tomato	K4B1I5	43	52122	3	3	2	2	0.18	3.116	2.14	1	1.762	1.528	1.668	2.298	1.259	2.58229	1.3274	1.59647	1.70094	Uncharacterized protein OS=Solanum lycopersicum PE=4 SV=1
2479	1	UniProt_Tomato	K4DHE2	108	45405	3	3	1	1	0.1	2.676	2.466	1	1.624	1.587	1.735	3.41	2.659	2.56885	1.27436	1.65935	3.01118	Cytosolic Fe-S cluster assembly factor NBP35 OS=Solanum lycopersicum GN=NBP35 PE=3 SV=1
3138	1	UniProt_Tomato	K4CQK5	65	14941	3	3	1	1	0.32	2.556	2.573	1	1.12	1.167	1.335	1.37	1.288	2.56449	1.0583	1.24818	1.32837	Uncharacterized protein OS=Solanum lycopersicum PE=4 SV=1
2561	1	UniProt_Tomato	K4CY94	102	39940	3	3	2	2	0.23	2.506	2.62	1	1.133	1.52	1.65	1.608	1.395	2.56237	1.06442	1.58367	1.49772	Secretory carrier-associated membrane protein OS=Solanum lycopersicum PE=3 SV=1
3029	1	UniProt_Tomato	K4BX55	71	41780	3	3	2	2	0.22	2.383	2.718	1	1.475	1.477	1.857	1.562	1.218	2.54499	1.2145	1.65614	1.37932	Uncharacterized protein OS=Solanum lycopersicum PE=4 SV=1
573	3	UniProt_Tomato	K4CPJ0	115	81265	3	3	2	2	0.11	2.467	2.602	1	1.039	1.005	1.219	1.215	1.179	2.5336	1.01931	1.10684	1.19686	Uncharacterized protein OS=Solanum lycopersicum PE=4 SV=1
2298	1	UniProt_Tomato	K4CWB2	127	38596	3	3	3	3	0.39	2.554	2.496	1	1.058	1.113	1.248	1.439	1.497	2.52483	1.02859	1.17857	1.46771	Uncharacterized protein OS=Solanum lycopersicum PE=4 SV=1
3188	1	UniProt_Tomato	K4BWJ9	63	32770	3	3	2	2	0.29	2.121	2.989	1	1.302	1.052	1.146	1.464	1.196	2.51787	1.14105	1.09799	1.32323	Uncharacterized protein OS=Solanum lycopersicum PE=3 SV=1
3018	1	UniProt_Tomato	K4CI50	71	18445	3	3	2	2	0.57	2.27	2.773	1	0.912	1.141	1.394	1.177	1.299	2.50893	0.954987	1.26117	1.2365	Uncharacterized protein OS=Solanum lycopersicum PE=4 SV=1
2730	1	UniProt_Tomato	K4CFJ6	87	38705	3	3	1	1	0.11	2.347	2.682	1	0.88	0.904	1.019	0.959	0.933	2.50891	0.938083	0.959779	0.945911	Xyloglucan endotransglucosylase/hydrolase OS=Solanum lycopersicum PE=3 SV=1
2273	1	UniProt_Tomato	K4DFS8	131	59224	3	3	1	1	0.07	2.519	2.496	1	1.008	1.081	1.042	1.955	2.407	2.50747	1.00399	1.06132	2.16926	Endoglucanase OS=Solanum lycopersicum PE=3 SV=1
2882	1	UniProt_Tomato	K4B1U3	77	70490	3	3	3	3	0.2	2.624	2.382	1	1.424	1.712	1.864	2.761	3.407	2.50007	1.19331	1.78638	3.06704	Uncharacterized protein OS=Solanum lycopersicum PE=4 SV=1
3858	1	UniProt_Tomato	K4DA21	41	148181	3	3	3	3	0.09	2.445	2.555	1	1.677	1.933	1.95	2.307	1.317	2.49939	1.29499	1.94148	1.74308	Uncharacterized protein OS=Solanum lycopersicum PE=4 SV=1
3189	1	UniProt_Tomato	K4D130	63	33452	3	3	3	3	0.46	2.509	2.479	1	0.983	1.09	1.358	1.722	1.921	2.49395	0.991464	1.21664	1.81878	Uncharacterized protein OS=Solanum lycopersicum PE=4 SV=1
3576	1	UniProt_Tomato	K4BEJ6	49	36095	3	3	2	2	0.26	2.468	2.495	1	1.355	1.782	2.033	2.341	2.494	2.48146	1.16404	1.90337	2.41629	Reticulon-like protein OS=Solanum lycopersicum PE=4 SV=1
2277	1	UniProt_Tomato	K4CGJ8	130	131618	3	3	2	2	0.07	2.511	2.431	1	1.361	1.725	1.879	1.797	1.594	2.47068	1.16662	1.80035	1.69246	Uncharacterized protein OS=Solanum lycopersicum PE=4 SV=1
2613	1	UniProt_Tomato	K4DH50	97	24221	3	3	2	2	0.41	2.069	2.937	1	1.33	1.136	1.171	1.278	1.193	2.46509	1.15326	1.15337	1.23477	Uncharacterized protein OS=Solanum lycopersicum PE=4 SV=1
2878	1	UniProt_Tomato	Q66MH8	78	42192	3	3	2	2	0.22	2.247	2.704	1	1.203	1.367	1.65	1.658	1.324	2.46493	1.09681	1.50185	1.48162	MAPKK OS=Solanum lycopersicum GN=LeMKK2 PE=2 SV=1
2847	1	UniProt_Tomato	Q8GUQ5	80	155092	3	3	3	3	0.09	2.682	2.241	1	1.288	1.297	1.544	1.666	1.271	2.4516	1.1349	1.41512	1.45516	Brassinosteroid LRR receptor kinase OS=Solanum lycopersicum GN=CURL3 PE=1 SV=1
2592	1	UniProt_Tomato	Q9FT20	99	32780	3	3	2	2	0.29	2.706	2.211	1	0.84	1.522	1.385	2.965	3.818	2.44601	0.916515	1.45188	3.36458	Putative glutathione S-transferase T4 OS=Solanum lycopersicum PE=2 SV=1
3148	1	UniProt_Tomato	K4BRW8	65	61553	3	3	2	2	0.15	2.878	2.075	1	1.483	1.268	1.607	1.688	1.014	2.44374	1.21778	1.42747	1.30829	Uncharacterized protein OS=Solanum lycopersicum PE=4 SV=1
2786	1	UniProt_Tomato	K4B6B6	84	31773	3	3	2	2	0.3	2.277	2.609	1	1.039	1.098	1.197	1.328	1.335	2.43735	1.01931	1.14643	1.3315	Uncharacterized protein OS=Solanum lycopersicum PE=4 SV=1
2099	1	UniProt_Tomato	K4B023	152	77940	3	3	2	2	0.11	2.484	2.383	1	1.38	1.547	1.844	1.981	1.554	2.43298	1.17473	1.68898	1.75456	Uncharacterized protein OS=Solanum lycopersicum PE=4 SV=1
2514	1	UniProt_Tomato	K4C1V3	105	20894	3	3	2	2	0.49	2.286	2.561	1	1.075	1.055	1.345	1.3	1.137	2.4196	1.03682	1.19121	1.21577	Uncharacterized protein OS=Solanum lycopersicum PE=4 SV=1
3788	1	UniProt_Tomato	K4B7B5	43	81176	3	3	1	1	0.05	2.162	2.664	1	1.39	1.34	1.674	1.598	1.364	2.39991	1.17898	1.49772	1.47637	Uncharacterized protein OS=Solanum lycopersicum PE=4 SV=1
2974	1	UniProt_Tomato	K4BTM6	73	46216	3	3	3	3	0.32	2.3	2.439	1	1.196	1.19	1.279	1.321	1.388	2.36848	1.09362	1.2337	1.35409	Uncharacterized protein OS=Solanum lycopersicum PE=4 SV=1
3144	1	UniProt_Tomato	K4D7N1	65	46427	3	3	3	3	0.31	2.216	2.528	1	1.088	0.777	0.958	1.047	0.886	2.36686	1.04307	0.862766	0.963142	Uncharacterized protein OS=Solanum lycopersicum PE=4 SV=1
2399	1	UniProt_Tomato	K4BU64	115	17200	3	3	2	2	0.62	2.275	2.458	1	1.047	1.223	1.615	1.622	1.609	2.36473	1.02323	1.4054	1.61549	Uncharacterized protein OS=Solanum lycopersicum PE=4 SV=1
3139	1	UniProt_Tomato	K4CQF3	65	68627	3	3	2	2	0.13	2.568	2.164	1	0.968	1.256	1.237	1.826	1.415	2.35736	0.98387	1.24646	1.60742	Carboxypeptidase OS=Solanum lycopersicum PE=3 SV=1
3033	1	UniProt_Tomato	K4B8U9	71	32022	3	3	2	2	0.3	2.643	2.047	1	1.513	1.431	1.446	2.803	1.943	2.32599	1.23004	1.43848	2.33372	Uncharacterized protein OS=Solanum lycopersicum PE=4 SV=1
2041	1	UniProt_Tomato	K4CGW9	161	21895	3	3	2	2	0.47	2.332	2.309	1	1.42	1.938	1.737	3.208	2.337	2.32047	1.19164	1.83475	2.73808	Uncharacterized protein OS=Solanum lycopersicum PE=4 SV=1
3197	1	UniProt_Tomato	K4BL48	63	34221	3	3	2	2	0.28	2.152	2.489	1	1.243	1.475	1.621	1.899	1.612	2.31437	1.1149	1.54628	1.74963	Uncharacterized protein OS=Solanum lycopersicum PE=4 SV=1
2712	1	UniProt_Tomato	K4BF27	88	94765	3	3	2	2	0.09	2.836	1.886	1	1.196	1.191	1.27	1.658	1.461	2.31272	1.09362	1.22987	1.55639	Uncharacterized protein OS=Solanum lycopersicum PE=4 SV=1
2784	1	UniProt_Tomato	K4BS22	84	175266	3	3	2	2	0.05	2.217	2.409	1	2.066	2.011	2.415	3.166	1.568	2.31101	1.43736	2.20376	2.22807	Uncharacterized protein OS=Solanum lycopersicum PE=4 SV=1
2092	1	UniProt_Tomato	K4BCJ8	153	51748	3	3	2	2	0.18	2.29	2.326	1	0.921	1.643	2.049	1.736	2.004	2.30793	0.959687	1.8348	1.86519	Patatin OS=Solanum lycopersicum PE=3 SV=1
3101	1	UniProt_Tomato	K4CBD9	67	59351	3	3	2	2	0.15	2.181	2.436	1	1.553	1.782	1.45	1.82	1.369	2.30498	1.24619	1.60745	1.57847	Uncharacterized protein OS=Solanum lycopersicum PE=4 SV=1
2749	1	UniProt_Tomato	K4CP51	86	42907	3	3	1	1	0.1	2.338	2.258	1	1.497	1.489	1.629	2.538	1.562	2.29765	1.22352	1.55743	1.99107	Uncharacterized protein OS=Solanum lycopersicum PE=4 SV=1
2832	1	UniProt_Tomato	K4DI17	81	21579	3	3	3	3	0.79	1.98	2.658	1	0.789	0.782	0.855	0.892	0.947	2.29409	0.888257	0.817686	0.919089	Uncharacterized protein OS=Solanum lycopersicum PE=4 SV=1
4151	1	UniProt_Tomato	K4BA78	35	18180	3	3	1	1	0.26	2.276	2.295	1	1.726	1.773	2.717	2.235	1.91	2.28548	1.31377	2.19482	2.06612	Uncharacterized protein OS=Solanum lycopersicum PE=4 SV=1
2417	2	UniProt_Tomato	K4B894	68	96293	3	3	2	2	0.09	2.238	2.314	1	1.151	1.088	1.058	1.22	1.213	2.27568	1.07285	1.0729	1.21649	Uncharacterized protein OS=Solanum lycopersicum PE=4 SV=1
2597	1	UniProt_Tomato	K4CZZ5	99	125588	3	3	2	2	0.07	2.231	2.31	1	1.251	1.317	1.371	1.46	1.383	2.27016	1.11848	1.34373	1.42098	Uncharacterized protein OS=Solanum lycopersicum PE=3 SV=1
2531	1	UniProt_Tomato	K4B7F6	104	44050	3	3	1	1	0.1	2.627	1.938	1	0.919	0.989	1.228	1.39	1.454	2.25635	0.958645	1.10204	1.42164	Uncharacterized protein OS=Solanum lycopersicum PE=4 SV=1
2388	1	UniProt_Tomato	K4BAF6	116	46981	3	3	3	3	0.31	1.802	2.821	1	0.957	1.018	1.183	1.207	1.38	2.25465	0.978264	1.0974	1.2906	Uncharacterized protein OS=Solanum lycopersicum PE=4 SV=1
2632	1	UniProt_Tomato	K4CTP6	96	31457	3	3	3	3	0.49	2.336	2.163	1	0.998	1.188	1.248	1.587	1.775	2.24784	0.998999	1.21763	1.67837	Uncharacterized protein OS=Solanum lycopersicum PE=4 SV=1
3344	1	UniProt_Tomato	K4BAD9	57	143192	3	3	2	2	0.06	2.237	2.238	1	1.237	1.355	1.177	1.614	1.751	2.2375	1.11221	1.26287	1.6811	Uncharacterized protein OS=Solanum lycopersicum PE=4 SV=1
2877	1	UniProt_Tomato	K4CIJ8	78	157119	3	3	3	3	0.08	2.382	2.101	1	1.626	1.497	1.893	2.103	1.176	2.23709	1.27515	1.6834	1.57262	Uncharacterized protein OS=Solanum lycopersicum PE=4 SV=1
3260	1	UniProt_Tomato	K4B7C1	60	80785	3	3	2	2	0.11	2.31	2.165	1	1.198	0.996	1.281	1.107	0.888	2.23633	1.09453	1.12955	0.991472	Uncharacterized protein OS=Solanum lycopersicum PE=4 SV=1
3727	1	UniProt_Tomato	K4ATY6	44	71167	3	3	3	3	0.2	2.155	2.311	1	1.097	1.07	1.441	1.742	1.766	2.23164	1.04738	1.24172	1.75396	Aldehyde dehydrogenase OS=Solanum lycopersicum PE=3 SV=1
2477	1	UniProt_Tomato	K4B7Q8	108	136408	3	3	3	3	0.1	2.219	2.233	1	1.254	1.296	1.467	1.729	1.201	2.22599	1.11982	1.37885	1.44102	AGO2A2 OS=Solanum lycopersicum PE=2 SV=1
3086	1	UniProt_Tomato	K4CJL1	68	247967	3	3	3	3	0.05	2.239	2.212	1	1.369	1.515	1.696	1.914	1.251	2.22546	1.17004	1.60295	1.54739	Uncharacterized protein OS=Solanum lycopersicum PE=4 SV=1
2759	1	UniProt_Tomato	K4DBC5	85	67304	3	3	1	1	0.06	2.357	2.072	1	1.254	1.196	1.402	1.678	1.387	2.20991	1.11982	1.29491	1.52558	NEDD8-activating enzyme E1 regulatory subunit OS=Solanum lycopersicum PE=3 SV=1
3371	1	UniProt_Tomato	K4D5N5	56	64503	3	3	2	2	0.14	2.24	2.178	1	1.317	1.443	1.222	1.183	1.025	2.20878	1.14761	1.32791	1.10117	Uncharacterized protein OS=Solanum lycopersicum PE=4 SV=1
3023	1	UniProt_Tomato	K4AWB1	71	21259	3	3	1	1	0.22	1.956	2.493	1	0.908	1.052	2.107	2.073	2.493	2.20824	0.95289	1.48881	2.27332	Uncharacterized protein OS=Solanum lycopersicum PE=4 SV=1
2657	1	UniProt_Tomato	K4CVX1	93	15001	3	3	3	3	1.29	1.892	2.566	1	0.985	2.792	1.477	2.898	2.765	2.20338	0.992472	2.03071	2.83072	Uncharacterized protein OS=Solanum lycopersicum PE=4 SV=1
2607	1	UniProt_Tomato	K4D1P9	98	72758	3	3	2	2	0.12	2.212	2.189	1	1.294	1.534	1.552	1.751	1.449	2.20047	1.13754	1.54297	1.59286	Uncharacterized protein OS=Solanum lycopersicum PE=4 SV=1
2580	1	UniProt_Tomato	K4C7H7	100	35384	3	3	2	2	0.27	2.105	2.26	1	1.548	1.911	1.832	2.254	1.763	2.18112	1.24419	1.87108	1.99344	Uncharacterized protein OS=Solanum lycopersicum PE=4 SV=1
3125	1	UniProt_Tomato	K4B9B6	66	39503	3	3	1	1	0.11	2.337	2.028	1	0.896	1.421	1.352	2.398	2.009	2.17702	0.946573	1.38607	2.1949	Uncharacterized protein OS=Solanum lycopersicum PE=4 SV=1
521	3	UniProt_Tomato	K4B459	71	68684	3	3	3	3	0.2	2.015	2.348	1	0.874	1.052	2.266	1.779	1.541	2.17514	0.93488	1.54397	1.65573	Uncharacterized protein OS=Solanum lycopersicum PE=4 SV=1
2780	1	UniProt_Tomato	K4BSD0	84	17202	3	3	1	1	0.27	2.146	2.188	1	1.392	1.682	1.835	1.943	2.054	2.1669	1.17983	1.75684	1.99773	Uncharacterized protein OS=Solanum lycopersicum PE=4 SV=1
3413	1	UniProt_Tomato	K4CQ99	55	28881	3	3	2	2	0.34	2.046	2.289	1	1.077	1.111	1.291	1.233	1.29	2.16409	1.03779	1.19762	1.26118	Uncharacterized protein OS=Solanum lycopersicum PE=4 SV=1
3374	1	UniProt_Tomato	K4BPM8	56	15813	3	3	3	3	1.2	1.933	2.418	1	0.834	1.159	1.907	1.432	1.022	2.16194	0.913236	1.48668	1.20975	Uncharacterized protein OS=Solanum lycopersicum PE=4 SV=1
3137	1	UniProt_Tomato	K4B5N9	65	155918	3	3	2	2	0.06	2.164	2.134	1	1.461	1.28	1.545	1.447	1.099	2.14895	1.20872	1.40627	1.26105	Uncharacterized protein OS=Solanum lycopersicum PE=4 SV=1
2493	1	UniProt_Tomato	K4C408	107	54200	3	3	2	2	0.17	2.513	1.83	1	0.762	0.996	0.998	1.086	1.215	2.14448	0.872926	0.996999	1.14869	Uncharacterized protein OS=Solanum lycopersicum PE=3 SV=1
3353	1	UniProt_Tomato	K4DHC9	57	61218	3	3	3	3	0.23	2.3	1.979	1	1.297	1.363	1.474	1.943	1.959	2.13347	1.13886	1.41741	1.95098	Uncharacterized protein OS=Solanum lycopersicum PE=3 SV=1
2932	1	UniProt_Tomato	K4B380	75	31626	3	3	1	1	0.14	1.955	2.317	1	1.049	0.96	1.129	1.112	1.05	2.12832	1.02421	1.04108	1.08056	Uncharacterized protein OS=Solanum lycopersicum PE=4 SV=1
2672	1	UniProt_Tomato	K4B667	91	32261	3	3	1	1	0.14	2.161	2.09	1	1.108	1.394	1.424	3.235	2.691	2.1252	1.05262	1.40892	2.95049	Uncharacterized protein OS=Solanum lycopersicum PE=4 SV=1
2625	1	UniProt_Tomato	K4B3R7	97	8093	3	3	1	1	0.65	2.029	2.219	1	1.331	1.368	1.464	1.725	1.614	2.12187	1.15369	1.41519	1.66858	Uncharacterized protein OS=Solanum lycopersicum PE=4 SV=1
2852	1	UniProt_Tomato	K4DBI5	79	240919	3	3	3	3	0.05	2.275	1.947	1	1.369	1.352	1.664	1.719	1.141	2.10462	1.17004	1.49991	1.40049	Uncharacterized protein OS=Solanum lycopersicum PE=4 SV=1
3006	1	UniProt_Tomato	K4DEW6	72	6987	3	3	1	1	0.78	2.199	1.999	1	1.349	1.47	1.558	1.569	1.496	2.09662	1.16146	1.51336	1.53207	Uncharacterized protein OS=Solanum lycopersicum PE=4 SV=1
2074	1	UniProt_Tomato	K4B0S7	155	34181	3	3	2	2	0.28	1.992	2.193	1	1.115	1.231	1.411	1.48	1.332	2.09009	1.05594	1.31793	1.40405	Protein YIPF OS=Solanum lycopersicum PE=3 SV=1
3220	1	UniProt_Tomato	K4C6M9	62	35712	3	3	3	3	0.42	2.128	2.032	1	1.203	1.25	1.247	1.688	1.745	2.07945	1.09681	1.2485	1.71626	Uncharacterized protein OS=Solanum lycopersicum PE=4 SV=1
2628	1	UniProt_Tomato	K4BP39	96	75102	3	3	3	3	0.18	1.991	2.132	1	0.915	0.884	0.991	1.301	1.085	2.06029	0.956556	0.935972	1.1881	Uncharacterized protein OS=Solanum lycopersicum PE=4 SV=1
3447	1	UniProt_Tomato	K4B790	53	11803	3	3	1	1	0.42	1.869	2.261	1	1.197	1.463	1.413	1.413	1.646	2.05568	1.09407	1.43778	1.52506	Uncharacterized protein OS=Solanum lycopersicum PE=4 SV=1
3217	1	UniProt_Tomato	K4CQ25	62	48049	3	3	2	2	0.19	2.012	2.089	1	1.075	1.312	1.254	2.001	2.176	2.05014	1.03682	1.28267	2.08667	Uncharacterized protein OS=Solanum lycopersicum PE=4 SV=1
2077	1	UniProt_Tomato	K4CWQ8	155	13779	3	3	1	1	0.35	2.099	2.001	1	1.233	1.36	1.33	1.569	1.641	2.04941	1.11041	1.34492	1.6046	Uncharacterized protein OS=Solanum lycopersicum PE=4 SV=1
3050	1	UniProt_Tomato	K4B286	70	89196	3	3	3	3	0.15	2.335	1.798	1	1.644	1.374	1.529	1.544	1.67	2.04898	1.28219	1.44943	1.60576	Uncharacterized protein OS=Solanum lycopersicum PE=3 SV=1
3002	1	UniProt_Tomato	K4C472	72	78479	3	3	2	2	0.11	1.9	2.207	1	1.874	1.977	2.282	2.92	1.757	2.04775	1.36894	2.12403	2.26505	Uncharacterized protein OS=Solanum lycopersicum PE=4 SV=1
3048	1	UniProt_Tomato	K4AXK4	70	28645	3	3	2	2	0.34	1.933	2.166	1	1.547	1.968	1.999	2.604	2.908	2.04619	1.24378	1.98344	2.75181	Uncharacterized protein OS=Solanum lycopersicum PE=4 SV=1
2467	1	UniProt_Tomato	K4CB85	109	74238	3	3	2	2	0.12	1.997	2.09	1	1.438	2.023	1.76	2.862	3.214	2.04297	1.19917	1.88692	3.0329	Uncharacterized protein OS=Solanum lycopersicum PE=3 SV=1
2452	1	UniProt_Tomato	K4B7Y4	111	62652	3	3	1	1	0.07	1.849	2.256	1	0.885	1.093	1.014	1.461	1.312	2.04239	0.940744	1.05276	1.3845	Uncharacterized protein OS=Solanum lycopersicum PE=4 SV=1
2867	1	UniProt_Tomato	Q6QDC5	78	23430	3	3	2	2	0.43	1.629	2.549	1	0.849	0.908	1.285	1.189	1.414	2.03772	0.921412	1.08018	1.29663	Early light inducible protein OS=Solanum lycopersicum GN=ELIP PE=4 SV=1
3089	1	UniProt_Tomato	K4C7X4	68	51444	3	3	3	3	0.28	2.149	1.928	1	1.401	1.443	1.492	1.744	1.43	2.0355	1.18364	1.4673	1.57921	Uncharacterized protein OS=Solanum lycopersicum PE=4 SV=1
3748	1	UniProt_Tomato	K4D2H8	44	41938	3	3	3	3	0.35	2.065	1.982	1	1.432	1.364	1.432	1.746	1.5	2.02307	1.19666	1.39759	1.61833	Uncharacterized protein OS=Solanum lycopersicum PE=4 SV=1
2667	1	UniProt_Tomato	K4D1T4	92	60776	3	3	2	2	0.15	1.915	2.134	1	1.232	1.162	1.189	1.235	1.032	2.02154	1.10995	1.17542	1.12895	Uncharacterized protein OS=Solanum lycopersicum PE=3 SV=1
2443	1	UniProt_Tomato	K4CFF9	112	34359	3	3	3	3	0.44	2.041	2.002	1	1.155	1.37	1.619	1.984	1.913	2.02141	1.07471	1.48931	1.94818	Uncharacterized protein OS=Solanum lycopersicum PE=4 SV=1
3080	1	UniProt_Tomato	K4B7G4	68	39851	3	3	2	2	0.24	1.983	2.058	1	1.175	1.168	1.28	1.47	1.425	2.02015	1.08397	1.22272	1.44733	Uncharacterized protein OS=Solanum lycopersicum PE=3 SV=1
2428	1	UniProt_Tomato	K4BBB6	112	43722	3	3	1	1	0.1	2.034	2.001	1	1.415	1.369	1.758	1.557	1.338	2.01743	1.18954	1.55135	1.44335	Uncharacterized protein OS=Solanum lycopersicum PE=4 SV=1
4126	1	UniProt_Tomato	K4CWV0	36	18836	3	3	3	3	0.94	1.768	2.267	1	0.82	2.115	2.748	2.112	0.966	2.00201	0.905539	2.41081	1.42835	Uncharacterized protein OS=Solanum lycopersicum PE=4 SV=1
2631	1	UniProt_Tomato	K4C253	96	33305	3	3	2	2	0.29	2.246	1.777	1	0.88	1.102	1.162	1.432	1.559	1.99778	0.938083	1.1316	1.49415	Uncharacterized protein OS=Solanum lycopersicum PE=4 SV=1
2505	1	UniProt_Tomato	K4BP45	106	11055	3	3	2	2	1.09	1.965	2.006	1	1.224	1.292	1.321	1.679	1.323	1.98539	1.10635	1.30642	1.49041	Uncharacterized protein OS=Solanum lycopersicum PE=4 SV=1
2810	1	UniProt_Tomato	K4BEF5	82	45081	3	3	2	2	0.21	2.445	1.608	1	1.911	1.641	1.947	1.997	1.295	1.98282	1.38239	1.78746	1.60814	Uncharacterized protein OS=Solanum lycopersicum PE=4 SV=1
2876	1	UniProt_Tomato	K4CGX7	78	93906	3	3	2	2	0.09	1.888	2.06	1	1.087	1.113	1.268	1.31	1.406	1.97213	1.04259	1.18797	1.35715	Uncharacterized protein OS=Solanum lycopersicum PE=4 SV=1
3732	1	UniProt_Tomato	K4CWH0	44	64993	3	3	2	2	0.14	1.954	1.968	1	1.072	1.063	1.151	1.265	1.04	1.96099	1.03537	1.10613	1.147	Histone deacetylase OS=Solanum lycopersicum PE=3 SV=1
2375	1	UniProt_Tomato	K4DCW6	117	33217	3	3	2	2	0.29	2.003	1.909	1	0.919	1.007	1.212	1.182	1.116	1.95544	0.958645	1.10476	1.14853	Uncharacterized protein OS=Solanum lycopersicum PE=4 SV=1
4129	1	UniProt_Tomato	K4AXM9	36	59134	3	3	3	3	0.24	1.847	2.061	1	1.303	1.285	1.435	1.815	1.567	1.95107	1.14149	1.35793	1.68645	Uncharacterized protein OS=Solanum lycopersicum PE=4 SV=1
4301	1	UniProt_Tomato	K4C1A3	33	54665	3	3	1	1	0.08	2.22	1.713	1	2.109	2.055	2.688	2.672	2.373	1.95009	1.45224	2.35029	2.51807	Uncharacterized protein OS=Solanum lycopersicum PE=4 SV=1
3142	1	UniProt_Tomato	K4AY12	65	17739	3	3	1	1	0.26	1.736	2.187	1	0.904	1.108	0.993	1.148	1.408	1.94849	0.950789	1.04893	1.27137	Uncharacterized protein OS=Solanum lycopersicum PE=4 SV=1
2126	1	UniProt_Tomato	K4CP20	148	82592	3	3	2	2	0.11	1.744	2.176	1	1.295	1.059	1.22	1.282	1.033	1.94806	1.13798	1.13665	1.15078	Uncharacterized protein OS=Solanum lycopersicum PE=4 SV=1
1800	3	UniProt_Tomato	K4CZZ2	72	37994	3	3	2	2	0.25	1.901	1.983	1	1.094	1.269	1.61	1.593	1.67	1.94157	1.04594	1.42937	1.63105	Uncharacterized protein OS=Solanum lycopersicum PE=4 SV=1
3074	1	UniProt_Tomato	K4B989	69	81560	3	3	2	2	0.11	1.985	1.869	1	0.849	0.868	0.907	2.894	3.1	1.92613	0.921412	0.887286	2.99523	Uncharacterized protein OS=Solanum lycopersicum PE=4 SV=1
3373	1	UniProt_Tomato	K4CHP6	56	103233	3	3	2	2	0.09	2.115	1.753	1	1.037	1.316	1.383	1.908	2.174	1.92551	1.01833	1.34908	2.03666	Uncharacterized protein OS=Solanum lycopersicum PE=4 SV=1
3544	1	UniProt_Tomato	K4B0Q2	50	54383	3	3	2	2	0.17	1.851	1.991	1	1.165	1.155	1.094	1.27	1.155	1.91972	1.07935	1.12409	1.21114	Uncharacterized protein OS=Solanum lycopersicum PE=4 SV=1
3675	1	UniProt_Tomato	K4BS21	46	163700	3	3	3	3	0.08	2.03	1.808	1	1.672	1.572	1.711	2.433	1.557	1.91579	1.29306	1.64003	1.94632	Uncharacterized protein OS=Solanum lycopersicum PE=4 SV=1
4026	1	UniProt_Tomato	K4C069	38	32270	3	3	3	3	0.48	1.998	1.831	1	1.026	1.157	1.171	1.315	1.45	1.91268	1.01292	1.16398	1.38085	Uncharacterized protein OS=Solanum lycopersicum PE=4 SV=1
3922	1	UniProt_Tomato	K4DA97	40	11554	3	3	3	3	1.91	1.752	2.088	1	1.085	1.422	1.565	1.663	1.896	1.91264	1.04163	1.49179	1.77568	Uncharacterized protein OS=Solanum lycopersicum PE=4 SV=1
2958	1	UniProt_Tomato	K4ASM9	74	46183	3	3	2	2	0.2	1.783	2.046	1	1.121	1.046	1.171	1.393	1.46	1.90998	1.05877	1.10674	1.42611	Uncharacterized protein OS=Solanum lycopersicum PE=4 SV=1
2912	1	UniProt_Tomato	K4CY40	76	76594	3	3	3	3	0.18	1.987	1.832	1	1.207	1.435	1.542	1.855	1.953	1.90793	1.09864	1.48754	1.90337	Uncharacterized protein OS=Solanum lycopersicum PE=4 SV=1
3088	1	UniProt_Tomato	K4CAU9	68	54155	3	3	3	3	0.26	1.904	1.904	1	1.152	1.365	1.391	1.963	1.923	1.904	1.07331	1.37794	1.9429	Uncharacterized protein OS=Solanum lycopersicum PE=4 SV=1
3506	1	UniProt_Tomato	Q40170	51	33780	3	3	1	1	0.13	1.939	1.862	1	0.613	0.581	0.7	0.693	0.692	1.90011	0.782943	0.63773	0.6925	Agamous-like MADS-box protein AGL8 homolog OS=Solanum lycopersicum GN=TDR4 PE=2 SV=1
2444	1	UniProt_Tomato	K4DDP2	112	97117	3	3	2	2	0.09	1.992	1.81	1	2.268	2.214	2.298	2.733	1.538	1.89882	1.50599	2.25561	2.05021	DNA gyrase subunit B OS=Solanum lycopersicum PE=3 SV=1
3283	1	UniProt_Tomato	K4CQ15	59	50432	3	3	3	3	0.29	1.873	1.921	1	1.365	1.078	1.079	1.232	1.262	1.89685	1.16833	1.0785	1.24691	Uncharacterized protein OS=Solanum lycopersicum PE=3 SV=1
3492	1	UniProt_Tomato	Q1T7C2	52	67842	3	3	3	3	0.21	1.889	1.904	1	1.391	1.219	1.33	1.981	1.285	1.89649	1.17941	1.27329	1.59549	Cytochrome P450 710A11 OS=Solanum lycopersicum GN=CYP710A11 PE=1 SV=1
2123	1	UniProt_Tomato	K4BMY5	149	23218	3	3	2	2	0.43	1.835	1.956	1	1.124	1.407	1.397	1.799	2.193	1.89453	1.06019	1.40199	1.98625	Uncharacterized protein OS=Solanum lycopersicum PE=4 SV=1
1128	2	UniProt_Tomato	K4BWL7	41	118254	3	3	3	3	0.11	1.943	1.839	1	1.567	1.759	1.918	2.3	1.545	1.89028	1.2518	1.83678	1.88507	Uncharacterized protein OS=Solanum lycopersicum PE=4 SV=1
1707	1	UniProt_Tomato	K4DBE3	216	74212	3	3	1	1	0.06	1.979	1.804	1	1.244	1.196	1.443	0.985	0.879	1.88948	1.11535	1.31371	0.930492	Uncharacterized protein OS=Solanum lycopersicum PE=4 SV=1
2663	1	UniProt_Tomato	K4B1X0	92	70086	3	3	3	3	0.2	1.816	1.963	1	1.293	1.147	1.338	1.558	1.282	1.88807	1.1371	1.23882	1.41328	Uncharacterized protein OS=Solanum lycopersicum PE=3 SV=1
2269	1	UniProt_Tomato	K4D1R2	131	52030	3	3	2	2	0.18	1.916	1.851	1	1.497	1.415	1.502	1.965	1.668	1.88322	1.22352	1.45785	1.81042	Uncharacterized protein OS=Solanum lycopersicum PE=4 SV=1
2813	1	UniProt_Tomato	K4C518	81	8617	3	3	1	1	0.6	1.867	1.891	1	1.556	1.708	1.861	2.166	2.287	1.87896	1.2474	1.78286	2.22568	Uncharacterized protein OS=Solanum lycopersicum PE=4 SV=1
3164	1	UniProt_Tomato	K4AXT4	64	49537	3	3	3	3	0.29	1.928	1.825	1	1.065	1.111	1.453	1.385	1.415	1.87579	1.03199	1.27054	1.39992	Uncharacterized protein OS=Solanum lycopersicum PE=3 SV=1
1612	1	UniProt_Tomato	K4C3H9	240	21903	3	3	1	1	0.21	1.592	2.195	1	1.092	0.794	0.862	0.703	0.679	1.86934	1.04499	0.827302	0.690896	Uncharacterized protein OS=Solanum lycopersicum PE=4 SV=1
3324	1	UniProt_Tomato	K4B7K5	58	77055	3	3	3	3	0.18	1.851	1.881	1	1.218	1.342	1.286	1.395	1.612	1.86594	1.10363	1.3137	1.49958	Uncharacterized protein OS=Solanum lycopersicum PE=3 SV=1
3434	1	UniProt_Tomato	K4D4V2	54	17053	3	3	2	2	0.63	1.996	1.743	1	0.931	1.407	1.824	3.129	2.794	1.86522	0.964883	1.60199	2.95676	Ferredoxin OS=Solanum lycopersicum PE=3 SV=1
2758	1	UniProt_Tomato	Q41350	85	30721	3	3	3	3	0.51	1.793	1.938	1	1.249	1.032	1.359	2.338	1.78	1.86409	1.11759	1.18427	2.04001	Osmotin-like protein OS=Solanum lycopersicum PE=1 SV=1
3078	1	UniProt_Tomato	K4BDV1	69	27332	3	3	1	1	0.17	1.848	1.872	1	1.061	1.199	1.181	2.035	2.758	1.85996	1.03005	1.18997	2.36908	Uncharacterized protein OS=Solanum lycopersicum PE=3 SV=1
2621	1	UniProt_Tomato	K4D9I3	97	45854	3	3	2	2	0.2	1.936	1.783	1	1.288	1.112	1.246	1.913	1.426	1.85793	1.1349	1.17709	1.65165	Uncharacterized protein OS=Solanum lycopersicum PE=4 SV=1
2782	1	UniProt_Tomato	K4BK19	84	109787	3	3	3	3	0.12	1.685	2.045	1	1.41	1.358	1.704	1.776	1.423	1.85629	1.18743	1.52119	1.58973	Uncharacterized protein OS=Solanum lycopersicum PE=4 SV=1
2185	1	UniProt_Tomato	K4CVY0	141	15538	3	3	2	2	0.71	1.887	1.826	1	1.035	1.936	1.318	2.269	2.95	1.85625	1.01735	1.59739	2.58719	Uncharacterized protein OS=Solanum lycopersicum PE=4 SV=1
2495	1	UniProt_Tomato	K4BJS3	107	91985	3	3	3	3	0.15	1.733	1.982	1	1.44	1.748	1.765	2.281	2.224	1.85332	1.2	1.75648	2.25232	Uncharacterized protein OS=Solanum lycopersicum PE=4 SV=1
3363	1	UniProt_Tomato	K4CH26	56	47533	3	3	1	1	0.09	2.001	1.711	1	0.944	1.062	0.976	0.898	0.79	1.85033	0.971597	1.01809	0.842271	Uncharacterized protein OS=Solanum lycopersicum PE=4 SV=1
2720	1	UniProt_Tomato	K4AZP0	88	33520	3	3	2	2	0.29	1.479	2.306	1	0.86	1.291	1.606	1.132	1.447	1.84677	0.927362	1.43991	1.27985	Uncharacterized protein OS=Solanum lycopersicum PE=4 SV=1
3299	1	UniProt_Tomato	K4CMP8	59	128257	3	3	3	3	0.1	1.729	1.968	1	1.991	2.008	1.894	2.44	1.344	1.84463	1.41103	1.95017	1.8109	Uncharacterized protein OS=Solanum lycopersicum PE=4 SV=1
3219	1	UniProt_Tomato	K4B9T8	62	68121	3	3	2	2	0.13	1.883	1.805	1	1.211	1.183	1.931	1.635	1.321	1.84359	1.10045	1.51141	1.46964	Uncharacterized protein OS=Solanum lycopersicum PE=4 SV=1
2054	1	UniProt_Tomato	Q2MIA8	158	137228	3	3	3	3	0.1	1.979	1.717	1	2.014	1.6	1.765	1.55	1.047	1.84335	1.41915	1.68048	1.27391	DNA-directed RNA polymerase subunit beta OS=Solanum lycopersicum GN=rpoB PE=3 SV=1
3264	1	UniProt_Tomato	K4CSA7	60	24163	3	3	1	1	0.19	1.751	1.936	1	1.297	1.075	1.135	1.188	0.993	1.84118	1.13886	1.10459	1.08613	Uncharacterized protein OS=Solanum lycopersicum PE=4 SV=1
1554	1	UniProt_Tomato	O48616	255	47010	3	3	2	2	0.2	1.882	1.798	1	1.393	1.587	1.829	2.03	1.65	1.83952	1.18025	1.70371	1.83016	MAP kinase kinase OS=Solanum lycopersicum GN=mek1 PE=2 SV=2
3809	1	UniProt_Tomato	K4DBB6	42	55163	3	3	2	2	0.17	1.941	1.741	1	1.166	1.165	1.413	1.602	1.724	1.83828	1.07981	1.28302	1.66188	Uncharacterized protein OS=Solanum lycopersicum PE=4 SV=1
3180	1	UniProt_Tomato	K4CJI7	64	33705	3	3	3	3	0.45	1.75	1.926	1	1.443	1.452	1.45	1.908	1.793	1.83589	1.20125	1.451	1.84961	Uncharacterized protein OS=Solanum lycopersicum PE=4 SV=1
2934	1	UniProt_Tomato	K4C2C7	75	42522	3	3	2	2	0.22	1.859	1.812	1	1.754	2.421	2.089	2.79	2.229	1.83535	1.32439	2.24888	2.49377	Uncharacterized protein OS=Solanum lycopersicum PE=4 SV=1
3156	1	UniProt_Tomato	K4CXD7	64	49913	3	3	3	3	0.29	1.782	1.889	1	1.163	1.361	1.362	1.606	1.49	1.83472	1.07842	1.3615	1.54691	Uncharacterized protein OS=Solanum lycopersicum PE=4 SV=1
3357	1	UniProt_Tomato	K4CUL0	57	40604	3	3	3	3	0.36	1.964	1.712	1	1.324	1.097	1.049	1.263	1.129	1.83368	1.15065	1.07273	1.19412	Uncharacterized protein OS=Solanum lycopersicum PE=4 SV=1
4108	1	UniProt_Tomato	K4B087	36	62792	3	3	2	2	0.14	2.067	1.622	1	0.951	1.183	1.17	1.275	1.583	1.83103	0.975192	1.17648	1.42068	Uncharacterized protein OS=Solanum lycopersicum PE=4 SV=1
2900	1	UniProt_Tomato	K4B2Y3	76	48583	3	3	3	3	0.3	1.96	1.71	1	0.985	1.5	1.246	1.789	2.443	1.83074	0.992472	1.36711	2.09058	Uncharacterized protein OS=Solanum lycopersicum PE=4 SV=1
2511	1	UniProt_Tomato	K4CLG8	105	73396	3	3	3	3	0.19	1.747	1.915	1	1.057	1.198	1.268	1.431	1.372	1.82907	1.02811	1.2325	1.40119	Uncharacterized protein OS=Solanum lycopersicum PE=4 SV=1
3426	1	UniProt_Tomato	K4BYN8	54	98525	3	3	2	2	0.09	1.907	1.746	1	1.104	1.282	1.437	1.64	1.699	1.82473	1.05071	1.35729	1.66924	Uncharacterized protein OS=Solanum lycopersicum PE=4 SV=1
2949	1	UniProt_Tomato	K4C653	74	20878	3	3	1	1	0.22	1.806	1.842	1	0.982	1.082	1.147	1.31	1.459	1.82391	0.990959	1.11403	1.38249	Uncharacterized protein OS=Solanum lycopersicum PE=4 SV=1
1691	1	UniProt_Tomato	K4CRJ2	221	23768	3	3	2	2	0.42	1.872	1.768	1	1.36	2.163	2.346	3.715	3.442	1.81926	1.16619	2.25264	3.5759	Uncharacterized protein OS=Solanum lycopersicum PE=4 SV=1
2098	1	UniProt_Tomato	Q9STA8	152	64553	3	3	2	2	0.14	1.819	1.817	1	1.302	1.83	1.517	4.561	4.087	1.818	1.14105	1.66617	4.3175	Hexose transporter OS=Solanum lycopersicum GN=ht2 PE=2 SV=1
2721	2	UniProt_Tomato	K4D1F8	72	47968	3	3	3	3	0.3	1.502	2.199	1	1.997	1.27	1.499	1.706	1.138	1.81739	1.41315	1.37976	1.39335	Methyltransferase OS=Solanum lycopersicum PE=3 SV=1
2617	1	UniProt_Tomato	K4D293	97	61274	3	3	2	2	0.15	1.997	1.652	1	0.735	1.06	1.23	1.424	1.499	1.81633	0.857321	1.14184	1.46102	Uncharacterized protein OS=Solanum lycopersicum PE=3 SV=1
3688	1	UniProt_Tomato	K4BUJ3	46	49939	3	3	1	1	0.09	1.874	1.757	1	1.346	1.237	1.493	1.587	1.451	1.81456	1.16017	1.35899	1.51748	Uncharacterized protein OS=Solanum lycopersicum PE=4 SV=1
2762	1	UniProt_Tomato	K4B3E9	85	49387	3	3	2	2	0.19	2.02	1.625	1	1.084	1.259	1.114	1.472	1.287	1.81177	1.04115	1.18428	1.3764	Uncharacterized protein OS=Solanum lycopersicum PE=3 SV=1
2950	1	UniProt_Tomato	K4AW81	74	106044	3	3	2	2	0.08	2.053	1.595	1	1.506	1.499	1.68	1.981	1.761	1.80957	1.22719	1.58692	1.86776	Uncharacterized protein OS=Solanum lycopersicum PE=4 SV=1
2510	1	UniProt_Tomato	K4BTI3	105	37618	3	3	2	2	0.25	1.626	2.012	1	1.879	1.216	1.132	1.376	0.927	1.80873	1.37077	1.17325	1.1294	Uncharacterized protein OS=Solanum lycopersicum PE=4 SV=1
3504	1	UniProt_Tomato	K4CKQ1	51	52474	3	3	2	2	0.17	1.911	1.703	1	1.005	0.931	1.017	1.144	1.242	1.804	1.0025	0.97305	1.19199	Uncharacterized protein OS=Solanum lycopersicum PE=3 SV=1
2489	2	UniProt_Tomato	K4B1V5	68	19333	3	3	2	2	0.54	1.94	1.675	1	1.176	1.327	1.289	2.075	1.613	1.80264	1.08444	1.30786	1.82947	40S ribosomal protein S12 OS=Solanum lycopersicum PE=3 SV=1
3750	1	UniProt_Tomato	K4BKW0	44	74720	3	3	2	2	0.12	1.981	1.637	1	1.003	1.093	1.241	1.293	1.37	1.8008	1.0015	1.16465	1.33094	Uncharacterized protein OS=Solanum lycopersicum PE=4 SV=1
2258	1	UniProt_Tomato	K4D9C1	132	16454	3	3	3	3	1.13	1.705	1.898	1	1.128	1.162	1.207	1.326	1.408	1.79891	1.06207	1.18429	1.36639	Uncharacterized protein OS=Solanum lycopersicum PE=4 SV=1
2690	1	UniProt_Tomato	K4BKR9	90	9543	3	3	3	3	2.61	1.521	2.12	1	0.956	1.001	1.047	1.247	1.114	1.79569	0.977753	1.02374	1.17863	Uncharacterized protein OS=Solanum lycopersicum PE=4 SV=1
2795	1	UniProt_Tomato	K4BD88	83	103424	3	3	2	2	0.09	1.976	1.625	1	1.341	1.182	1.359	1.356	1.122	1.79193	1.15802	1.26741	1.23346	Uncharacterized protein OS=Solanum lycopersicum PE=3 SV=1
3765	1	UniProt_Tomato	K4CHE1	43	17552	3	3	2	2	0.61	1.902	1.682	1	1.047	1.305	1.815	2.201	1.787	1.78862	1.02323	1.53902	1.98323	Uncharacterized protein OS=Solanum lycopersicum PE=4 SV=1
2604	2	UniProt_Tomato	K4CEE9	73	53126	3	3	2	2	0.17	1.517	2.091	1	1.727	1.847	2.449	2.319	1.663	1.78102	1.31415	2.12681	1.9638	Uncharacterized protein OS=Solanum lycopersicum PE=4 SV=1
2677	3	UniProt_Tomato	K4AXB1	36	39181	3	3	3	3	0.38	1.78	1.779	1	1.385	1.473	1.675	1.857	1.45	1.7795	1.17686	1.57076	1.64093	Serine/threonine-protein phosphatase OS=Solanum lycopersicum PE=3 SV=1
2342	1	UniProt_Tomato	K4BV83	121	106408	3	3	3	3	0.13	1.702	1.832	1	1.188	0.985	1.129	0.857	0.603	1.7658	1.08995	1.05454	0.718868	Uncharacterized protein OS=Solanum lycopersicum PE=4 SV=1
3173	1	UniProt_Tomato	K4C6I9	64	8730	3	3	2	2	1.53	1.608	1.934	1	1.092	1.511	1.927	2.122	2.006	1.76348	1.04499	1.70637	2.06318	Uncharacterized protein OS=Solanum lycopersicum PE=4 SV=1
2097	2	UniProt_Tomato	K4BWV6	48	63546	3	3	3	3	0.22	1.834	1.678	1	1.486	1.521	1.428	2.156	1.544	1.75427	1.21902	1.47377	1.82452	Uncharacterized protein OS=Solanum lycopersicum PE=4 SV=1
3660	1	UniProt_Tomato	K4BQC3	46	62033	3	3	2	2	0.15	1.671	1.836	1	1.171	1.028	1.292	1.576	1.388	1.75156	1.08213	1.15247	1.47902	Uncharacterized protein OS=Solanum lycopersicum PE=4 SV=1
3017	1	UniProt_Tomato	K4B429	71	18657	3	3	1	1	0.25	1.774	1.697	1	0.934	0.968	0.978	1.147	1.215	1.73507	0.966437	0.972987	1.18051	Uncharacterized protein OS=Solanum lycopersicum PE=4 SV=1
2994	1	UniProt_Tomato	K4BSW1	72	53079	3	3	1	1	0.08	1.793	1.676	1	1.02	1.141	1.382	1.399	1.264	1.73351	1.00995	1.25573	1.32979	Uncharacterized protein OS=Solanum lycopersicum PE=4 SV=1
3676	1	UniProt_Tomato	K4D515	46	69517	3	3	2	2	0.13	1.623	1.847	1	1.822	1.373	1.503	1.84	1.08	1.73138	1.34981	1.43653	1.40968	Uncharacterized protein OS=Solanum lycopersicum PE=3 SV=1
3918	1	UniProt_Tomato	K4D3L7	40	22813	3	3	3	3	0.73	1.626	1.839	1	1.589	1.416	1.457	1.847	1.226	1.72922	1.26056	1.43635	1.5048	Uncharacterized protein OS=Solanum lycopersicum PE=3 SV=1
2216	2	UniProt_Tomato	K4C757	73	75219	3	3	2	2	0.12	1.739	1.719	1	1.027	1.259	1.137	1.731	2.068	1.72897	1.01341	1.19645	1.89201	alpha-1,2-Mannosidase OS=Solanum lycopersicum PE=3 SV=1
3009	1	UniProt_Tomato	K4BK20	72	142813	3	3	1	1	0.03	1.732	1.699	1	0.949	1.234	1.24	1.679	1.847	1.71542	0.974166	1.237	1.761	Uncharacterized protein OS=Solanum lycopersicum PE=4 SV=1
3444	1	UniProt_Tomato	K4CGY4	54	38187	3	3	2	2	0.25	1.835	1.601	1	1.024	1.196	1.329	1.654	1.438	1.71401	1.01193	1.26075	1.54222	Uncharacterized protein OS=Solanum lycopersicum PE=4 SV=1
3717	1	UniProt_Tomato	K4BE74	45	42636	3	3	2	2	0.22	1.688	1.729	1	0.971	0.868	1.022	1.045	1.349	1.70838	0.985393	0.941858	1.18731	Clathrin light chain OS=Solanum lycopersicum PE=3 SV=1
3035	1	UniProt_Tomato	K4BVK8	71	28643	3	3	2	2	0.34	1.804	1.603	1	1.071	0.976	1.004	1.924	1.598	1.70053	1.03489	0.989901	1.75344	Cytokinin riboside 5'-monophosphate phosphoribohydrolase OS=Solanum lycopersicum PE=3 SV=1
3560	1	UniProt_Tomato	K4BA13	49	18800	3	3	2	2	0.56	1.801	1.594	1	1.151	1.36	1.464	2.156	1.739	1.69434	1.07285	1.41104	1.93631	Uncharacterized protein OS=Solanum lycopersicum PE=4 SV=1
3850	1	UniProt_Tomato	K4BM50	41	33419	3	3	2	2	0.29	1.809	1.583	1	1.168	1.183	1.226	1.546	1.228	1.69223	1.08074	1.20431	1.37786	Uncharacterized protein OS=Solanum lycopersicum PE=4 SV=1
2931	1	UniProt_Tomato	K4CZ51	75	78793	3	3	3	3	0.17	1.709	1.668	1	1.059	1.161	1.317	1.576	1.38	1.68838	1.02908	1.23654	1.47475	Uncharacterized protein OS=Solanum lycopersicum PE=3 SV=1
2978	1	UniProt_Tomato	K4BXK3	73	42546	3	3	2	2	0.22	1.707	1.658	1	1.315	1.228	1.361	1.464	1.256	1.68232	1.14673	1.29279	1.35602	Uncharacterized protein OS=Solanum lycopersicum PE=4 SV=1
3064	1	UniProt_Tomato	K4CY98	70	61359	3	3	2	2	0.15	1.638	1.725	1	1.261	1.233	1.276	1.649	1.321	1.68094	1.12294	1.25432	1.47592	Uncharacterized protein OS=Solanum lycopersicum PE=4 SV=1
4395	1	UniProt_Tomato	B1N666	31	46058	3	3	1	1	0.1	1.666	1.687	1	1.104	0.877	1.015	1.015	1.254	1.67647	1.05071	0.94348	1.12819	Putative uncharacterized protein OS=Solanum lycopersicum GN=LYC_68t000011 PE=4 SV=1
3043	1	UniProt_Tomato	K4D633	70	27938	3	3	2	2	0.35	1.824	1.537	1	1.09	0.988	1.061	0.85	0.968	1.67436	1.04403	1.02385	0.907083	Uncharacterized protein OS=Solanum lycopersicum PE=4 SV=1
4110	1	UniProt_Tomato	K4BBS8	36	86043	3	3	2	2	0.1	1.71	1.638	1	1.23	1.458	1.718	1.889	2.101	1.67361	1.10905	1.58267	1.99218	Uncharacterized protein OS=Solanum lycopersicum PE=4 SV=1
2550	1	UniProt_Tomato	K4BKZ4	103	74871	3	3	3	3	0.18	1.705	1.642	1	1.372	1.518	1.764	1.638	1.397	1.6732	1.17132	1.63638	1.51271	Uncharacterized protein OS=Solanum lycopersicum PE=4 SV=1
3821	1	UniProt_Tomato	K4CAN6	42	25550	3	3	1	1	0.18	1.634	1.704	1	1.158	1.128	1.197	1.282	1.289	1.66863	1.0761	1.16199	1.2855	Uncharacterized protein OS=Solanum lycopersicum PE=4 SV=1
3534	1	UniProt_Tomato	K4B3E8	50	98743	3	3	2	2	0.09	1.682	1.653	1	1.504	1.663	1.728	2.244	1.455	1.66744	1.22638	1.69519	1.80694	Uncharacterized protein OS=Solanum lycopersicum PE=4 SV=1
2050	1	UniProt_Tomato	Q672Q3	159	23939	3	3	1	1	0.19	1.783	1.559	1	1.381	1.609	1.783	1.738	1.389	1.66724	1.17516	1.69377	1.55373	Wound/stress protein OS=Solanum lycopersicum PE=2 SV=1
189	3	UniProt_Tomato	K4C465	114	26530	3	3	2	2	0.37	1.913	1.448	1	1.318	1.285	1.249	1.883	2.283	1.66434	1.14804	1.26687	2.07338	Uncharacterized protein OS=Solanum lycopersicum PE=4 SV=1
2423	1	UniProt_Tomato	K4BY26	113	30833	3	3	1	1	0.15	1.556	1.764	1	1.15	1.244	1.299	1.655	1.737	1.65674	1.07238	1.2712	1.6955	Uncharacterized protein OS=Solanum lycopersicum PE=4 SV=1
3279	1	UniProt_Tomato	K4CT86	59	62667	3	3	2	2	0.14	1.786	1.535	1	0.989	0.978	1.073	1.169	1.227	1.65575	0.994485	1.0244	1.19765	Uncharacterized protein OS=Solanum lycopersicum PE=4 SV=1
2899	2	UniProt_Tomato	K4C753	76	10110	3	3	2	2	1.25	1.981	1.367	1	1.089	1.423	1.382	1.843	1.56	1.64561	1.04355	1.40235	1.69561	Uncharacterized protein OS=Solanum lycopersicum PE=4 SV=1
2674	3	UniProt_Tomato	K4DGP6	43	60592	3	3	3	3	0.23	1.652	1.631	1	1.316	1.339	1.225	1.898	2.089	1.64147	1.14717	1.28073	1.99121	Uncharacterized protein OS=Solanum lycopersicum PE=3 SV=1
2417	3	UniProt_Tomato	K4C772	58	90181	3	3	3	3	0.15	1.585	1.695	1	1.024	1.143	1.109	1.279	1.236	1.63908	1.01193	1.12587	1.25732	Uncharacterized protein OS=Solanum lycopersicum PE=4 SV=1
3462	1	UniProt_Tomato	K4CZB3	53	44301	3	3	3	3	0.33	1.658	1.62	1	1.676	1.201	1.306	1.481	1.222	1.63889	1.2946	1.2524	1.34528	Uncharacterized protein OS=Solanum lycopersicum PE=4 SV=1
2907	1	UniProt_Tomato	K4BV51	76	57825	3	3	3	3	0.25	1.693	1.581	1	1.125	1.418	1.331	1.504	1.731	1.63604	1.06066	1.37381	1.61351	Uncharacterized protein OS=Solanum lycopersicum PE=4 SV=1
3068	1	UniProt_Tomato	K4CI96	69	23300	3	3	2	2	0.43	1.485	1.783	1	1.109	1.014	1.13	1.205	1.076	1.62719	1.05309	1.07043	1.13867	Uncharacterized protein OS=Solanum lycopersicum PE=4 SV=1
2310	2	UniProt_Tomato	K4B120	70	42046	3	3	2	2	0.22	1.593	1.653	1	1.338	1.295	1.479	1.733	1.402	1.62272	1.15672	1.38395	1.55874	Serine/threonine-protein phosphatase OS=Solanum lycopersicum PE=3 SV=1
3382	1	UniProt_Tomato	K4CHP7	56	54292	3	3	2	2	0.17	1.651	1.593	1	1.174	1.174	1.471	1.604	1.426	1.62174	1.08351	1.31414	1.51238	Uncharacterized protein OS=Solanum lycopersicum PE=4 SV=1
2914	1	UniProt_Tomato	K4BG35	76	103286	3	3	3	3	0.13	1.818	1.445	1	0.988	1.011	1.243	1.271	1.102	1.62081	0.993982	1.12101	1.18349	Uncharacterized protein OS=Solanum lycopersicum PE=4 SV=1
2468	1	UniProt_Tomato	K4DA01	109	16029	3	3	1	1	0.3	1.366	1.919	1	0.754	1.098	1.324	1.112	0.932	1.61906	0.868332	1.20572	1.01803	Ferredoxin OS=Solanum lycopersicum PE=3 SV=1
3806	1	UniProt_Tomato	K4BDF1	43	40894	3	3	3	3	0.36	1.477	1.769	1	1.217	1.267	1.309	1.577	1.034	1.61642	1.10318	1.28783	1.27696	Uncharacterized protein OS=Solanum lycopersicum PE=4 SV=1
3483	1	UniProt_Tomato	K4CSI6	52	29023	3	3	2	2	0.34	1.773	1.461	1	1.061	1.269	1.255	1.664	1.848	1.60946	1.03005	1.26198	1.75359	Uncharacterized protein OS=Solanum lycopersicum PE=4 SV=1
3169	1	UniProt_Tomato	K4BNS3	64	46793	3	3	2	2	0.2	1.616	1.591	1	1.068	1.018	1.312	1.332	1.266	1.60345	1.03344	1.15569	1.29858	Uncharacterized protein OS=Solanum lycopersicum PE=4 SV=1
3427	1	UniProt_Tomato	K4CZH2	54	95434	3	3	2	2	0.09	1.558	1.641	1	1.483	1.724	1.648	2.222	2.053	1.59896	1.21778	1.68557	2.13583	Chloride channel protein OS=Solanum lycopersicum PE=3 SV=1
3605	1	UniProt_Tomato	K4BM35	48	55296	3	3	2	2	0.17	1.579	1.619	1	2.297	2.269	2.222	3.074	1.837	1.59887	1.51559	2.24538	2.37633	Uncharacterized protein OS=Solanum lycopersicum PE=3 SV=1
3422	1	UniProt_Tomato	K4ATD5	55	43450	3	3	3	3	0.34	1.611	1.585	1	1.158	1.17	1.306	1.296	1.136	1.59795	1.0761	1.23613	1.21337	Uncharacterized protein OS=Solanum lycopersicum PE=4 SV=1
2310	1	UniProt_Tomato	K4C362	125	41190	3	3	2	2	0.23	1.542	1.651	1	1.37	1.272	1.505	1.757	1.401	1.59557	1.17047	1.3836	1.56893	Serine/threonine-protein phosphatase OS=Solanum lycopersicum PE=3 SV=1
1993	1	UniProt_Tomato	K4BC34	168	41974	3	3	2	2	0.22	1.594	1.596	1	1.001	1.48	1.222	2.105	2.615	1.595	1.0005	1.34483	2.34618	Uncharacterized protein OS=Solanum lycopersicum PE=4 SV=1
3140	1	UniProt_Tomato	K4BBT4	65	47609	3	3	2	2	0.19	1.511	1.671	1	1.374	1.527	1.706	2.641	2.03	1.58899	1.17218	1.61402	2.31543	Aldose 1-epimerase OS=Solanum lycopersicum PE=3 SV=1
2710	1	UniProt_Tomato	K4CE53	88	114033	3	3	2	2	0.08	1.715	1.469	1	1.336	1.297	1.407	1.81	1.416	1.58724	1.15585	1.35088	1.60092	Uncharacterized protein OS=Solanum lycopersicum PE=4 SV=1
3485	1	UniProt_Tomato	K4CY27	52	43813	3	3	2	2	0.21	1.839	1.369	1	1.066	1.521	1.586	1.368	1.467	1.58669	1.03247	1.55316	1.41664	Uncharacterized protein OS=Solanum lycopersicum PE=3 SV=1
2448	1	UniProt_Tomato	K4CPS0	111	33648	3	3	2	2	0.28	1.542	1.631	1	1.208	1.376	1.48	1.741	1.445	1.58588	1.09909	1.42705	1.58611	Uncharacterized protein OS=Solanum lycopersicum PE=4 SV=1
2922	1	UniProt_Tomato	K4CZ49	76	33822	3	3	2	2	0.28	1.599	1.57	1	1.289	1.615	1.836	2.024	1.416	1.58443	1.13534	1.72196	1.69292	Uncharacterized protein OS=Solanum lycopersicum PE=4 SV=1
3248	1	UniProt_Tomato	K4C870	61	37330	3	3	2	2	0.25	1.548	1.621	1	1.128	1.323	1.393	1.43	1.151	1.58408	1.06207	1.35755	1.28294	Uncharacterized protein OS=Solanum lycopersicum PE=4 SV=1
1909	1	UniProt_Tomato	K4CM61	180	82014	3	3	2	2	0.11	1.469	1.686	1	1.386	1.606	1.684	1.617	1.034	1.57376	1.17729	1.64454	1.29305	Uncharacterized protein OS=Solanum lycopersicum PE=4 SV=1
2415	1	UniProt_Tomato	K4BMV7	113	57604	3	3	3	3	0.25	1.733	1.427	1	1.392	1.235	1.977	2.797	1.198	1.57257	1.17983	1.56256	1.83052	Uncharacterized protein OS=Solanum lycopersicum PE=4 SV=1
2660	1	UniProt_Tomato	K4D585	93	101415	3	3	3	3	0.13	1.591	1.551	1	1.102	1.07	1.142	1.321	1.508	1.57087	1.04976	1.10541	1.41141	Uncharacterized protein OS=Solanum lycopersicum PE=4 SV=1
2990	1	UniProt_Tomato	K4BRZ1	72	62499	3	3	2	2	0.14	1.814	1.348	1	1.66	1.769	1.681	2.231	1.734	1.56374	1.28841	1.72444	1.96686	Uncharacterized protein OS=Solanum lycopersicum PE=4 SV=1
3269	1	UniProt_Tomato	K4B102	60	31997	3	3	3	3	0.48	1.673	1.428	1	0.812	1.266	1.218	1.642	2.037	1.54565	0.90111	1.24177	1.82887	Uncharacterized protein OS=Solanum lycopersicum PE=4 SV=1
2231	1	UniProt_Tomato	K4AYM5	135	21640	3	3	3	3	0.78	1.612	1.447	1	0.905	0.901	0.918	1.023	1.089	1.52727	0.951315	0.90946	1.05548	Uncharacterized protein OS=Solanum lycopersicum PE=4 SV=1
2680	1	UniProt_Tomato	K4CWB9	90	50862	3	3	2	2	0.18	1.5	1.555	1	1.06	1.564	1.074	1.36	1.516	1.52725	1.02956	1.29605	1.43588	Uncharacterized protein OS=Solanum lycopersicum PE=4 SV=1
3776	1	UniProt_Tomato	K4C8E9	43	32360	3	3	2	2	0.3	1.438	1.604	1	1.246	1.316	1.148	1.579	1.383	1.51873	1.11624	1.22913	1.47775	Uncharacterized protein OS=Solanum lycopersicum PE=4 SV=1
2173	1	UniProt_Tomato	K4CF32	142	76221	3	3	2	2	0.12	1.363	1.672	1	1.903	1.932	2.312	1.597	1.081	1.50961	1.37949	2.11348	1.31391	Uncharacterized protein OS=Solanum lycopersicum PE=4 SV=1
3195	1	UniProt_Tomato	K4D2F4	63	74166	3	3	3	3	0.19	1.446	1.568	1	1.312	1.259	1.519	1.486	1.292	1.50576	1.14543	1.3829	1.38561	Uncharacterized protein OS=Solanum lycopersicum PE=4 SV=1
3231	1	UniProt_Tomato	K4AZ19	61	302187	3	3	3	3	0.04	1.643	1.367	1	1.263	1.266	1.385	1.492	0.994	1.49866	1.12383	1.32416	1.2178	Uncharacterized protein OS=Solanum lycopersicum PE=4 SV=1
4168	1	UniProt_Tomato	K4CU71	35	60849	3	3	2	2	0.15	1.353	1.643	1	1.112	0.939	1.085	1.011	0.825	1.49097	1.05451	1.00936	0.913277	Uncharacterized protein OS=Solanum lycopersicum PE=3 SV=1
2864	1	UniProt_Tomato	K4BXY1	78	30922	3	3	2	2	0.31	1.395	1.593	1	0.978	1.234	1.314	1.59	1.518	1.49072	0.988939	1.27337	1.55358	Uncharacterized protein OS=Solanum lycopersicum PE=4 SV=1
2603	1	UniProt_Tomato	K4DBZ7	98	28805	3	3	2	2	0.34	1.509	1.462	1	1.039	1.092	1.255	1.412	1.483	1.48531	1.01931	1.17067	1.44706	Uncharacterized protein OS=Solanum lycopersicum PE=4 SV=1
3417	1	UniProt_Tomato	K4CA29	55	20500	3	3	2	2	0.5	1.557	1.414	1	1.011	0.926	0.921	1.261	1.074	1.48378	1.00548	0.923497	1.16375	Uncharacterized protein OS=Solanum lycopersicum PE=4 SV=1
3697	1	UniProt_Tomato	K4BTL5	45	71377	3	3	1	1	0.06	1.528	1.426	1	0.81	1.097	1.016	2.621	2.895	1.47612	0.9	1.05572	2.7546	Laccase OS=Solanum lycopersicum PE=3 SV=1
2705	1	UniProt_Tomato	K4BP55	89	47984	3	3	3	3	0.3	1.356	1.573	1	1.142	1.005	1.079	1.183	1.072	1.46048	1.06864	1.04134	1.12613	Uncharacterized protein OS=Solanum lycopersicum PE=4 SV=1
31	12	UniProt_Tomato	K4C755	57	55802	3	3	3	3	0.25	1.358	1.555	1	0.9	0.976	1.047	1.06	1.174	1.45317	0.948683	1.01088	1.11554	Uncharacterized protein OS=Solanum lycopersicum PE=4 SV=1
2941	1	UniProt_Tomato	K4D0H9	75	58904	3	3	2	2	0.15	1.338	1.573	1	1.017	1.015	1.017	1.166	1.27	1.45075	1.00846	1.016	1.21689	Uncharacterized protein OS=Solanum lycopersicum PE=3 SV=1
3856	1	UniProt_Tomato	Q9LKW2	41	33015	3	3	2	2	0.29	1.355	1.552	1	1.182	1.53	1.329	2.017	1.647	1.45016	1.0872	1.42596	1.82264	Putative uncharacterized protein OS=Solanum lycopersicum PE=2 SV=1
2378	2	UniProt_Tomato	K4C9N2	35	105894	3	3	3	3	0.13	1.518	1.383	1	0.976	0.882	0.996	1.008	0.911	1.44893	0.987927	0.937268	0.958273	Uncharacterized protein OS=Solanum lycopersicum PE=4 SV=1
2200	1	UniProt_Tomato	K4BST1	139	21555	3	3	1	1	0.21	1.445	1.451	1	1.344	1.214	1.237	1.241	1.146	1.448	1.15931	1.22545	1.19255	Uncharacterized protein OS=Solanum lycopersicum PE=4 SV=1
2834	1	UniProt_Tomato	K4DGM6	80	81850	3	3	3	3	0.17	1.478	1.414	1	0.855	1.244	1.186	1.398	1.513	1.44565	0.924662	1.21465	1.45436	Uncharacterized protein OS=Solanum lycopersicum PE=4 SV=1
2635	1	UniProt_Tomato	K4C6N2	96	38733	3	3	1	1	0.11	1.499	1.388	1	0.645	0.648	0.789	0.739	0.794	1.44243	0.803119	0.715033	0.766007	Uncharacterized protein OS=Solanum lycopersicum PE=4 SV=1
3123	1	UniProt_Tomato	K4BLP9	66	40536	3	3	2	2	0.23	1.449	1.428	1	1.199	1.286	1.22	1.307	1.464	1.43846	1.09499	1.25257	1.38327	Uncharacterized protein OS=Solanum lycopersicum PE=4 SV=1
2707	1	UniProt_Tomato	K4CNH2	89	40299	3	3	2	2	0.23	1.472	1.405	1	1.149	1.316	1.378	1.613	1.582	1.43811	1.07191	1.34664	1.59742	Uncharacterized protein OS=Solanum lycopersicum PE=3 SV=1
2115	1	UniProt_Tomato	K4D347	149	46171	3	3	2	2	0.2	1.236	1.661	1	1.165	1.323	1.359	1.068	1.02	1.43283	1.07935	1.34088	1.04372	Uncharacterized protein OS=Solanum lycopersicum PE=4 SV=1
3162	1	UniProt_Tomato	K4CI48	64	74356	3	3	2	2	0.12	1.456	1.401	1	1.261	1.106	1.264	1.086	0.897	1.42824	1.12294	1.18236	0.986986	Uncharacterized protein OS=Solanum lycopersicum PE=4 SV=1
2743	1	UniProt_Tomato	K4B5D7	87	155840	3	3	2	2	0.06	1.486	1.36	1	1.068	1.134	1.214	1.034	0.912	1.4216	1.03344	1.17332	0.971086	Uncharacterized protein OS=Solanum lycopersicum PE=4 SV=1
1158	2	UniProt_Tomato	K4CIH0	52	84890	3	3	2	2	0.1	1.432	1.404	1	1.638	1.408	1.461	1.881	2.149	1.41793	1.27984	1.43426	2.01054	Transmembrane 9 superfamily member OS=Solanum lycopersicum PE=3 SV=1
2265	1	UniProt_Tomato	K4BRA1	132	40133	3	3	2	2	0.23	1.452	1.384	1	1.164	1.16	1.135	1.28	1.317	1.41759	1.07889	1.14743	1.29837	Uncharacterized protein OS=Solanum lycopersicum PE=4 SV=1
2141	1	UniProt_Tomato	K4CGZ7	146	18510	3	3	2	2	0.57	1.155	1.738	1	0.54	0.539	0.472	0.339	0.4	1.41682	0.734847	0.504389	0.368239	Glutamyl-tRNA(Gln) amidotransferase subunit C, chloroplastic/mitochondrial OS=Solanum lycopersicum GN=GATC PE=3 SV=1
3468	1	UniProt_Tomato	K4CI75	52	70547	3	3	3	3	0.2	1.451	1.373	1	1.267	1.236	1.341	1.383	1.273	1.41146	1.12561	1.28743	1.32686	Uncharacterized protein OS=Solanum lycopersicum PE=4 SV=1
3302	1	UniProt_Tomato	K4CMM8	59	47024	3	3	2	2	0.2	1.428	1.395	1	1.474	2.411	2.352	2.645	2.203	1.4114	1.21408	2.38132	2.4139	Uncharacterized protein OS=Solanum lycopersicum PE=4 SV=1
2926	1	UniProt_Tomato	K4CYE5	75	45779	3	3	2	2	0.2	1.477	1.337	1	1.313	1.246	1.378	1.501	1.305	1.40526	1.14586	1.31034	1.39957	Uncharacterized protein OS=Solanum lycopersicum PE=3 SV=1
2218	1	UniProt_Tomato	K4CHZ3	136	47140	3	3	1	1	0.09	1.415	1.384	1	1.348	0.897	1.246	0.836	0.758	1.39941	1.16103	1.0572	0.796045	Uncharacterized protein OS=Solanum lycopersicum PE=4 SV=1
2285	1	UniProt_Tomato	K4DBZ1	130	38326	3	3	2	2	0.25	1.387	1.409	1	1.321	1.413	1.339	1.307	1.01	1.39796	1.14935	1.3755	1.14894	Uncharacterized protein OS=Solanum lycopersicum PE=4 SV=1
2677	2	UniProt_Tomato	K4BWI5	58	38247	3	3	3	3	0.39	1.329	1.465	1	1.475	1.593	1.797	1.942	1.451	1.39534	1.2145	1.69193	1.67864	Serine/threonine-protein phosphatase OS=Solanum lycopersicum PE=3 SV=1
2599	1	UniProt_Tomato	P54153	98	26135	3	3	1	1	0.17	1.395	1.392	1	1.359	1.432	1.22	2.606	2.019	1.3935	1.16576	1.32176	2.2938	Peptide methionine sulfoxide reductase (Fragment) OS=Solanum lycopersicum GN=E4 PE=3 SV=1
2527	1	UniProt_Tomato	K4CIZ7	104	36797	3	3	2	2	0.26	1.754	1.102	1	1.07	1.323	1.225	1.203	1.17	1.39029	1.03441	1.27306	1.18639	Uncharacterized protein OS=Solanum lycopersicum PE=4 SV=1
2323	1	UniProt_Tomato	K4BDW9	124	96937	3	3	2	2	0.09	1.545	1.25	1	1.015	1.316	1.556	1.577	1.505	1.38969	1.00747	1.43098	1.54058	Uncharacterized protein OS=Solanum lycopersicum PE=3 SV=1
2432	1	UniProt_Tomato	K4CRV2	112	52567	3	3	2	2	0.17	1.185	1.615	1	1.289	1.347	1.228	1.601	1.551	1.38339	1.13534	1.28612	1.5758	Uncharacterized protein OS=Solanum lycopersicum PE=4 SV=1
2866	1	UniProt_Tomato	K4DGE8	78	63767	3	3	2	2	0.14	1.341	1.421	1	2.028	1.918	2.031	1.657	1.115	1.38042	1.42408	1.97369	1.35925	Uncharacterized protein OS=Solanum lycopersicum PE=4 SV=1
2158	1	UniProt_Tomato	K4DGM3	144	60999	3	3	2	2	0.15	1.479	1.284	1	0.927	0.99	0.951	1.056	1.278	1.37806	0.962808	0.970304	1.16171	Uncharacterized protein OS=Solanum lycopersicum PE=4 SV=1
2017	1	UniProt_Tomato	K4AY40	165	38415	3	3	2	2	0.25	1.356	1.394	1	1.069	1.184	1.122	1.032	0.906	1.37487	1.03392	1.15258	0.96695	Uncharacterized protein OS=Solanum lycopersicum PE=4 SV=1
2821	1	UniProt_Tomato	K4BNF1	81	82941	3	3	3	3	0.17	1.392	1.347	1	0.9	1.332	1.388	1.293	1.238	1.36932	0.948683	1.35971	1.2652	Purple acid phosphatase OS=Solanum lycopersicum PE=3 SV=1
2791	1	UniProt_Tomato	K4C3U7	83	41146	3	3	3	3	0.36	1.34	1.396	1	1.249	1.392	1.435	1.774	1.553	1.36771	1.11759	1.41334	1.65983	Uncharacterized protein OS=Solanum lycopersicum PE=4 SV=1
3135	1	UniProt_Tomato	K4DAN1	66	26501	3	3	2	2	0.37	1.169	1.586	1	0.839	0.857	1.386	0.943	0.692	1.36163	0.915969	1.08986	0.807809	Uncharacterized protein OS=Solanum lycopersicum PE=4 SV=1
2366	1	UniProt_Tomato	K4CN74	117	35581	3	3	2	2	0.27	1.403	1.315	1	1.997	1.369	1.225	1.221	0.828	1.35829	1.41315	1.295	1.00548	Uncharacterized protein OS=Solanum lycopersicum PE=4 SV=1
2669	1	UniProt_Tomato	K4D9Q6	92	28568	3	3	1	1	0.16	1.342	1.37	1	0.981	1.356	1.817	1.596	1.45	1.35593	0.990454	1.56967	1.52125	Uncharacterized protein OS=Solanum lycopersicum PE=4 SV=1
3157	1	UniProt_Tomato	K4B8T1	64	44375	3	3	3	3	0.33	1.435	1.269	1	0.895	1.276	1.041	1.234	1.55	1.34945	0.946044	1.15253	1.383	Uncharacterized protein OS=Solanum lycopersicum PE=3 SV=1
2211	1	UniProt_Tomato	K4BLQ1	137	66948	3	3	3	3	0.21	1.444	1.254	1	1.191	1.423	1.421	1.698	1.818	1.34565	1.09133	1.422	1.75698	Uncharacterized protein OS=Solanum lycopersicum PE=4 SV=1
3518	1	UniProt_Tomato	K4CY71	51	148446	3	3	2	2	0.06	1.523	1.181	1	1.242	1.123	1.567	1.908	0.835	1.34114	1.11445	1.32655	1.26221	Uncharacterized protein OS=Solanum lycopersicum PE=4 SV=1
3094	1	UniProt_Tomato	K4BD23	68	11931	3	3	2	2	1	1.312	1.353	1	0.877	1.177	1.232	1.28	1.767	1.33234	0.936483	1.20419	1.50391	Uncharacterized protein OS=Solanum lycopersicum PE=4 SV=1
2548	1	UniProt_Tomato	K4B7U1	103	37357	3	3	2	2	0.25	1.314	1.301	1	1.271	1.283	1.286	1.524	1.667	1.30748	1.12739	1.2845	1.5939	Coatomer subunit epsilon OS=Solanum lycopersicum PE=3 SV=1
3063	1	UniProt_Tomato	K4BVF6	70	73819	3	3	3	3	0.19	1.317	1.29	1	1.48	1.205	1.269	1.314	0.921	1.30343	1.21655	1.23659	1.10009	Uncharacterized protein OS=Solanum lycopersicum PE=3 SV=1
2363	1	UniProt_Tomato	K4CJY1	118	95173	3	3	2	2	0.09	1.275	1.331	1	1.36	1.26	1.466	1.332	0.852	1.3027	1.16619	1.3591	1.0653	Uncharacterized protein OS=Solanum lycopersicum PE=4 SV=1
3722	1	UniProt_Tomato	K4B3F3	45	30805	3	3	2	2	0.31	1.368	1.226	1	0.876	1.154	1.209	1.217	1.123	1.29506	0.935949	1.18118	1.16906	Uncharacterized protein OS=Solanum lycopersicum PE=4 SV=1
4048	1	UniProt_Tomato	K4CRN9	37	110836	3	3	2	2	0.08	1.329	1.243	1	0.944	0.984	1.056	1.279	1.463	1.28528	0.971597	1.01936	1.36791	Uncharacterized protein OS=Solanum lycopersicum PE=4 SV=1
2464	1	UniProt_Tomato	E5KGD4	110	79244	3	3	1	1	0.05	1.467	1.085	1	1.386	1.228	1.279	1.217	0.692	1.26162	1.17729	1.25324	0.917695	Auxin efflux carrier component OS=Solanum lycopersicum PE=2 SV=1
2072	1	UniProt_Tomato	K4BUH9	155	36374	3	3	1	1	0.12	1.144	1.37	1	0.92	0.967	1.078	1.206	1.261	1.25191	0.959166	1.02099	1.23319	Uncharacterized protein OS=Solanum lycopersicum PE=4 SV=1
2746	1	UniProt_Tomato	K4C390	87	84650	3	3	2	2	0.11	1.241	1.261	1	1.294	0.903	1.051	0.903	0.784	1.25096	1.13754	0.974194	0.841399	Uncharacterized protein OS=Solanum lycopersicum PE=3 SV=1
189	4	UniProt_Tomato	K4C464	45	39166	3	3	2	2	0.24	1.721	0.906	1	1.191	1.165	1.064	1.831	2.226	1.24869	1.09133	1.11336	2.01886	Uncharacterized protein OS=Solanum lycopersicum PE=4 SV=1
943	6	UniProt_Tomato	K4BQ23	62	57450	3	3	2	2	0.16	1.046	1.485	1	1.176	1.519	1.453	2.059	2.115	1.24632	1.08444	1.48563	2.08681	ATP-dependent 6-phosphofructokinase OS=Solanum lycopersicum GN=PFK PE=3 SV=1
2331	1	UniProt_Tomato	K4BVZ7	123	85520	3	3	2	2	0.1	1.409	1.102	1	1	0.91	1.183	1.291	1.428	1.24608	1	1.03756	1.35777	Uncharacterized protein OS=Solanum lycopersicum PE=3 SV=1
1971	1	UniProt_Tomato	K4B725	170	23162	3	3	2	2	0.43	1.133	1.351	1	1.02	1.276	1.178	1.457	1.412	1.23721	1.00995	1.22602	1.43432	Uncharacterized protein OS=Solanum lycopersicum PE=4 SV=1
2056	1	UniProt_Tomato	K4CN88	158	13608	3	3	2	2	0.83	1.101	1.386	1	0.87	1.055	1.014	1.035	1.175	1.23531	0.932738	1.0343	1.10278	Uncharacterized protein OS=Solanum lycopersicum PE=4 SV=1
1769	4	UniProt_Tomato	K4BGP1	97	64236	3	3	3	3	0.22	1.104	1.382	1	0.817	0.899	1.153	1.041	0.871	1.2352	0.903881	1.01811	0.952214	Uncharacterized protein OS=Solanum lycopersicum PE=4 SV=1
2651	1	UniProt_Tomato	K4CQK3	94	13413	3	3	2	2	0.85	1.265	1.197	1	1.123	1.306	1.327	1.297	1.548	1.23053	1.05972	1.31646	1.41695	Uncharacterized protein OS=Solanum lycopersicum PE=4 SV=1
2911	1	UniProt_Tomato	K4BI32	76	48734	3	3	2	2	0.19	1.307	1.155	1	1.035	1.181	1.235	1.127	0.971	1.22865	1.01735	1.2077	1.0461	Uncharacterized protein OS=Solanum lycopersicum PE=4 SV=1
[truncated: 3,565 more rows]

## Sheet: Filtered
Raw data filtered for at least 2 unique peptides
Family	Member	Database	Accession	Score	Mass	Num. of matches (PSM)	Num. of significant matches (PSM < FDR)	Num. of sequences (unique peptides)	Num. of significant sequences (unique < FDR)	emPAI	B1	B2	C1	C2	H1	H2	L1	L2	AVG B	AVG C	AVG H	AVG L	Description							Ratio L/C	Ratio B/C	Ratio H/C
192	1	UniProt_Tomato	Q4A1N1	2064	14795	96	96	6	6	4.38	12.429	14.821	1	1.139	4.714	2.126	14.491	9.385	13.5724	1.06724	3.16575	11.6618	Non-specific lipid-transfer protein OS=Solanum lycopersicum GN=ltpg1 PE=2 SV=1							10.9271	12.7173	2.9663
1222	1	UniProt_Tomato	K4AYM0	360	27978	15	15	4	4	0.82	10.251	15.394	1	1.025	0.941	1.314	2.075	1.43	12.562	1.01242	1.11197	1.72257	Uncharacterized protein OS=Solanum lycopersicum PE=3 SV=1							1.70143	12.4079	1.09832
2045	4	UniProt_Tomato	K4BI15	44	35416	2	2	2	2	0.27	10.477	15	1	2.071	1.597	2.699	6.336	3.453	12.5361	1.4391	2.07613	4.67741	Uncharacterized protein OS=Solanum lycopersicum PE=4 SV=1							3.25024	8.71112	1.44266
1281	1	UniProt_Tomato	K4DBN5	336	86080	17	17	4	4	0.22	18.121	8.534	1	1.105	1	1.188	1.893	1.872	12.4356	1.05119	1.08995	1.88247	Uncharacterized protein OS=Solanum lycopersicum PE=4 SV=1							1.7908	11.83	1.03688
622	1	UniProt_Tomato	K4DEQ3	806	42051	18	18	5	5	0.65	8.913	16.16	1	1.074	1.069	1.453	1.721	1.282	12.0014	1.03634	1.2463	1.48537	Uncharacterized protein OS=Solanum lycopersicum PE=4 SV=1							1.43328	11.5806	1.2026
915	2	UniProt_Tomato	K4BNK8	160	21212	16	16	3	3	0.81	8.838	15.078	1	2.005	2.05	2.54	7.901	3.495	11.5438	1.41598	2.28189	5.2549	Uncharacterized protein OS=Solanum lycopersicum PE=4 SV=1							3.71114	8.15252	1.61152
86	1	UniProt_Tomato	K4D2M7	4021	42174	100	100	12	12	2.32	8.589	13.875	1	1.023	1.097	1.335	1.626	1.35	10.9166	1.01143	1.21016	1.48159	Uncharacterized protein OS=Solanum lycopersicum PE=3 SV=1							1.46484	10.7932	1.19648
52	4	UniProt_Tomato	K4DA82	428	33489	44	44	3	3	0.46	10.442	11.145	1	0.844	0.955	1.037	2.939	2.181	10.7878	0.918695	0.995156	2.53179	Uncharacterized protein OS=Solanum lycopersicum PE=4 SV=1							2.75586	11.7425	1.08323
552	1	UniProt_Tomato	K4BE14	893	43825	35	35	10	10	1.62	8.244	14.025	1	0.916	0.958	1.293	1.671	1.292	10.7528	0.957079	1.11297	1.46933	Uncharacterized protein OS=Solanum lycopersicum PE=4 SV=1							1.53522	11.235	1.16288
3699	1	UniProt_Tomato	K4ASG5	45	25884	7	7	3	3	0.63	8.176	12.84	1	0.656	1.072	0.869	1.203	1.197	10.246	0.809938	0.965178	1.2	Uncharacterized protein OS=Solanum lycopersicum PE=4 SV=1							1.48159	12.6503	1.19167
915	1	UniProt_Tomato	K4BNH6	533	22377	38	38	7	7	2.69	8.166	12.361	1	1.368	1.466	1.986	5.43	2.822	10.0469	1.16962	1.7063	3.91452	Uncharacterized protein OS=Solanum lycopersicum PE=4 SV=1							3.34684	8.58991	1.45886
760	1	UniProt_Tomato	K4BKV5	645	42278	21	21	9	9	1.45	8.085	12.369	1	1.12	1.021	1.475	1.817	1.602	10.0002	1.0583	1.22718	1.70612	Uncharacterized protein OS=Solanum lycopersicum PE=4 SV=1							1.61213	9.44927	1.15958
52	3	UniProt_Tomato	K4BN40	2481	25299	89	89	5	5	1.29	10.382	9.402	1	0.742	0.632	0.862	2.321	2.081	9.87986	0.861394	0.738095	2.19773	Uncharacterized protein OS=Solanum lycopersicum PE=3 SV=1							2.55136	11.4696	0.856861
832	1	UniProt_Tomato	K4C7M5	589	16029	33	33	3	3	1.18	9.107	10.632	1	0.798	1.179	1.241	2.54	2.293	9.84	0.893308	1.2096	2.41334	Uncharacterized protein OS=Solanum lycopersicum PE=4 SV=1							2.70158	11.0152	1.35407
52	1	UniProt_Tomato	K4CE39	6312	26109	224	224	5	5	1.62	9.441	9.711	1	0.79	0.871	0.942	2.521	2.054	9.57505	0.888819	0.905805	2.27555	Uncharacterized protein OS=Solanum lycopersicum PE=3 SV=1							2.5602	10.7728	1.01911
1328	2	UniProt_Tomato	K4B0B5	33	24549	3	3	2	2	0.41	6.521	12.273	1	0.941	1.123	1.463	1.67	1.365	8.94607	0.970052	1.28178	1.50982	Uncharacterized protein OS=Solanum lycopersicum PE=4 SV=1							1.55643	9.22227	1.32135
363	1	UniProt_Tomato	K4CAY2	1262	46784	42	42	8	8	1.06	7.446	10.14	1	0.894	1.878	1.099	2.64	3.358	8.68921	0.945516	1.43664	2.97744	Uncharacterized protein OS=Solanum lycopersicum PE=4 SV=1							3.14901	9.18992	1.51942
1969	1	UniProt_Tomato	K4D062	171	21588	6	6	2	2	0.47	6.503	11.425	1	0.922	1.403	2.16	1.935	1.985	8.61956	0.960208	1.74083	1.95984	Uncharacterized protein OS=Solanum lycopersicum PE=4 SV=1							2.04106	8.97676	1.81297
153	1	UniProt_Tomato	K4B033	2465	53809	106	106	12	12	1.56	6.787	10.749	1	1.12	1.115	1.85	1.585	1.179	8.54128	1.0583	1.43623	1.36701	Uncharacterized protein OS=Solanum lycopersicum PE=3 SV=1							1.2917	8.07075	1.35711
137	3	UniProt_Tomato	K4D1N6	2353	38293	69	69	6	6	0.93	7.166	10.137	1	1.101	1.748	1.525	3.468	3.988	8.52301	1.04929	1.6327	3.71892	Uncharacterized protein OS=Solanum lycopersicum PE=4 SV=1							3.54424	8.12268	1.55601
838	2	UniProt_Tomato	K4DE42	42	12804	2	2	2	2	0.91	7.719	9.063	1	1.861	0.789	1.458	1.14	0.822	8.36405	1.36418	1.07255	0.968029	Uncharacterized protein OS=Solanum lycopersicum PE=3 SV=1							0.709603	6.13117	0.78622
3277	1	UniProt_Tomato	K4CA81	59	44966	2	2	2	2	0.21	6.961	9.444	1	2.427	2.522	2.738	4.914	2.46	8.108	1.55788	2.62778	3.47684	Uncharacterized protein OS=Solanum lycopersicum PE=4 SV=1							2.23177	5.2045	1.68676
2045	3	UniProt_Tomato	K4DAU1	69	45239	4	4	4	4	0.45	6.947	9.347	1	1.67	1.475	2.155	4.238	2.58	8.05814	1.29228	1.78287	3.30667	Uncharacterized protein OS=Solanum lycopersicum PE=4 SV=1							2.55877	6.23558	1.37963
515	2	UniProt_Tomato	K4C1S8	201	35779	15	15	5	5	0.8	8.632	6.798	1	2.769	2.343	2.64	4.679	3.325	7.66031	1.66403	2.48707	3.94432	Ferritin OS=Solanum lycopersicum PE=3 SV=1							2.37034	4.60346	1.49461
2045	2	UniProt_Tomato	K4CV86	134	39926	9	9	5	5	0.69	6.57	8.691	1	1.544	1.55	1.9	5.499	3.223	7.55645	1.24258	1.7161	4.2099	Uncharacterized protein OS=Solanum lycopersicum PE=4 SV=1							3.38804	6.08126	1.38108
140	4	UniProt_Tomato	K4C894	58	99841	4	4	2	2	0.09	7.897	6.972	1	0.951	0.903	1.685	1.851	2.007	7.4201	0.975192	1.23351	1.92742	Uncharacterized protein OS=Solanum lycopersicum PE=4 SV=1							1.97645	7.60886	1.26489
507	1	UniProt_Tomato	K4BKV8	953	41613	42	42	11	11	2.05	5.865	8.981	1	0.832	0.972	1.102	1.41	1.311	7.25766	0.91214	1.03496	1.3596	Uncharacterized protein OS=Solanum lycopersicum PE=4 SV=1							1.49056	7.95673	1.13465
140	3	UniProt_Tomato	K4C3V9	104	179139	6	6	4	4	0.1	7.585	6.722	1	0.95	0.909	1.664	1.847	1.963	7.14047	0.974679	1.22987	1.90412	Uncharacterized protein OS=Solanum lycopersicum PE=4 SV=1							1.95358	7.32597	1.26182
1475	1	UniProt_Tomato	K4BJR2	280	13321	11	11	3	3	1.53	5.273	9.368	1	1.108	1.158	1.398	2.292	1.787	7.02833	1.05262	1.27235	2.02381	Uncharacterized protein OS=Solanum lycopersicum PE=4 SV=1							1.92265	6.67702	1.20875
1604	1	UniProt_Tomato	K4CJT1	241	22281	26	26	7	7	2.71	5.784	8.256	1	1.616	1.58	1.817	5.846	2.649	6.91033	1.27122	1.69436	3.93523	Uncharacterized protein OS=Solanum lycopersicum PE=4 SV=1							3.09563	5.43599	1.33286
737	1	UniProt_Tomato	K4B1G7	666	27872	33	33	4	4	1.12	6.471	7.305	1	0.999	1.289	1.612	2.197	1.803	6.87537	0.9995	1.44148	1.99027	Uncharacterized protein OS=Solanum lycopersicum PE=3 SV=1							1.99127	6.87881	1.4422
1767	1	UniProt_Tomato	K4C8V5	206	22132	5	5	2	2	0.46	5.017	9.087	1	1.191	0.866	0.938	1.642	1.146	6.752	1.09133	0.901281	1.37176	CASP-like protein OS=Solanum lycopersicum PE=3 SV=1							1.25696	6.18695	0.825856
774	1	UniProt_Tomato	K4AR34	635	12890	9	9	2	2	0.9	6.328	7.002	1	0.947	2.146	0.924	5.167	4.861	6.65647	0.973139	1.40816	5.01167	Uncharacterized protein OS=Solanum lycopersicum PE=4 SV=1							5.15	6.84021	1.44702
2540	1	UniProt_Tomato	K4C9B8	104	61043	6	6	4	4	0.32	5.735	7.377	1	1.089	1.166	1.357	2.219	1.935	6.50439	1.04355	1.25788	2.07214	Uncharacterized protein OS=Solanum lycopersicum PE=3 SV=1							1.98566	6.23294	1.20538
52	2	UniProt_Tomato	K4BXB1	3219	37516	148	148	14	14	4.38	6.095	6.529	1	0.802	0.831	0.916	1.965	1.551	6.30827	0.895545	0.872465	1.74577	Uncharacterized protein OS=Solanum lycopersicum PE=3 SV=1							1.9494	7.04406	0.974229
1462	1	UniProt_Tomato	K4CHI8	283	43255	19	19	5	5	0.63	5.854	6.758	1	0.896	0.922	1.316	1.655	1.561	6.28978	0.946573	1.10152	1.60731	Uncharacterized protein OS=Solanum lycopersicum PE=4 SV=1							1.69803	6.64479	1.1637
1468	1	UniProt_Tomato	K4BVR6	282	31470	18	18	6	6	1.22	5.631	6.929	1	1.259	1.345	2.095	3.133	2.01	6.24637	1.12205	1.67862	2.50945	Uncharacterized protein OS=Solanum lycopersicum PE=4 SV=1							2.23648	5.56692	1.49603
2045	1	UniProt_Tomato	K4B115	160	32916	10	10	3	3	0.47	5.231	6.758	1	1.365	1.55	1.717	5.379	3.192	5.94568	1.16833	1.63136	4.14364	Uncharacterized protein OS=Solanum lycopersicum PE=4 SV=1							3.54663	5.08903	1.39632
1778	1	UniProt_Tomato	K4CP59	204	21679	8	8	3	3	0.78	5.903	5.966	1	0.857	1.374	1.708	1.869	1.052	5.93442	0.925743	1.53192	1.40221	Uncharacterized protein OS=Solanum lycopersicum PE=4 SV=1							1.51468	6.41044	1.65481
295	1	UniProt_Tomato	Q05540	1498	29368	38	38	7	7	2.13	5.596	5.915	1	0.761	1.17	1.004	3.02	5.32	5.75329	0.872353	1.08383	4.00829	Acidic 27 kDa endochitinase OS=Solanum lycopersicum GN=CHI17 PE=1 SV=1							4.5948	6.59514	1.24242
652	2	UniProt_Tomato	K4C9G1	623	21197	21	21	6	6	2.26	4.428	7.422	1	1.034	1.059	0.973	1.934	2.223	5.73277	1.01686	1.01509	2.07347	Uncharacterized protein OS=Solanum lycopersicum PE=3 SV=1							2.0391	5.63773	0.998261
2643	1	UniProt_Tomato	K4CFC3	95	64259	5	5	3	3	0.22	7.737	4.195	1	1.108	1.087	1.442	1.549	1.427	5.69708	1.05262	1.25198	1.48675	Uncharacterized protein OS=Solanum lycopersicum PE=4 SV=1							1.41243	5.41231	1.1894
800	3	UniProt_Tomato	P27056	237	15094	19	19	5	5	2.94	6.789	4.724	1	0.904	6.875	3.594	12.026	12.614	5.66315	0.950789	4.97079	12.3165	Non-specific lipid-transfer protein 1 OS=Solanum lycopersicum GN=TSW12 PE=2 SV=1							12.954	5.95626	5.22807
652	1	UniProt_Tomato	K4D9W7	757	15062	22	22	5	5	2.94	4.378	7.284	1	1.019	1.06	0.982	1.894	2.195	5.64707	1.00946	1.02025	2.03895	Uncharacterized protein OS=Solanum lycopersicum PE=3 SV=1							2.01985	5.59417	1.0107
4379	1	UniProt_Tomato	Q2MI86	31	4432	2	2	2	2	4.79	5.314	5.867	1	0.846	0.577	0.522	0.66	0.636	5.58366	0.919783	0.548811	0.647889	Photosystem II reaction center protein J OS=Solanum lycopersicum GN=psbJ PE=3 SV=1							0.704394	6.07063	0.596675
1436	1	UniProt_Tomato	K4BVI4	293	108037	8	8	5	5	0.22	5.133	6.049	1	1.224	1.366	1.698	1.976	1.752	5.57221	1.10635	1.52298	1.86063	Uncharacterized protein OS=Solanum lycopersicum PE=4 SV=1							1.68178	5.03659	1.37659
1443	1	UniProt_Tomato	K4BDM8	291	17468	9	9	2	2	0.61	4.666	6.53	1	1.168	1.065	1.382	1.803	1.429	5.51987	1.08074	1.21319	1.60514	Uncharacterized protein OS=Solanum lycopersicum PE=4 SV=1							1.48523	5.10749	1.12255
929	2	UniProt_Tomato	K4DGL5	284	53333	21	21	6	6	0.61	4.801	6.343	1	1.161	1.023	1.599	1.77	1.562	5.5184	1.0775	1.27897	1.66275	Uncharacterized protein OS=Solanum lycopersicum PE=3 SV=1							1.54316	5.1215	1.18699
509	1	UniProt_Tomato	K4CLT6	952	65033	49	49	9	9	0.8	5.139	5.818	1	0.986	1.042	1.171	1.991	1.668	5.46797	0.992975	1.10462	1.82236	Uncharacterized protein OS=Solanum lycopersicum PE=3 SV=1							1.83525	5.50665	1.11243
1613	1	UniProt_Tomato	K4D4F0	240	12423	11	11	3	3	1.7	4.31	6.765	1	1.027	1.052	1.17	2.021	1.727	5.39974	1.01341	1.10943	1.86823	Uncharacterized protein OS=Solanum lycopersicum PE=4 SV=1							1.8435	5.32828	1.09475
2512	1	UniProt_Tomato	K4CBZ0	105	24071	7	7	2	2	0.42	4.165	6.991	1	1.03	1.263	1.651	1.644	1.614	5.39606	1.01489	1.44403	1.62893	Uncharacterized protein OS=Solanum lycopersicum PE=4 SV=1							1.60503	5.3169	1.42284
800	1	UniProt_Tomato	K4D1U9	612	15313	46	46	7	7	5.65	6.449	4.412	1	0.904	7.206	3.588	12.141	12.845	5.33413	0.950789	5.08479	12.488	Non-specific lipid-transfer protein OS=Solanum lycopersicum PE=2 SV=1							13.1344	5.61022	5.34797
91	2	UniProt_Tomato	K4D9M4	3498	14749	182	182	8	8	15.53	3.7	7.687	1	1.468	1.785	2.721	3.511	2.53	5.33309	1.21161	2.20386	2.98041	Histone H4 OS=Solanum lycopersicum PE=3 SV=1							2.45987	4.40166	1.81895
1539	1	UniProt_Tomato	K4AXF7	259	19854	36	36	5	5	1.86	4.02	7.051	1	1.654	1.917	2.652	3.358	2.254	5.324	1.28608	2.25475	2.75117	Histone H3 OS=Solanum lycopersicum PE=3 SV=1							2.13919	4.13972	1.75319
650	1	UniProt_Tomato	K4B8E7	761	48679	32	32	8	8	1	4.04	6.996	1	0.74	0.838	1.142	1.068	1.34	5.31637	0.860233	0.978262	1.19629	Uncharacterized protein OS=Solanum lycopersicum PE=4 SV=1							1.39066	6.18016	1.13721
1407	1	UniProt_Tomato	K4DD05	303	35193	9	9	3	3	0.43	4.643	5.957	1	0.646	0.942	1.208	0.943	0.964	5.25912	0.803741	1.06674	0.953442	Uncharacterized protein OS=Solanum lycopersicum PE=4 SV=1							1.18626	6.5433	1.32722
2328	1	UniProt_Tomato	K4CQZ3	123	13123	11	11	4	4	2.53	4.24	6.509	1	0.914	1.039	1.13	1.602	1.694	5.2534	0.956033	1.08355	1.64736	Uncharacterized protein OS=Solanum lycopersicum PE=4 SV=1							1.72312	5.49499	1.13338
2591	1	UniProt_Tomato	K4CQ91	99	14703	4	4	2	2	0.76	3.859	7.113	1	1.012	1.328	2.04	1.986	1.283	5.23919	1.00598	1.64594	1.59626	Uncharacterized protein OS=Solanum lycopersicum PE=3 SV=1							1.58677	5.20803	1.63615
1010	5	UniProt_Tomato	K4CXI7	158	17809	18	18	3	3	1.02	4.062	6.756	1	1.184	1.53	2.16	2.518	2.252	5.23859	1.08812	1.81791	2.38129	Histone H2A OS=Solanum lycopersicum PE=3 SV=1							2.18845	4.81436	1.67069
1246	1	UniProt_Tomato	K4B2W8	348	30379	19	19	6	6	1.29	5.194	5.248	1	1.066	1.375	1.165	1.786	2.03	5.22093	1.03247	1.26565	1.9041	Uncharacterized protein OS=Solanum lycopersicum PE=4 SV=1							1.84421	5.05672	1.22585
1957	2	UniProt_Tomato	K4D5Q4	104	48120	8	8	3	3	0.3	6.429	4.185	1	1.334	1.145	1.47	2.628	1.253	5.18704	1.15499	1.29736	1.81463	Uncharacterized protein OS=Solanum lycopersicum PE=3 SV=1							1.57112	4.49098	1.12327
1010	2	UniProt_Tomato	K4BDU6	244	18711	19	19	3	3	0.95	3.999	6.663	1	1.2	1.528	2.162	2.517	2.268	5.16191	1.09545	1.81756	2.38926	Histone H2A OS=Solanum lycopersicum PE=3 SV=1							2.18108	4.71216	1.6592
1630	1	UniProt_Tomato	K4AV48	234	22781	12	12	4	4	1.09	5.252	5.07	1	0.745	1.357	1.159	1.714	2.183	5.1602	0.863134	1.2541	1.93434	Uncharacterized protein OS=Solanum lycopersicum PE=4 SV=1							2.24106	5.97844	1.45296
1010	4	UniProt_Tomato	P25469	170	21714	23	23	4	4	1.16	3.933	6.758	1	1.239	1.596	2.244	2.655	2.279	5.1555	1.1131	1.89247	2.45983	Histone H2A.1 OS=Solanum lycopersicum PE=2 SV=1							2.20988	4.63165	1.70017
1892	1	UniProt_Tomato	K4D4U3	183	10875	9	9	2	2	1.13	3.617	7.322	1	1.042	1.275	1.224	1.689	1.646	5.14623	1.02078	1.24924	1.66736	Uncharacterized protein OS=Solanum lycopersicum PE=4 SV=1							1.63341	5.04145	1.2238
1379	2	UniProt_Tomato	K4DHD2	53	28523	3	3	2	2	0.34	4.516	5.854	1	1.222	1.153	1.359	1.764	1.73	5.14166	1.10544	1.25177	1.74692	6,7-dimethyl-8-ribityllumazine synthase OS=Solanum lycopersicum PE=3 SV=1							1.58029	4.65123	1.13237
1010	3	UniProt_Tomato	K4DB65	177	17806	19	19	3	3	1.02	3.957	6.666	1	1.144	1.492	2.096	2.444	2.188	5.13589	1.06958	1.7684	2.31246	Histone H2A OS=Solanum lycopersicum PE=3 SV=1							2.16203	4.80178	1.65336
91	1	UniProt_Tomato	K4DAZ1	3858	14731	192	192	8	8	15.53	3.556	7.326	1	1.473	1.781	2.693	3.484	2.412	5.10404	1.21367	2.19003	2.89886	Histone H4 OS=Solanum lycopersicum PE=3 SV=1							2.38851	4.20545	1.80447
649	1	UniProt_Tomato	Q6T2D2	761	25719	45	45	10	10	4.09	4.678	5.559	1	0.925	1.2	1.059	1.286	1.823	5.09951	0.961769	1.1273	1.53114	PII-like protein OS=Solanum lycopersicum GN=GLB1 PE=2 SV=1							1.592	5.30222	1.17211
2411	1	UniProt_Tomato	K4BXE2	114	57463	3	3	2	2	0.16	4.651	5.582	1	0.955	1.388	1.255	2.039	2.282	5.09528	0.977241	1.31983	2.15708	Uncharacterized protein OS=Solanum lycopersicum PE=3 SV=1							2.20732	5.21394	1.35056
515	1	UniProt_Tomato	K4C5P1	940	34986	43	43	7	7	1.62	5.344	4.719	1	2.17	1.886	1.994	3.461	2.461	5.02179	1.47309	1.93925	2.91848	Ferritin OS=Solanum lycopersicum PE=3 SV=1							1.98119	3.40901	1.31645
2589	1	UniProt_Tomato	K4AY85	99	19761	4	4	2	2	0.53	5.07	4.904	1	1.054	1.148	1.116	1.177	1.136	4.98631	1.02665	1.13189	1.15632	Uncharacterized protein OS=Solanum lycopersicum PE=4 SV=1							1.12631	4.8569	1.10251
2075	1	UniProt_Tomato	P93205	155	98263	6	6	4	4	0.19	4.564	5.357	1	1.29	1.126	1.217	1.729	1.298	4.94463	1.13578	1.17062	1.49808	SBT2 protein OS=Solanum lycopersicum GN=SBT2 PE=2 SV=1							1.31899	4.3535	1.03067
1698	1	UniProt_Tomato	K4CMG7	218	17217	23	23	2	2	0.62	5.995	4.074	1	1.093	1.481	1.411	2.397	2.222	4.94203	1.04547	1.44558	2.30784	Uncharacterized protein OS=Solanum lycopersicum PE=4 SV=1							2.20748	4.7271	1.38271
800	2	UniProt_Tomato	P93224	357	14674	26	26	6	6	4.45	6.308	3.838	1	0.895	5.022	2.563	8.944	9.095	4.92038	0.946044	3.58767	9.01918	Non-specific lipid-transfer protein 2 OS=Solanum lycopersicum GN=LE16 PE=2 SV=1							9.53357	5.201	3.79229
34	2	UniProt_Tomato	K4CH96	8043	64245	565	565	10	10	0.93	4.434	5.423	1	1.004	1.251	1.195	1.946	2.173	4.90363	1.002	1.22268	2.05637	Uncharacterized protein OS=Solanum lycopersicum PE=4 SV=1							2.05227	4.89385	1.22024
1677	1	UniProt_Tomato	K4CP19	224	70009	9	9	5	5	0.35	4.442	5.401	1	1.209	0.962	0.995	2.005	1.854	4.89809	1.09955	0.978361	1.92802	Uncharacterized protein OS=Solanum lycopersicum PE=4 SV=1							1.75347	4.45465	0.889787
140	2	UniProt_Tomato	K4BTH6	1361	43650	47	47	12	12	2.51	5.228	4.574	1	0.995	1.786	1.962	1.911	2.969	4.89008	0.997497	1.87193	2.38197	Peroxidase OS=Solanum lycopersicum PE=3 SV=1							2.38794	4.90235	1.87663
87	1	UniProt_Tomato	G1DEX3	3999	41208	117	117	13	13	3.19	4.426	5.398	1	0.882	0.785	0.961	1.471	1.399	4.8879	0.939149	0.868553	1.43455	Cutin-deficient 1 protein OS=Solanum lycopersicum PE=4 SV=1							1.5275	5.20461	0.924831
300	1	UniProt_Tomato	A0RZC9	1482	23956	65	65	8	8	3.81	4.411	5.415	1	0.812	0.879	0.873	1.192	1.317	4.88729	0.90111	0.875995	1.25294	Constitutive plastid-lipid associated protein OS=Solanum lycopersicum GN=CHRD PE=2 SV=1							1.39044	5.42363	0.972128
34	4	UniProt_Tomato	K4DHR7	7906	26088	552	552	9	9	3.24	4.424	5.394	1	1.004	1.256	1.201	1.96	2.183	4.88498	1.002	1.22819	2.0685	Uncharacterized protein OS=Solanum lycopersicum PE=4 SV=1							2.06437	4.87524	1.22574
1539	2	UniProt_Tomato	Q6LB28	160	20006	20	20	5	5	1.84	3.698	6.449	1	1.599	1.826	2.519	3.136	2.108	4.88348	1.26452	2.14469	2.57113	Histone H3 OS=Solanum lycopersicum PE=2 SV=1							2.03329	3.86194	1.69606
34	1	UniProt_Tomato	K4CX88	8441	22093	576	576	10	10	5.63	4.414	5.393	1	1.011	1.248	1.199	1.938	2.149	4.87901	1.00548	1.22325	2.04077	Uncharacterized protein OS=Solanum lycopersicum PE=4 SV=1							2.02964	4.85239	1.21658
190	1	UniProt_Tomato	E1AZA3	2076	24821	133	133	12	12	13.8	11.034	2.15	1	1.31	5.79	1.374	8.384	29.886	4.87064	1.14455	2.82054	15.8292	Late embryogenesis abundant protein OS=Solanum lycopersicum PE=2 SV=1							13.8301	4.25549	2.46432
3036	2	UniProt_Tomato	K4BY22	51	47672	3	3	3	3	0.3	4.026	5.862	1	1.378	1.211	1.814	2.025	1.368	4.85803	1.17388	1.48215	1.66439	Sulfotransferase OS=Solanum lycopersicum PE=3 SV=1							1.41785	4.13843	1.2626
2373	1	UniProt_Tomato	K4AT06	117	12020	7	7	2	2	0.99	4.08	5.632	1	1.516	1.628	1.591	3.541	2.359	4.7936	1.23126	1.60939	2.89019	40S ribosomal protein S27 OS=Solanum lycopersicum PE=3 SV=1							2.34735	3.89325	1.30711
2340	1	UniProt_Tomato	K4CC92	121	21658	3	3	2	2	0.47	4.666	4.894	1	0.867	1.012	0.934	1.191	1.32	4.77864	0.931128	0.972218	1.25384	Uncharacterized protein OS=Solanum lycopersicum PE=3 SV=1							1.34658	5.1321	1.04413
4244	1	UniProt_Tomato	K4CI14	34	39105	2	2	2	2	0.24	3.007	7.533	1	0.931	1.504	1.51	2.498	2.887	4.75938	0.964883	1.507	2.68547	Uncharacterized protein OS=Solanum lycopersicum PE=4 SV=1							2.7832	4.9326	1.56184
1541	1	UniProt_Tomato	K4C433	259	12148	8	8	3	3	1.78	6.198	3.54	1	0.874	1.006	1.151	1.411	1.305	4.68411	0.93488	1.07606	1.35697	Protein transport protein Sec61 subunit beta OS=Solanum lycopersicum PE=3 SV=1							1.45149	5.01039	1.15101
2260	1	UniProt_Tomato	K4CE93	132	23903	8	8	2	2	0.42	4.291	5.094	1	1.071	1.281	1.504	2.181	1.695	4.67529	1.03489	1.38803	1.92271	Dirigent protein OS=Solanum lycopersicum PE=3 SV=1							1.85788	4.51766	1.34123
3286	1	UniProt_Tomato	K4BKV6	59	41816	3	3	2	2	0.22	4.074	5.358	1	0.944	0.872	0.968	1.205	1.163	4.6721	0.971597	0.918747	1.18381	Uncharacterized protein OS=Solanum lycopersicum PE=4 SV=1							1.21842	4.80868	0.945605
2318	1	UniProt_Tomato	K4CFF0	124	42412	5	5	2	2	0.22	4.862	4.476	1	1.09	1.668	1.979	1.465	1.25	4.66501	1.04403	1.81686	1.35324	Peroxidase OS=Solanum lycopersicum PE=3 SV=1							1.29617	4.46827	1.74023
714	3	UniProt_Tomato	K4AUE2	202	40793	7	7	4	4	0.51	4.433	4.869	1	1.047	1.288	1.805	1.811	1.546	4.64589	1.02323	1.52474	1.67326	Peroxidase OS=Solanum lycopersicum PE=3 SV=1							1.63527	4.54041	1.49013
2410	1	UniProt_Tomato	K4BR75	114	23123	9	9	6	6	1.96	4.108	5.203	1	1.042	1.145	1.27	1.483	1.789	4.62319	1.02078	1.20588	1.62883	Uncharacterized protein OS=Solanum lycopersicum PE=4 SV=1							1.59567	4.52906	1.18133
581	1	UniProt_Tomato	K4B3Z2	863	21113	15	15	5	5	1.69	3.768	5.658	1	1.663	1.926	1.932	3.61	2.371	4.61729	1.28957	1.929	2.92563	Uncharacterized protein OS=Solanum lycopersicum PE=4 SV=1							2.26868	3.58048	1.49584
1010	1	UniProt_Tomato	K4CAR4	472	28848	30	30	4	4	0.79	3.622	5.884	1	1.233	1.578	2.083	2.435	2.191	4.61648	1.11041	1.813	2.30978	Histone H2A OS=Solanum lycopersicum PE=3 SV=1							2.08012	4.15747	1.63274
1328	1	UniProt_Tomato	K4B0B4	321	24891	7	7	3	3	0.66	4.85	4.39	1	0.993	2.346	1.647	3.138	3.453	4.61427	0.996494	1.96567	3.29173	Uncharacterized protein OS=Solanum lycopersicum PE=4 SV=1							3.30332	4.63051	1.97259
2100	1	UniProt_Tomato	K4CCH4	152	69520	6	6	5	5	0.36	4.144	4.952	1	0.941	1.14	1.303	1.489	1.542	4.53002	0.970052	1.21878	1.51527	Pectinesterase OS=Solanum lycopersicum PE=4 SV=1							1.56205	4.66988	1.25641
3036	3	UniProt_Tomato	K4BY19	39	47990	2	2	2	2	0.19	3.935	5.168	1	1.257	1.052	1.683	1.84	1.272	4.50955	1.12116	1.33061	1.52986	Sulfotransferase OS=Solanum lycopersicum PE=3 SV=1							1.36454	4.02222	1.18681
680	1	UniProt_Tomato	K4B6S9	719	62586	33	33	8	8	0.72	5.107	3.965	1	0.968	1.259	1.321	1.938	1.985	4.49992	0.98387	1.28963	1.96136	Uncharacterized protein OS=Solanum lycopersicum PE=4 SV=1							1.99351	4.57369	1.31077
1526	1	UniProt_Tomato	K4BDV2	263	64397	11	11	5	5	0.39	3.546	5.647	1	1.011	0.713	0.808	1.005	0.885	4.47485	1.00548	0.759015	0.943093	Uncharacterized protein OS=Solanum lycopersicum PE=3 SV=1							0.937949	4.45044	0.754875
2295	1	UniProt_Tomato	P22240	128	17590	12	12	4	4	1.58	4.053	4.889	1	0.984	2.824	0.925	4.237	8.678	4.45142	0.991968	1.61623	6.06372	Abscisic acid and environmental stress-inducible protein TAS14 OS=Solanum lycopersicum GN=TAS14 PE=2 SV=1							6.11282	4.48746	1.62932
2313	1	UniProt_Tomato	K4BLW4	125	21397	7	7	3	3	0.79	3.921	4.984	1	1.443	1.596	1.773	1.65	1.69	4.42066	1.20125	1.68217	1.66988	Uncharacterized protein OS=Solanum lycopersicum PE=4 SV=1							1.39012	3.68005	1.40035
1957	1	UniProt_Tomato	K4D5T9	173	49192	10	10	4	4	0.41	5.318	3.627	1	1.238	1.356	1.474	4.057	1.764	4.39185	1.11265	1.41377	2.67517	Uncharacterized protein OS=Solanum lycopersicum PE=3 SV=1							2.40432	3.94719	1.27063
171	1	UniProt_Tomato	K4CWC4	2229	22621	84	84	11	11	6.62	5.662	3.329	1	1.091	2.875	2.298	9.462	11.446	4.34152	1.04451	2.57036	10.4068	PR10 protein OS=Solanum lycopersicum PE=2 SV=1							9.96336	4.15652	2.46083
1375	1	UniProt_Tomato	K4CWU7	310	14101	10	10	3	3	1.41	2.923	6.413	1	1.044	1.113	1.559	1.739	1.065	4.32957	1.02176	1.31726	1.36089	Uncharacterized protein OS=Solanum lycopersicum PE=4 SV=1							1.33191	4.23735	1.2892
3723	1	UniProt_Tomato	O82575	45	18327	3	3	2	2	0.58	3.655	5.128	1	1.103	1.27	1.496	2.709	2.132	4.3293	1.05024	1.37838	2.40325	Fruit-ripening protein OS=Solanum lycopersicum PE=2 SV=1							2.28829	4.12221	1.31244
3036	1	UniProt_Tomato	K4BY17	71	35782	3	3	3	3	0.42	3.649	5.035	1	1.247	1.134	1.614	1.801	1.374	4.28634	1.11669	1.35288	1.57308	Sulfotransferase OS=Solanum lycopersicum PE=3 SV=1							1.4087	3.83843	1.2115
677	2	UniProt_Tomato	K4BUV9	71	94241	7	7	6	6	0.31	4.234	4.318	1	1.064	1.325	1.489	1.909	1.851	4.27579	1.0315	1.40461	1.87978	Uncharacterized protein OS=Solanum lycopersicum PE=4 SV=1							1.82236	4.1452	1.36171
34	3	UniProt_Tomato	K4D4H7	7927	32132	543	543	6	6	1.19	4.005	4.556	1	0.999	1.2	1.172	1.766	2.011	4.27162	0.9995	1.18592	1.88452	Uncharacterized protein OS=Solanum lycopersicum PE=4 SV=1							1.88547	4.27376	1.18651
3229	1	UniProt_Tomato	K4D287	61	6139	5	5	3	3	6.09	3.508	5.201	1	0.999	1.046	1.209	1.752	1.815	4.27143	0.9995	1.12455	1.78322	Uncharacterized protein OS=Solanum lycopersicum PE=4 SV=1							1.78411	4.27357	1.12511
4154	1	UniProt_Tomato	K4CLW3	35	54893	2	2	2	2	0.17	3.496	5.206	1	1.333	1.173	2.058	1.512	1.306	4.26617	1.15456	1.55372	1.40523	Uncharacterized protein OS=Solanum lycopersicum PE=4 SV=1							1.21712	3.69507	1.34573
1846	1	UniProt_Tomato	K4CVQ2	191	63120	9	9	5	5	0.4	3.217	5.655	1	0.986	0.82	0.845	0.962	0.877	4.26522	0.992975	0.832406	0.918517	Uncharacterized protein OS=Solanum lycopersicum PE=3 SV=1							0.925015	4.2954	0.838295
3237	1	UniProt_Tomato	K4C2G9	61	43325	6	6	3	3	0.34	3.703	4.878	1	1.28	1.255	1.441	2.897	1.842	4.25009	1.13137	1.34479	2.31004	Uncharacterized protein OS=Solanum lycopersicum PE=4 SV=1							2.0418	3.75658	1.18864
3062	1	UniProt_Tomato	Q00747	70	13207	9	9	3	3	1.55	10.743	1.672	1	0.648	5.125	0.71	5.369	25.047	4.23819	0.804984	1.90755	11.5964	Protein LE25 OS=Solanum lycopersicum GN=LE25 PE=2 SV=1							14.4058	5.26494	2.36967
462	2	UniProt_Tomato	K4B8D7	745	43956	24	24	9	9	1.37	3.871	4.603	1	1.106	1.035	1.239	1.383	1.27	4.22116	1.05167	1.13242	1.3253	Uncharacterized protein OS=Solanum lycopersicum PE=4 SV=1							1.26019	4.01379	1.07678
1149	2	UniProt_Tomato	K4CR60	153	22630	8	8	5	5	1.52	3.296	5.396	1	1.037	1.089	1.066	1.356	1.508	4.21725	1.01833	1.07744	1.42998	Nascent polypeptide-associated complex subunit beta OS=Solanum lycopersicum PE=3 SV=1							1.40424	4.14133	1.05804
790	2	UniProt_Tomato	K4BNM3	219	35752	7	7	2	2	0.27	4.599	3.84	1	1.229	1.126	1.396	2.185	2.581	4.2024	1.1086	1.25375	2.37476	Uncharacterized protein OS=Solanum lycopersicum PE=3 SV=1							2.14212	3.79072	1.13093
1662	2	UniProt_Tomato	Q40144	134	40303	9	9	3	3	0.37	3.773	4.634	1	1.098	1.072	1.624	1.767	1.474	4.1814	1.04785	1.31944	1.61386	Probable xyloglucan endotransglucosylase/hydrolase 1 OS=Solanum lycopersicum GN=XTH1 PE=2 SV=1							1.54016	3.99044	1.25918
3319	1	UniProt_Tomato	K4B1J8	58	127396	3	3	2	2	0.07	4.179	4.148	1	2.168	1.999	2.321	2.418	1.921	4.16347	1.47241	2.15399	2.15522	Uncharacterized protein OS=Solanum lycopersicum PE=4 SV=1							1.46373	2.82765	1.4629
2429	1	UniProt_Tomato	K4C9X3	112	21441	4	4	2	2	0.48	3.674	4.716	1	0.855	0.754	0.859	0.974	0.978	4.16252	0.924662	0.804789	0.975998	Uncharacterized protein OS=Solanum lycopersicum PE=4 SV=1							1.05552	4.50167	0.870361
1413	1	UniProt_Tomato	K4AWR9	301	17232	6	6	3	3	1.06	3.993	4.222	1	1.126	1.351	1.059	2.135	2.118	4.1059	1.06113	1.19612	2.12648	Uncharacterized protein OS=Solanum lycopersicum PE=4 SV=1							2.00398	3.86936	1.12721
2332	1	UniProt_Tomato	K4BT97	123	27854	4	4	2	2	0.35	3.65	4.593	1	1.245	1.599	1.513	2.206	2.291	4.09444	1.1158	1.55541	2.2481	Uncharacterized protein OS=Solanum lycopersicum PE=4 SV=1							2.01479	3.66953	1.39399
3053	1	UniProt_Tomato	K4CR12	70	25658	5	5	2	2	0.39	4.184	3.991	1	1.265	1.019	0.972	1.146	1.162	4.08636	1.12472	0.995223	1.15397	Uncharacterized protein OS=Solanum lycopersicum PE=4 SV=1							1.02601	3.63322	0.884861
2654	1	UniProt_Tomato	K4B2T2	93	47222	2	2	2	2	0.2	3.647	4.485	1	1.371	1.5	1.906	2.24	2.134	4.04435	1.1709	1.69086	2.18636	Uncharacterized protein OS=Solanum lycopersicum PE=4 SV=1							1.86725	3.45406	1.44407
462	1	UniProt_Tomato	K4BE13	1033	44440	35	35	11	11	1.84	3.7	4.357	1	1.079	0.884	1.192	1.54	1.081	4.01508	1.03875	1.02651	1.29025	Uncharacterized protein OS=Solanum lycopersicum PE=4 SV=1							1.24212	3.86531	0.98822
2863	1	UniProt_Tomato	O80432	79	28381	5	5	3	3	0.56	3.383	4.746	1	1.321	1.571	1.575	5.213	4.685	4.00696	1.14935	1.573	4.94195	Mitochondrial small heat shock protein OS=Solanum lycopersicum GN=LEMTSHP PE=2 SV=1							4.29979	3.48629	1.3686
4302	1	UniProt_Tomato	K4CAJ4	33	32347	2	2	2	2	0.3	3.416	4.631	1	1.147	1.581	1.882	1.585	1.39	3.97737	1.07098	1.72495	1.4843	Uncharacterized protein OS=Solanum lycopersicum PE=4 SV=1							1.38593	3.71377	1.61062
2846	1	UniProt_Tomato	K4CVW4	80	36302	4	4	2	2	0.26	3.399	4.654	1	1.621	1.655	1.976	1.812	2.098	3.9773	1.27318	1.80839	1.94976	Uncharacterized protein OS=Solanum lycopersicum PE=3 SV=1							1.53141	3.1239	1.42037
3272	1	UniProt_Tomato	K4BXB7	59	38086	3	3	3	3	0.39	3.602	4.376	1	1.189	2.488	2.011	5.392	4.871	3.97018	1.09041	2.23682	5.12488	Uncharacterized protein OS=Solanum lycopersicum PE=4 SV=1							4.69995	3.64099	2.05135
1822	2	UniProt_Tomato	K4CYV9	52	33109	2	2	2	2	0.29	4.01	3.904	1	1.595	1.621	2.088	2.787	2.491	3.95665	1.26293	1.83974	2.63485	Uncharacterized protein OS=Solanum lycopersicum PE=4 SV=1							2.08629	3.1329	1.45672
1790	1	UniProt_Tomato	K4BQ64	202	48389	7	7	3	3	0.3	3.757	4.159	1	1.276	1.03	1.345	2.25	2.005	3.95289	1.1296	1.17701	2.12397	Uncharacterized protein OS=Solanum lycopersicum PE=4 SV=1							1.88028	3.49937	1.04197
[truncated: 3,861 more rows]

## Sheet: DiffExp_Burned
Accession	B1	B2	C1	C2	H1	H2	L1	L2	AVG B	AVG C	AVG H	AVG L	Description
[truncated: 2,758 more rows]

[truncated: 2 more sheets: DiffExp_Limit, DiffExp_Healthy]
