# Supplementary material for: Proteome modifications on tomato under extreme high light induced-stress
Source: Proteome Sci. 2018 Nov 24;16:20. doi: 10.1186/s12953-018-0148-2 (PMC6260845; doi:10.1186/s12953-018-0148-2)
Supplement: Supplementary file 2 — Spreadsheet (excel file) containing the identity and information of proteins from each Pattern (1–4) determined through the hierarchical clustering analysis. The “Interaction_Regular” tab shows the protein interaction network of the proteins with roles on immune and stress response found differentially expressed in the Regular sample. (XLSX 1181 kb) [file 12953_2018_148_MOESM2_ESM.xlsx]

## Sheet: Pattern 1
K4AT06	40S ribosomal protein S27 OS=Solanum lycopersicum PE=3 SV=1	biosynthetic process;cellular biosynthetic process;cellular macromolecule biosynthetic process;cellular macromolecule metabolic process;cellular metabolic process;cellular process;cellular protein metabolic process;macromolecule biosynthetic process;macromolecule metabolic process;metabolic process;primary metabolic process;protein metabolic process;translation
K4DHD2	6,7-dimethyl-8-ribityllumazine synthase OS=Solanum lycopersicum PE=3 SV=1	biosynthetic process;cellular biosynthetic process;cellular metabolic process;cellular nitrogen compound biosynthetic process;cellular nitrogen compound metabolic process;cellular process;flavin-containing compound biosynthetic process;flavin-containing compound metabolic process;heterocycle biosynthetic process;heterocycle metabolic process;metabolic process;nitrogen compound metabolic process;r…
K4C8V5	CASP-like protein OS=Solanum lycopersicum PE=3 SV=1	CASP-like protein OS=Solanum lycopersicum PE=3 SV=1
A0RZC9	Constitutive plastid-lipid associated protein OS=Solanum lycopersicum GN=CHRD PE=2 SV=1
G1DEX3	Cutin-deficient 1 protein OS=Solanum lycopersicum PE=4 SV=1
K4CE93	Dirigent protein OS=Solanum lycopersicum PE=3 SV=1
K4C5P1	Ferritin OS=Solanum lycopersicum PE=3 SV=1	biological regulation;cation homeostasis;cation transport;cellular cation homeostasis;cellular chemical homeostasis;cellular homeostasis;cellular ion homeostasis;cellular iron ion homeostasis;cellular metal ion homeostasis;cellular process;chemical homeostasis;establishment of localization;homeostatic process;ion homeostasis;ion transport;iron ion homeostasis;iron ion transport;metal ion homeosta…
O82575	Fruit-ripening protein OS=Solanum lycopersicum PE=2 SV=1	response to stimulus;response to stress
K4CAR4	Histone H2A OS=Solanum lycopersicum PE=3 SV=1
K4DB65	Histone H2A OS=Solanum lycopersicum PE=3 SV=1
K4CXI7	Histone H2A OS=Solanum lycopersicum PE=3 SV=1
K4BDU6	Histone H2A OS=Solanum lycopersicum PE=3 SV=1
P25469	Histone H2A.1 OS=Solanum lycopersicum PE=2 SV=1
Q6LB28	Histone H3 OS=Solanum lycopersicum PE=2 SV=1
K4AXF7	Histone H3 OS=Solanum lycopersicum PE=3 SV=1
K4DAZ1	Histone H4 OS=Solanum lycopersicum PE=3 SV=1	cellular component assembly;cellular component assembly at cellular level;cellular component organization;cellular component organization at cellular level;cellular component organization or biogenesis;cellular component organization or biogenesis at cellular level;cellular macromolecular complex assembly;cellular macromolecular complex subunit organization;cellular process;chromatin organization…
K4D9M4	Histone H4 OS=Solanum lycopersicum PE=3 SV=1	cellular component assembly;cellular component assembly at cellular level;cellular component organization;cellular component organization at cellular level;cellular component organization or biogenesis;cellular component organization or biogenesis at cellular level;cellular macromolecular complex assembly;cellular macromolecular complex subunit organization;cellular process;chromatin organization…
K4CR60	Nascent polypeptide-associated complex subunit beta OS=Solanum lycopersicum PE=3 SV=1	biological regulation;biosynthetic process;cellular biosynthetic process;cellular macromolecule biosynthetic process;cellular macromolecule metabolic process;cellular metabolic process;cellular nitrogen compound metabolic process;cellular process;macromolecule biosynthetic process;macromolecule metabolic process;metabolic process;nitrogen compound metabolic process;nucleic acid metabolic process;…
K4CCH4	Pectinesterase OS=Solanum lycopersicum PE=4 SV=1	carbohydrate catabolic process;carbohydrate metabolic process;catabolic process;cell wall modification;cell wall organization;cell wall organization or biogenesis;cellular carbohydrate catabolic process;cellular carbohydrate metabolic process;cellular component organization or biogenesis;cellular macromolecule metabolic process;cellular metabolic process;cellular polysaccharide catabolic process;…
K4BTH6	Peroxidase OS=Solanum lycopersicum PE=3 SV=1	anatomical structure development;anther development;biological regulation;developmental process;developmental process involved in reproduction;regulation of biological process;regulation of developmental growth;regulation of developmental process;regulation of growth;regulation of meristem development;regulation of meristem growth;regulation of multicellular organismal development;regulation of m…
K4CFF0	Peroxidase OS=Solanum lycopersicum PE=3 SV=1	response to chemical stimulus;response to oxidative stress;response to stimulus;response to stress
K4AUE2	Peroxidase OS=Solanum lycopersicum PE=3 SV=1	response to chemical stimulus;response to oxidative stress;response to stimulus;response to stress
Q2MI86	Photosystem II reaction center protein J OS=Solanum lycopersicum GN=psbJ PE=3 SV=1	cellular metabolic process;cellular process;metabolic process;photosynthesis
Q6T2D2	PII-like protein OS=Solanum lycopersicum GN=GLB1 PE=2 SV=1	biological regulation;biosynthetic process;cellular biosynthetic process;cellular macromolecule biosynthetic process;cellular macromolecule metabolic process;cellular metabolic process;cellular nitrogen compound metabolic process;cellular process;macromolecule biosynthetic process;macromolecule metabolic process;metabolic process;nitrogen compound metabolic process;nucleic acid metabolic process;…
Q40144	Probable xyloglucan endotransglucosylase/hydrolase 1 OS=Solanum lycopersicum GN=XTH1 PE=2 SV=1	carbohydrate metabolic process;cell wall organization;cell wall organization or biogenesis;cellular carbohydrate metabolic process;cellular component organization or biogenesis;cellular glucan metabolic process;cellular macromolecule metabolic process;cellular metabolic process;cellular polysaccharide metabolic process;cellular process;glucan metabolic process;macromolecule metabolic process;meta…
K4C433	Protein transport protein Sec61 subunit beta OS=Solanum lycopersicum PE=3 SV=1	establishment of localization;establishment of localization in cell;establishment of protein localization;intracellular protein transport;intracellular transport;protein transport;transport
P93205	SBT2 protein OS=Solanum lycopersicum GN=SBT2 PE=2 SV=1	asymmetric cell division;cell division;cellular process
K4BY19	Sulfotransferase OS=Solanum lycopersicum PE=3 SV=1
K4BY17	Sulfotransferase OS=Solanum lycopersicum PE=3 SV=1
K4BY22	Sulfotransferase OS=Solanum lycopersicum PE=3 SV=1
K4CE39	Uncharacterized protein OS=Solanum lycopersicum PE=3 SV=1	anatomical structure morphogenesis;biological regulation;cation homeostasis;cation transport;cellular cation homeostasis;cellular chemical homeostasis;cellular homeostasis;cellular ion homeostasis;cellular metabolic process;cellular process;chemical homeostasis;defense response;defense response to bacterium;developmental process;divalent inorganic cation transport;divalent metal ion transport;est…
K4DE42	Uncharacterized protein OS=Solanum lycopersicum PE=3 SV=1	ATP biosynthetic process;ATP hydrolysis coupled proton transport;ATP metabolic process;ATP synthesis coupled proton transport;biosynthetic process;cation transport;cellular biosynthetic process;cellular macromolecule biosynthetic process;cellular macromolecule metabolic process;cellular metabolic process;cellular nitrogen compound biosynthetic process;cellular nitrogen compound metabolic process;…
K4D9W7	Uncharacterized protein OS=Solanum lycopersicum PE=3 SV=1	biosynthetic process;cellular biosynthetic process;cellular macromolecule biosynthetic process;cellular macromolecule metabolic process;cellular metabolic process;cellular process;macromolecule biosynthetic process;macromolecule metabolic process;metabolic process;translational elongation
K4C9G1	Uncharacterized protein OS=Solanum lycopersicum PE=3 SV=1	biosynthetic process;cellular biosynthetic process;cellular macromolecule biosynthetic process;cellular macromolecule metabolic process;cellular metabolic process;cellular process;macromolecule biosynthetic process;macromolecule metabolic process;metabolic process;translational elongation
K4AT60	Uncharacterized protein OS=Solanum lycopersicum PE=3 SV=1	carbohydrate metabolic process;metabolic process;primary metabolic process
K4BNM3	Uncharacterized protein OS=Solanum lycopersicum PE=3 SV=1	carbohydrate metabolic process;metabolic process;primary metabolic process
K4D2M7	Uncharacterized protein OS=Solanum lycopersicum PE=3 SV=1	carbohydrate metabolic process;metabolic process;primary metabolic process
K4CC92	Uncharacterized protein OS=Solanum lycopersicum PE=3 SV=1	catabolic process;cellular lipid metabolic process;cellular metabolic process;cellular process;lipid catabolic process;lipid metabolic process;metabolic process;organophosphate metabolic process;phospholipid metabolic process;primary metabolic process
K4BDV2	Uncharacterized protein OS=Solanum lycopersicum PE=3 SV=1	lipid metabolic process;metabolic process;primary metabolic process
K4BXB1	Uncharacterized protein OS=Solanum lycopersicum PE=3 SV=1	Uncharacterized protein OS=Solanum lycopersicum PE=3 SV=1
K4B1G7	Uncharacterized protein OS=Solanum lycopersicum PE=3 SV=1	Uncharacterized protein OS=Solanum lycopersicum PE=3 SV=1
K4C9B8	Uncharacterized protein OS=Solanum lycopersicum PE=3 SV=1	Uncharacterized protein OS=Solanum lycopersicum PE=3 SV=1
K4D5T9	Uncharacterized protein OS=Solanum lycopersicum PE=3 SV=1
K4CQ91	Uncharacterized protein OS=Solanum lycopersicum PE=3 SV=1
K4DGL5	Uncharacterized protein OS=Solanum lycopersicum PE=3 SV=1
K4D5Q4	Uncharacterized protein OS=Solanum lycopersicum PE=3 SV=1
K4CLT6	Uncharacterized protein OS=Solanum lycopersicum PE=3 SV=1
K4BXE2	Uncharacterized protein OS=Solanum lycopersicum PE=3 SV=1
K4B033	Uncharacterized protein OS=Solanum lycopersicum PE=3 SV=1
K4BN40	Uncharacterized protein OS=Solanum lycopersicum PE=3 SV=1
K4ASG5	Uncharacterized protein OS=Solanum lycopersicum PE=4 SV=1	amine biosynthetic process;amine metabolic process;anatomical structure development;biosynthetic process;carboxylic acid biosynthetic process;carboxylic acid metabolic process;cell wall biogenesis;cell wall organization;cell wall organization or biogenesis;cellular amine metabolic process;cellular amino acid biosynthetic process;cellular amino acid metabolic process;cellular biosynthetic process;…
K4BTI7	Uncharacterized protein OS=Solanum lycopersicum PE=4 SV=1	amine metabolic process;aminoglycan catabolic process;aminoglycan metabolic process;carbohydrate catabolic process;carbohydrate metabolic process;catabolic process;cell wall macromolecule catabolic process;cell wall macromolecule metabolic process;chitin catabolic process;chitin metabolic process;macromolecule catabolic process;macromolecule metabolic process;metabolic process;nitrogen compound m…
K4B3Z2	Uncharacterized protein OS=Solanum lycopersicum PE=4 SV=1	biological regulation;regulation of biological process;regulation of biosynthetic process;regulation of cellular biosynthetic process;regulation of cellular macromolecule biosynthetic process;regulation of cellular metabolic process;regulation of cellular process;regulation of gene expression;regulation of macromolecule biosynthetic process;regulation of macromolecule metabolic process;regulation…
K4DHR7	Uncharacterized protein OS=Solanum lycopersicum PE=4 SV=1	biosynthetic process;cellular biosynthetic process;cellular macromolecule biosynthetic process;cellular macromolecule metabolic process;cellular metabolic process;cellular process;cellular protein metabolic process;macromolecule biosynthetic process;macromolecule metabolic process;metabolic process;primary metabolic process;protein metabolic process;translation
K4BKV6	Uncharacterized protein OS=Solanum lycopersicum PE=4 SV=1	biosynthetic process;metabolic process
K4BKV5	Uncharacterized protein OS=Solanum lycopersicum PE=4 SV=1	biosynthetic process;metabolic process
K4B2T2	Uncharacterized protein OS=Solanum lycopersicum PE=4 SV=1	cell cycle phase;cell cycle process;cellular component organization;cellular component organization at cellular level;cellular component organization or biogenesis;cellular component organization or biogenesis at cellular level;cellular process;mitosis;nuclear division;organelle fission;organelle organization;response to abscisic acid stimulus;response to chemical stimulus;response to endogenous …
K4BT97	Uncharacterized protein OS=Solanum lycopersicum PE=4 SV=1	cellular macromolecule metabolic process;cellular metabolic process;cellular nitrogen compound metabolic process;cellular process;macromolecule metabolic process;metabolic process;mRNA metabolic process;mRNA processing;nitrogen compound metabolic process;nuclear mRNA splicing, via spliceosome;nucleic acid metabolic process;nucleobase-containing compound metabolic process;primary metabolic process…
K4CQZ3	Uncharacterized protein OS=Solanum lycopersicum PE=4 SV=1	cellular macromolecule metabolic process;cellular metabolic process;cellular nitrogen compound metabolic process;cellular process;macromolecule metabolic process;metabolic process;mRNA metabolic process;mRNA processing;nitrogen compound metabolic process;nuclear mRNA splicing, via spliceosome;nucleic acid metabolic process;nucleobase-containing compound metabolic process;primary metabolic process…
K4D4U3	Uncharacterized protein OS=Solanum lycopersicum PE=4 SV=1	cellular macromolecule metabolic process;cellular metabolic process;cellular nitrogen compound metabolic process;cellular process;macromolecule metabolic process;metabolic process;mRNA metabolic process;mRNA processing;nitrogen compound metabolic process;nuclear mRNA splicing, via spliceosome;nucleic acid metabolic process;nucleobase-containing compound metabolic process;primary metabolic process…
K4B0B4	Uncharacterized protein OS=Solanum lycopersicum PE=4 SV=1	defense response;defense response to bacterium;defense response to fungus;multi-organism process;response to bacterium;response to biotic stimulus;response to fungus;response to other organism;response to stimulus;response to stress
K4B0B5	Uncharacterized protein OS=Solanum lycopersicum PE=4 SV=1	defense response;defense response to bacterium;defense response to fungus;multi-organism process;response to bacterium;response to biotic stimulus;response to fungus;response to other organism;response to stimulus;response to stress
K4CBZ0	Uncharacterized protein OS=Solanum lycopersicum PE=4 SV=1	defense response;response to biotic stimulus;response to stimulus;response to stress
K4D062	Uncharacterized protein OS=Solanum lycopersicum PE=4 SV=1	defense response;response to biotic stimulus;response to stimulus;response to stress
K4BKV8	Uncharacterized protein OS=Solanum lycopersicum PE=4 SV=1	Uncharacterized protein OS=Solanum lycopersicum PE=4 SV=1
K4CHI8	Uncharacterized protein OS=Solanum lycopersicum PE=4 SV=1	Uncharacterized protein OS=Solanum lycopersicum PE=4 SV=1
K4C3V9	Uncharacterized protein OS=Solanum lycopersicum PE=4 SV=1	Uncharacterized protein OS=Solanum lycopersicum PE=4 SV=1
K4C894	Uncharacterized protein OS=Solanum lycopersicum PE=4 SV=1	Uncharacterized protein OS=Solanum lycopersicum PE=4 SV=1
K4BJR2	Uncharacterized protein OS=Solanum lycopersicum PE=4 SV=1	Uncharacterized protein OS=Solanum lycopersicum PE=4 SV=1
K4BVR6	Uncharacterized protein OS=Solanum lycopersicum PE=4 SV=1	Uncharacterized protein OS=Solanum lycopersicum PE=4 SV=1
K4CMG7	Uncharacterized protein OS=Solanum lycopersicum PE=4 SV=1
K4CI14	Uncharacterized protein OS=Solanum lycopersicum PE=4 SV=1
K4BQ64	Uncharacterized protein OS=Solanum lycopersicum PE=4 SV=1
K4AWR9	Uncharacterized protein OS=Solanum lycopersicum PE=4 SV=1
K4C2G9	Uncharacterized protein OS=Solanum lycopersicum PE=4 SV=1
K4C7M6	Uncharacterized protein OS=Solanum lycopersicum PE=4 SV=1
K4CYV9	Uncharacterized protein OS=Solanum lycopersicum PE=4 SV=1
K4B8D7	Uncharacterized protein OS=Solanum lycopersicum PE=4 SV=1
K4CWU7	Uncharacterized protein OS=Solanum lycopersicum PE=4 SV=1
K4CLW3	Uncharacterized protein OS=Solanum lycopersicum PE=4 SV=1
K4CAJ4	Uncharacterized protein OS=Solanum lycopersicum PE=4 SV=1
K4BR75	Uncharacterized protein OS=Solanum lycopersicum PE=4 SV=1
K4BLW4	Uncharacterized protein OS=Solanum lycopersicum PE=4 SV=1
K4D287	Uncharacterized protein OS=Solanum lycopersicum PE=4 SV=1
K4BUV9	Uncharacterized protein OS=Solanum lycopersicum PE=4 SV=1
K4D4H7	Uncharacterized protein OS=Solanum lycopersicum PE=4 SV=1
K4B6S9	Uncharacterized protein OS=Solanum lycopersicum PE=4 SV=1
K4DD05	Uncharacterized protein OS=Solanum lycopersicum PE=4 SV=1
K4AY85	Uncharacterized protein OS=Solanum lycopersicum PE=4 SV=1
K4B8E7	Uncharacterized protein OS=Solanum lycopersicum PE=4 SV=1
K4CP59	Uncharacterized protein OS=Solanum lycopersicum PE=4 SV=1
K4CFC3	Uncharacterized protein OS=Solanum lycopersicum PE=4 SV=1
K4BDM8	Uncharacterized protein OS=Solanum lycopersicum PE=4 SV=1
K4BVI4	Uncharacterized protein OS=Solanum lycopersicum PE=4 SV=1
K4D4F0	Uncharacterized protein OS=Solanum lycopersicum PE=4 SV=1
K4B2W8	Uncharacterized protein OS=Solanum lycopersicum PE=4 SV=1
K4CP19	Uncharacterized protein OS=Solanum lycopersicum PE=4 SV=1
K4AV48	Uncharacterized protein OS=Solanum lycopersicum PE=4 SV=1
K4CX88	Uncharacterized protein OS=Solanum lycopersicum PE=4 SV=1
K4CH96	Uncharacterized protein OS=Solanum lycopersicum PE=4 SV=1
K4BE14	Uncharacterized protein OS=Solanum lycopersicum PE=4 SV=1
K4C7M5	Uncharacterized protein OS=Solanum lycopersicum PE=4 SV=1

## Sheet: Pattern 2
P10967	1-aminocyclopropane-1-carboxylate oxidase homolog OS=Solanum lycopersicum GN=ACO3 PE=2 SV=1	alkene biosynthetic process;anatomical structure maturation;biosynthetic process;cellular alkene metabolic process;cellular biosynthetic process;cellular metabolic process;cellular process;developmental maturation;developmental process;developmental process involved in reproduction;ethylene biosynthetic process;ethylene metabolic process;metabolic process;reproductive process;ripening
Q9SYV0	17.6 kD class I small heat shock protein OS=Solanum lycopersicum GN=HSP17.6 PE=2 SV=1
Q9SYU8	17.7 kD class I small heat shock protein OS=Solanum lycopersicum GN=HSP17.7 PE=2 SV=1
P22240	Abscisic acid and environmental stress-inducible protein TAS14 OS=Solanum lycopersicum GN=TAS14 PE=2 SV=1	response to abiotic stimulus;response to chemical stimulus;response to stimulus;response to stress;response to water
Q05539	Acidic 26 kDa endochitinase OS=Solanum lycopersicum GN=CHI3 PE=1 SV=1	amine metabolic process;aminoglycan catabolic process;aminoglycan metabolic process;carbohydrate catabolic process;carbohydrate metabolic process;catabolic process;cell wall macromolecule catabolic process;cell wall macromolecule metabolic process;chitin catabolic process;chitin metabolic process;defense response;macromolecule catabolic process;macromolecule metabolic process;metabolic process;ni…
Q9LEG5	Allene oxide cyclase OS=Solanum lycopersicum GN=aoc PE=2 SV=1
K4CNU3	Amine oxidase OS=Solanum lycopersicum PE=3 SV=1	amine metabolic process;metabolic process;nitrogen compound metabolic process
O81536	Annexin OS=Solanum lycopersicum GN=AN34 PE=2 SV=1	GO:0000096;GO:0000097;GO:0006066;GO:0006082;GO:0006325;GO:0006333;GO:0006520;GO:0006534;GO:0006629;GO:0006694;GO:0006790;GO:0006807;GO:0006810;GO:0006811;GO:0006812;GO:0006813;GO:0006816;GO:0006873;GO:0006950;GO:0006979;GO:0006996;GO:0007030;GO:0008152;GO:0008202;GO:0008610;GO:0008652;GO:0009058;GO:0009069;GO:0009070;GO:0009269;GO:0009308;GO:0009309;GO:0009414;GO:0009415;GO:0009628;GO:0009987;GO:…
K4BSR4	Annexin OS=Solanum lycopersicum PE=3 SV=1
Q5UNS2	Arginase 1 OS=Solanum lycopersicum GN=ARG1 PE=2 SV=1
Q5UNS1	Arginase 2 OS=Solanum lycopersicum GN=ARG2 PE=2 SV=1
Q05538	Basic 30 kDa endochitinase OS=Solanum lycopersicum GN=CHI9 PE=1 SV=1	amine metabolic process;aminoglycan catabolic process;aminoglycan metabolic process;carbohydrate catabolic process;carbohydrate metabolic process;catabolic process;cell wall macromolecule catabolic process;cell wall macromolecule metabolic process;chitin catabolic process;chitin metabolic process;defense response;macromolecule catabolic process;macromolecule metabolic process;metabolic process;ni…
B1VK36	Carbonic anhydrase OS=Solanum lycopersicum GN=ca3 PE=2 SV=1	carbon utilization
P30264	Catalase isozyme 1 OS=Solanum lycopersicum GN=CAT1 PE=2 SV=1	catabolic process;cellular catabolic process;cellular metabolic process;cellular process;cellular response to chemical stimulus;cellular response to hydrogen peroxide;cellular response to oxidative stress;cellular response to reactive oxygen species;cellular response to stimulus;cellular response to stress;hydrogen peroxide catabolic process;hydrogen peroxide metabolic process;metabolic process;r…
Q9LEG1	Cathepsin D Inhibitor OS=Solanum lycopersicum GN=cathDInh PE=4 SV=1
P17786	Elongation factor 1-alpha OS=Solanum lycopersicum PE=2 SV=1
K4DAC6	Elongation factor 1-alpha OS=Solanum lycopersicum PE=3 SV=1
P20076	Ethylene-responsive proteinase inhibitor 1 OS=Solanum lycopersicum PE=3 SV=1	GO:0006950;GO:0009611;GO:0050896
Q5NE18	Formate dehydrogenase, mitochondrial OS=Solanum lycopersicum GN=fdh PE=2 SV=1
Q01413	Glucan endo-1,3-beta-glucosidase B OS=Solanum lycopersicum PE=2 SV=1	carbohydrate metabolic process;defense response;metabolic process;primary metabolic process;response to stimulus;response to stress
K4BHS7	Glycosyltransferase OS=Solanum lycopersicum PE=3 SV=1
P38546	GTP-binding nuclear protein Ran1 OS=Solanum lycopersicum GN=RAN1 PE=2 SV=1	biological regulation;cellular process;cellular response to stimulus;establishment of localization;establishment of localization in cell;establishment of protein localization;intracellular protein transport;intracellular signal transduction;intracellular transport;nuclear transport;nucleocytoplasmic transport;protein transport;regulation of biological process;regulation of cellular process;respon…
Q9STA8	Hexose transporter OS=Solanum lycopersicum GN=ht2 PE=2 SV=1	amine transport;amino acid import;amino acid transport;carboxylic acid transport;establishment of localization;nitrogen compound transport;organic acid transport;organic substance transport;transport
A0RZD0	Inducible plastid-lipid associated protein OS=Solanum lycopersicum GN=CHRD PE=2 SV=1
E1AZA3	Late embryogenesis abundant protein OS=Solanum lycopersicum PE=2 SV=1
Q10712	Leucine aminopeptidase 1, chloroplastic OS=Solanum lycopersicum GN=LAPA1 PE=1 SV=1
Q9FT17	Lipoxygenase OS=Solanum lycopersicum PE=2 SV=1	biosynthetic process;carboxylic acid biosynthetic process;carboxylic acid metabolic process;cellular biosynthetic process;cellular ketone metabolic process;cellular lipid metabolic process;cellular metabolic process;cellular process;fatty acid biosynthetic process;fatty acid metabolic process;lipid biosynthetic process;lipid metabolic process;metabolic process;monocarboxylic acid metabolic proces…
K4B0V2	Lipoxygenase OS=Solanum lycopersicum PE=3 SV=1	GO:0006082;GO:0006629;GO:0006631;GO:0006633;GO:0008152;GO:0008610;GO:0009058;GO:0009987;GO:0016053;GO:0019752;GO:0031407;GO:0031408;GO:0032787;GO:0042180;GO:0043436;GO:0044237;GO:0044238;GO:0044249;GO:0044255;GO:0044281;GO:0044283;GO:0046394
O80432	Mitochondrial small heat shock protein OS=Solanum lycopersicum GN=LEMTSHP PE=2 SV=1
Q8RXB8	N-hydroxycinnamoyl-CoA:tyramine N-hydroxycinnamoyl transferase THT1-3 OS=Solanum lycopersicum GN=THT1-3 PE=2 SV=1
Q8GZD8	Neutral leucine aminopeptidase preprotein OS=Solanum lycopersicum GN=LapN PE=2 SV=1
P27056	Non-specific lipid-transfer protein 1 OS=Solanum lycopersicum GN=TSW12 PE=2 SV=1	establishment of localization;lipid transport;organic substance transport;transport
P93224	Non-specific lipid-transfer protein 2 OS=Solanum lycopersicum GN=LE16 PE=2 SV=1	establishment of localization;lipid transport;organic substance transport;transport
Q4A1N1	Non-specific lipid-transfer protein OS=Solanum lycopersicum GN=ltpg1 PE=2 SV=1	establishment of localization;lipid transport;organic substance transport;transport
K4D1U9	Non-specific lipid-transfer protein OS=Solanum lycopersicum PE=2 SV=1	establishment of localization;lipid transport;organic substance transport;transport
Q04108	Pathogenesis-related leaf protein 4 OS=Solanum lycopersicum PE=2 SV=1	defense response;response to biotic stimulus;response to stimulus;response to stress
P04284	Pathogenesis-related leaf protein 6 OS=Solanum lycopersicum GN=PR1B1 PE=1 SV=2	cell killing;defense response;defense response to fungus;killing of cells of other organism;multi-organism process;response to biotic stimulus;response to fungus;response to other organism;response to stimulus;response to stress
P32045	Pathogenesis-related protein P2 OS=Solanum lycopersicum PE=2 SV=1	defense response;defense response to bacterium;defense response to fungus;multi-organism process;response to bacterium;response to biotic stimulus;response to fungus;response to other organism;response to stimulus;response to stress
P21568	Peptidyl-prolyl cis-trans isomerase OS=Solanum lycopersicum GN=CYP PE=2 SV=1	cellular macromolecule metabolic process;cellular metabolic process;cellular process;cellular protein metabolic process;macromolecule metabolic process;metabolic process;primary metabolic process;protein folding;protein metabolic process
K4D184	Peptidyl-prolyl cis-trans isomerase OS=Solanum lycopersicum PE=3 SV=1	cellular macromolecule metabolic process;cellular metabolic process;cellular process;cellular protein metabolic process;macromolecule metabolic process;metabolic process;primary metabolic process;protein folding;protein metabolic process
K4BG30	Peroxidase OS=Solanum lycopersicum PE=3 SV=1	response to chemical stimulus;response to oxidative stress;response to stimulus;response to stress
K4BE93	Peroxidase OS=Solanum lycopersicum PE=3 SV=1	response to chemical stimulus;response to oxidative stress;response to stimulus;response to stress
K4BF11	Peroxidase OS=Solanum lycopersicum PE=3 SV=1	response to chemical stimulus;response to oxidative stress;response to stimulus;response to stress
K4ASJ6	Peroxidase OS=Solanum lycopersicum PE=3 SV=1	response to chemical stimulus;response to oxidative stress;response to stimulus;response to stress
B2LW68	PR1 protein OS=Solanum lycopersicum PE=2 SV=1
K4CWC4	PR10 protein OS=Solanum lycopersicum PE=2 SV=1	defense response;response to biotic stimulus;response to stimulus;response to stress
K4CWC5	PR10 protein OS=Solanum lycopersicum PE=2 SV=1	GO:0006950;GO:0006952;GO:0009607;GO:0050896
Q00747	Protein LE25 OS=Solanum lycopersicum GN=LE25 PE=2 SV=1	developmental process;embryo development
P12670	Protein NP24 OS=Solanum lycopersicum PE=1 SV=2	cell killing;defense response;defense response to fungus;killing of cells of other organism;multi-organism process;response to biotic stimulus;response to fungus;response to other organism;response to stimulus;response to stress
Q6QLU0	Protein phosphatase 2C OS=Solanum lycopersicum PE=2 SV=1
Q53U35	Similar to pathogenesis-related protein STH-2 OS=Solanum lycopersicum PE=2 SV=1	defense response;response to biotic stimulus;response to stimulus;response to stress
E0Z1D0	Sucrose synthase OS=Solanum lycopersicum GN=SUS3 PE=3 SV=1	biosynthetic process;carbohydrate metabolic process;cellular carbohydrate metabolic process;cellular metabolic process;cellular process;disaccharide metabolic process;glycoside metabolic process;metabolic process;oligosaccharide metabolic process;primary metabolic process;sucrose metabolic process
P25306	Threonine dehydratase biosynthetic, chloroplastic OS=Solanum lycopersicum GN=TD PE=1 SV=1	amine biosynthetic process;amine metabolic process;biosynthetic process;branched chain family amino acid biosynthetic process;branched chain family amino acid metabolic process;carboxylic acid biosynthetic process;carboxylic acid metabolic process;cellular amine metabolic process;cellular amino acid biosynthetic process;cellular amino acid metabolic process;cellular biosynthetic process;cellular …
K4BEV4	Tonoplast intrinsic protein 32 OS=Solanum lycopersicum GN=TIP3;2 PE=2 SV=1
K4BJC2	Uncharacterized protein OS=Solanum lycopersicum PE=3 SV=1	biosynthetic process;carbohydrate biosynthetic process;carbohydrate metabolic process;cellular biosynthetic process;cellular carbohydrate biosynthetic process;cellular carbohydrate metabolic process;cellular glucan metabolic process;cellular macromolecule biosynthetic process;cellular macromolecule metabolic process;cellular metabolic process;cellular polysaccharide biosynthetic process;cellular …
K4BHF8	Uncharacterized protein OS=Solanum lycopersicum PE=3 SV=1	biosynthetic process;carboxylic acid biosynthetic process;carboxylic acid metabolic process;cellular biosynthetic process;cellular ketone metabolic process;cellular lipid metabolic process;cellular metabolic process;cellular process;fatty acid biosynthetic process;fatty acid metabolic process;lipid biosynthetic process;lipid metabolic process;metabolic process;monocarboxylic acid metabolic proces…
K4CGV3	Uncharacterized protein OS=Solanum lycopersicum PE=3 SV=1	cellular process;establishment of localization;transmembrane transport;transport
K4D1V6	Uncharacterized protein OS=Solanum lycopersicum PE=3 SV=1	establishment of localization;lipid transport;organic substance transport;transport
K4BVU7	Uncharacterized protein OS=Solanum lycopersicum PE=3 SV=1	response to abiotic stimulus;response to chemical stimulus;response to stimulus;response to stress;response to water
K4AXP6	Uncharacterized protein OS=Solanum lycopersicum PE=3 SV=1
K4CBC8	Uncharacterized protein OS=Solanum lycopersicum PE=3 SV=1
K4D202	Uncharacterized protein OS=Solanum lycopersicum PE=3 SV=1
K4D3V4	Uncharacterized protein OS=Solanum lycopersicum PE=3 SV=1
K4C6S7	Uncharacterized protein OS=Solanum lycopersicum PE=3 SV=1
K4D5T8	Uncharacterized protein OS=Solanum lycopersicum PE=3 SV=1
K4BUK2	Uncharacterized protein OS=Solanum lycopersicum PE=3 SV=1
K4C8T5	Uncharacterized protein OS=Solanum lycopersicum PE=3 SV=1
K4C2E1	Uncharacterized protein OS=Solanum lycopersicum PE=4 SV=1	acetyl-CoA catabolic process;acetyl-CoA metabolic process;catabolic process;cellular catabolic process;cellular metabolic process;cellular process;coenzyme catabolic process;coenzyme metabolic process;cofactor catabolic process;cofactor metabolic process;metabolic process;tricarboxylic acid cycle
K4D1H0	Uncharacterized protein OS=Solanum lycopersicum PE=4 SV=1	amine metabolic process;aminoglycan catabolic process;aminoglycan metabolic process;carbohydrate catabolic process;carbohydrate metabolic process;catabolic process;cell wall macromolecule catabolic process;cell wall macromolecule metabolic process;chitin catabolic process;chitin metabolic process;macromolecule catabolic process;macromolecule metabolic process;metabolic process;nitrogen compound m…
K4D1H1	Uncharacterized protein OS=Solanum lycopersicum PE=4 SV=1	amine metabolic process;aminoglycan catabolic process;aminoglycan metabolic process;carbohydrate catabolic process;carbohydrate metabolic process;catabolic process;cell wall macromolecule catabolic process;cell wall macromolecule metabolic process;chitin catabolic process;chitin metabolic process;macromolecule catabolic process;macromolecule metabolic process;metabolic process;nitrogen compound m…
K4C8H3	Uncharacterized protein OS=Solanum lycopersicum PE=4 SV=1	amine metabolic process;carboxylic acid metabolic process;cellular amine metabolic process;cellular amino acid metabolic process;cellular ketone metabolic process;cellular metabolic process;cellular nitrogen compound metabolic process;cellular process;glutamine family amino acid metabolic process;heterocycle metabolic process;metabolic process;nitrogen compound metabolic process;organic acid meta…
K4BVG4	Uncharacterized protein OS=Solanum lycopersicum PE=4 SV=1	biological regulation;cell redox homeostasis;cellular homeostasis;cellular process;glycerol ether metabolic process;homeostatic process;metabolic process;organic ether metabolic process;regulation of biological process;regulation of biological quality;regulation of cellular process;small molecule metabolic process
K4BXB7	Uncharacterized protein OS=Solanum lycopersicum PE=4 SV=1	catabolic process;cellular catabolic process;cellular macromolecule catabolic process;cellular macromolecule metabolic process;cellular metabolic process;cellular nitrogen compound metabolic process;cellular process;DNA catabolic process;DNA metabolic process;macromolecule catabolic process;macromolecule metabolic process;metabolic process;nitrogen compound metabolic process;nucleic acid metaboli…
K4CRJ2	Uncharacterized protein OS=Solanum lycopersicum PE=4 SV=1	response to stimulus;response to stress
K4CVX0	Uncharacterized protein OS=Solanum lycopersicum PE=4 SV=1	response to stimulus;response to stress;response to wounding
K4CVX5	Uncharacterized protein OS=Solanum lycopersicum PE=4 SV=1	response to stimulus;response to stress;response to wounding
K4BRF6	Uncharacterized protein OS=Solanum lycopersicum PE=4 SV=1
K4BJT7	Uncharacterized protein OS=Solanum lycopersicum PE=4 SV=1
K4B922	Uncharacterized protein OS=Solanum lycopersicum PE=4 SV=1
K4BJU1	Uncharacterized protein OS=Solanum lycopersicum PE=4 SV=1
K4CP63	Uncharacterized protein OS=Solanum lycopersicum PE=4 SV=1
K4DC90	Uncharacterized protein OS=Solanum lycopersicum PE=4 SV=1
K4CN58	Uncharacterized protein OS=Solanum lycopersicum PE=4 SV=1
K4CN59	Uncharacterized protein OS=Solanum lycopersicum PE=4 SV=1
K4CN57	Uncharacterized protein OS=Solanum lycopersicum PE=4 SV=1
K4CWU2	Uncharacterized protein OS=Solanum lycopersicum PE=4 SV=1
K4C2X2	Uncharacterized protein OS=Solanum lycopersicum PE=4 SV=1
K4ASA8	Uncharacterized protein OS=Solanum lycopersicum PE=4 SV=1
K4DHR3	Uncharacterized protein OS=Solanum lycopersicum PE=4 SV=1
K4BF54	Uncharacterized protein OS=Solanum lycopersicum PE=4 SV=1
K4CME9	Uncharacterized protein OS=Solanum lycopersicum PE=4 SV=1
K4C8U3	Uncharacterized protein OS=Solanum lycopersicum PE=4 SV=1
K4DHU1	Uncharacterized protein OS=Solanum lycopersicum PE=4 SV=1
K4C8U4	Uncharacterized protein OS=Solanum lycopersicum PE=4 SV=1
K4D384	Uncharacterized protein OS=Solanum lycopersicum PE=4 SV=1
K4BJM5	Uncharacterized protein OS=Solanum lycopersicum PE=4 SV=1
K4BVR9	Uncharacterized protein OS=Solanum lycopersicum PE=4 SV=1
K4D422	Uncharacterized protein OS=Solanum lycopersicum PE=4 SV=1
K4D3M6	Uncharacterized protein OS=Solanum lycopersicum PE=4 SV=1
K4CVQ7	Uncharacterized protein OS=Solanum lycopersicum PE=4 SV=1
K4BSP7	Uncharacterized protein OS=Solanum lycopersicum PE=4 SV=1
K4D109	Uncharacterized protein OS=Solanum lycopersicum PE=4 SV=1
P05119	Wound-induced proteinase inhibitor 2 OS=Solanum lycopersicum PE=1 SV=1
Q43528	Xyloglucan endotransglucosylase/hydrolase OS=Solanum lycopersicum GN=tXET-B2 PE=2 SV=1	carbohydrate metabolic process;cell wall organization;cell wall organization or biogenesis;cellular carbohydrate metabolic process;cellular component organization or biogenesis;cellular glucan metabolic process;cellular macromolecule metabolic process;cellular metabolic process;cellular polysaccharide metabolic process;cellular process;glucan metabolic process;macromolecule metabolic process;meta…
K4CBF7	Xyloglucan endotransglucosylase/hydrolase OS=Solanum lycopersicum PE=3 SV=1	anatomical structure development;carbohydrate metabolic process;cell wall modification;cell wall organization;cell wall organization or biogenesis;cellular carbohydrate metabolic process;cellular component organization or biogenesis;cellular glucan metabolic process;cellular macromolecule metabolic process;cellular metabolic process;cellular polysaccharide metabolic process;cellular process;devel…
K4D9N5	Xyloglucan endotransglucosylase/hydrolase OS=Solanum lycopersicum PE=3 SV=1	carbohydrate metabolic process;cell wall organization;cell wall organization or biogenesis;cellular carbohydrate metabolic process;cellular component organization or biogenesis;cellular glucan metabolic process;cellular macromolecule metabolic process;cellular metabolic process;cellular polysaccharide metabolic process;cellular process;glucan metabolic process;macromolecule metabolic process;meta…

## Sheet: Pattern 3
Q05540	Acidic 27 kDa endochitinase OS=Solanum lycopersicum GN=CHI17 PE=1 SV=1	amine metabolic process;aminoglycan catabolic process;aminoglycan metabolic process;carbohydrate catabolic process;carbohydrate metabolic process;catabolic process;cell wall macromolecule catabolic process;cell wall macromolecule metabolic process;chitin catabolic process;chitin metabolic process;defense response;macromolecule catabolic process;macromolecule metabolic process;metabolic process;ni…
K4D1N6	Uncharacterized protein OS=Solanum lycopersicum PE=4 SV=1	binding;carbohydrate binding;catalytic activity;chitin binding;chitinase activity;hydrolase activity;hydrolase activity, acting on glycosyl bonds;hydrolase activity, hydrolyzing O-glycosyl compounds;pattern binding;polysaccharide binding
K4C1S8	Ferritin OS=Solanum lycopersicum PE=3 SV=1	binding;catalytic activity;cation binding;ferric iron binding;ferroxidase activity;ion binding;iron ion binding;metal ion binding;oxidoreductase activity;oxidoreductase activity, oxidizing metal ions;oxidoreductase activity, oxidizing metal ions, oxygen as acceptor;transition metal ion binding
K4DAU1	Uncharacterized protein OS=Solanum lycopersicum PE=4 SV=1	binding;nucleic acid binding;nucleotide binding
K4CA81	Uncharacterized protein OS=Solanum lycopersicum PE=4 SV=1	binding;nucleic acid binding;nucleotide binding
K4CV86	Uncharacterized protein OS=Solanum lycopersicum PE=4 SV=1	binding;nucleic acid binding;nucleotide binding
K4B115	Uncharacterized protein OS=Solanum lycopersicum PE=4 SV=1	biological regulation;cellular component assembly;cellular component assembly at cellular level;cellular component organization;cellular component organization at cellular level;cellular component organization or biogenesis;cellular component organization or biogenesis at cellular level;cellular macromolecular complex assembly;cellular macromolecular complex subunit organization;cellular process;…
K4DEQ3	Uncharacterized protein OS=Solanum lycopersicum PE=4 SV=1	biosynthetic process;metabolic process
K4CAY2	Uncharacterized protein OS=Solanum lycopersicum PE=4 SV=1	catalytic activity;chitinase activity;hydrolase activity;hydrolase activity, acting on glycosyl bonds;hydrolase activity, hydrolyzing O-glycosyl compounds
K4BI15	Uncharacterized protein OS=Solanum lycopersicum PE=4 SV=1	cellular macromolecule metabolic process;cellular metabolic process;cellular nitrogen compound metabolic process;cellular process;macromolecule metabolic process;metabolic process;nitrogen compound metabolic process;nucleic acid metabolic process;nucleobase-containing compound metabolic process;primary metabolic process;RNA metabolic process;RNA processing;RNA splicing
K4BNH6	Uncharacterized protein OS=Solanum lycopersicum PE=4 SV=1	defense response;response to biotic stimulus;response to stimulus;response to stress
K4BNK8	Uncharacterized protein OS=Solanum lycopersicum PE=4 SV=1	defense response;response to biotic stimulus;response to stimulus;response to stress
K4CJT1	Uncharacterized protein OS=Solanum lycopersicum PE=4 SV=1	defense response;response to biotic stimulus;response to stimulus;response to stress
K4AYM0	Uncharacterized protein OS=Solanum lycopersicum PE=3 SV=1	nutriet reservoir activity, manganese ion binding
K4DBN5	Uncharacterized protein OS=Solanum lycopersicum PE=4 SV=1
K4DA82	Uncharacterized protein OS=Solanum lycopersicum PE=4 SV=1
K4AR34	Uncharacterized protein OS=Solanum lycopersicum PE=4 SV=1

## Sheet: Pattern 4
K4CB29	1-acyl-sn-glycerol-3-phosphate acyltransferase OS=Solanum lycopersicum PE=3 SV=1	alcohol metabolic process;anatomical structure development;biosynthetic process;carbohydrate metabolic process;carboxylic acid biosynthetic process;carboxylic acid metabolic process;carotenoid biosynthetic process;carotenoid metabolic process;cellular aldehyde metabolic process;cellular biosynthetic process;cellular carbohydrate metabolic process;cellular component organization;cellular component…
P05116	1-aminocyclopropane-1-carboxylate oxidase 1 OS=Solanum lycopersicum GN=ACO1 PE=2 SV=2	alkene biosynthetic process;anatomical structure maturation;biosynthetic process;cellular alkene metabolic process;cellular biosynthetic process;cellular metabolic process;cellular process;developmental maturation;developmental process;developmental process involved in reproduction;ethylene biosynthetic process;ethylene metabolic process;metabolic process;reproductive process;ripening
Q9XH50	1-D-deoxyxylulose 5-phosphate synthase OS=Solanum lycopersicum GN=dxs PE=2 SV=1	biosynthetic process;cellular biosynthetic process;cellular lipid metabolic process;cellular metabolic process;cellular process;isoprenoid biosynthetic process;isoprenoid metabolic process;lipid biosynthetic process;lipid metabolic process;metabolic process;primary metabolic process;terpenoid biosynthetic process;terpenoid metabolic process
K4CVP1	1,2-dihydroxy-3-keto-5-methylthiopentene dioxygenase OS=Solanum lycopersicum PE=3 SV=1	amine biosynthetic process;amine metabolic process;amino acid salvage;aspartate family amino acid biosynthetic process;aspartate family amino acid metabolic process;biosynthetic process;carboxylic acid biosynthetic process;carboxylic acid metabolic process;cellular amine metabolic process;cellular amino acid biosynthetic process;cellular amino acid metabolic process;cellular biosynthetic process;…
Q9XG54	12-oxophytodienoate reductase 1 OS=Solanum lycopersicum GN=OPR1 PE=1 SV=1	biosynthetic process;carboxylic acid biosynthetic process;carboxylic acid metabolic process;cellular biosynthetic process;cellular ketone metabolic process;cellular lipid metabolic process;cellular metabolic process;cellular process;fatty acid biosynthetic process;fatty acid metabolic process;lipid biosynthetic process;lipid metabolic process;metabolic process;monocarboxylic acid metabolic proces…
K4BW79	2-methylene-furan-3-one reductase OS=Solanum lycopersicum GN=EO PE=1 SV=1	alcohol metabolic process;amine biosynthetic process;amine catabolic process;amine metabolic process;aromatic amino acid family metabolic process;biological regulation;biosynthetic process;carbohydrate metabolic process;carboxylic acid biosynthetic process;carboxylic acid catabolic process;carboxylic acid metabolic process;carotenoid biosynthetic process;carotenoid metabolic process;catabolic pro…
Q8RU74	3-dehydroquinate synthase, chloroplastic OS=Solanum lycopersicum GN=DHQS PE=2 SV=1	amine biosynthetic process;amine metabolic process;aromatic amino acid family biosynthetic process;aromatic amino acid family metabolic process;aromatic compound biosynthetic process;biosynthetic process;carboxylic acid biosynthetic process;carboxylic acid metabolic process;cellular amine metabolic process;cellular amino acid biosynthetic process;cellular amino acid metabolic process;cellular aro…
K4B541	3-hydroxyisobutyrate dehydrogenase OS=Solanum lycopersicum PE=3 SV=1	alcohol catabolic process;alcohol metabolic process;amine catabolic process;amine metabolic process;branched chain family amino acid catabolic process;branched chain family amino acid metabolic process;carbohydrate catabolic process;carbohydrate metabolic process;carboxylic acid catabolic process;carboxylic acid metabolic process;catabolic process;cellular amine metabolic process;cellular amino a…
K4CLV2	3-ketoacyl-CoA synthase OS=Solanum lycopersicum PE=3 SV=1	anatomical structure development;biosynthetic process;carboxylic acid biosynthetic process;carboxylic acid metabolic process;cellular biosynthetic process;cellular ketone metabolic process;cellular lipid metabolic process;cellular metabolic process;cellular process;cuticle development;developmental process;fatty acid biosynthetic process;fatty acid metabolic process;lipid biosynthetic process;lip…
K4AZ59	3-phosphoshikimate 1-carboxyvinyltransferase OS=Solanum lycopersicum PE=3 SV=1	amine biosynthetic process;amine metabolic process;aromatic amino acid family biosynthetic process;aromatic amino acid family metabolic process;aromatic compound biosynthetic process;biosynthetic process;carboxylic acid biosynthetic process;carboxylic acid metabolic process;cellular amine metabolic process;cellular amino acid biosynthetic process;cellular amino acid metabolic process;cellular aro…
Q2MI43	30S ribosomal protein S15, chloroplastic OS=Solanum lycopersicum GN=rps15 PE=3 SV=1	biosynthetic process;cellular biosynthetic process;cellular macromolecule biosynthetic process;cellular macromolecule metabolic process;cellular metabolic process;cellular process;cellular protein metabolic process;macromolecule biosynthetic process;macromolecule metabolic process;metabolic process;primary metabolic process;protein metabolic process;translation
Q2MI78	30S ribosomal protein S18, chloroplastic OS=Solanum lycopersicum GN=rps18 PE=3 SV=1	biosynthetic process;cellular biosynthetic process;cellular macromolecule biosynthetic process;cellular macromolecule metabolic process;cellular metabolic process;cellular process;cellular protein metabolic process;macromolecule biosynthetic process;macromolecule metabolic process;metabolic process;primary metabolic process;protein metabolic process;translation
Q2MI60	30S ribosomal protein S19, chloroplastic OS=Solanum lycopersicum GN=rps19 PE=3 SV=1	biosynthetic process;cellular biosynthetic process;cellular macromolecule biosynthetic process;cellular macromolecule metabolic process;cellular metabolic process;cellular process;cellular protein metabolic process;macromolecule biosynthetic process;macromolecule metabolic process;metabolic process;primary metabolic process;protein metabolic process;translation
Q2MIB1	30S ribosomal protein S2, chloroplastic OS=Solanum lycopersicum GN=rps2 PE=3 SV=1	biosynthetic process;cellular biosynthetic process;cellular macromolecule biosynthetic process;cellular macromolecule metabolic process;cellular metabolic process;cellular process;cellular protein metabolic process;macromolecule biosynthetic process;macromolecule metabolic process;metabolic process;primary metabolic process;protein metabolic process;translation
Q2MI62	30S ribosomal protein S3, chloroplastic OS=Solanum lycopersicum GN=rps3 PE=3 SV=1	biosynthetic process;cellular biosynthetic process;cellular macromolecule biosynthetic process;cellular macromolecule metabolic process;cellular metabolic process;cellular process;cellular protein metabolic process;macromolecule biosynthetic process;macromolecule metabolic process;metabolic process;primary metabolic process;protein metabolic process;translation
Q2MI98	30S ribosomal protein S4, chloroplastic OS=Solanum lycopersicum GN=rps4 PE=3 SV=1	biosynthetic process;cellular biosynthetic process;cellular macromolecule biosynthetic process;cellular macromolecule metabolic process;cellular metabolic process;cellular process;cellular protein metabolic process;macromolecule biosynthetic process;macromolecule metabolic process;metabolic process;primary metabolic process;protein metabolic process;translation
Q2MI54	30S ribosomal protein S7, chloroplastic OS=Solanum lycopersicum GN=rps7-A PE=3 SV=1	biosynthetic process;cellular biosynthetic process;cellular macromolecule biosynthetic process;cellular macromolecule metabolic process;cellular metabolic process;cellular process;cellular protein metabolic process;macromolecule biosynthetic process;macromolecule metabolic process;metabolic process;primary metabolic process;protein metabolic process;translation
K4BNY4	4-hydroxy-4-methyl-2-oxoglutarate aldolase OS=Solanum lycopersicum PE=3 SV=1	biological regulation;regulation of biological process;regulation of cellular metabolic process;regulation of cellular process;regulation of macromolecule metabolic process;regulation of metabolic process;regulation of nitrogen compound metabolic process;regulation of nucleobase-containing compound metabolic process;regulation of primary metabolic process;regulation of RNA metabolic process
K4D398	4-hydroxy-tetrahydrodipicolinate synthase OS=Solanum lycopersicum PE=3 SV=1	amine biosynthetic process;amine metabolic process;aspartate family amino acid biosynthetic process;aspartate family amino acid metabolic process;biosynthetic process;carboxylic acid biosynthetic process;carboxylic acid metabolic process;cellular amine metabolic process;cellular amino acid biosynthetic process;cellular amino acid metabolic process;cellular biosynthetic process;cellular ketone met…
K4C0A1	4-hydroxyphenylpyruvate dioxygenase OS=Solanum lycopersicum PE=3 SV=1	amine metabolic process;aromatic amino acid family metabolic process;carboxylic acid metabolic process;cellular amine metabolic process;cellular amino acid metabolic process;cellular aromatic compound metabolic process;cellular ketone metabolic process;cellular metabolic process;cellular nitrogen compound metabolic process;cellular process;metabolic process;nitrogen compound metabolic process;org…
K4B1V5	40S ribosomal protein S12 OS=Solanum lycopersicum PE=3 SV=1	biosynthetic process;cellular biosynthetic process;cellular macromolecule biosynthetic process;cellular macromolecule metabolic process;cellular metabolic process;cellular process;cellular protein metabolic process;macromolecule biosynthetic process;macromolecule metabolic process;metabolic process;primary metabolic process;protein metabolic process;translation
K4BU29	40S ribosomal protein S21 OS=Solanum lycopersicum PE=3 SV=1	biosynthetic process;cellular biosynthetic process;cellular macromolecule biosynthetic process;cellular macromolecule metabolic process;cellular metabolic process;cellular process;cellular protein metabolic process;macromolecule biosynthetic process;macromolecule metabolic process;metabolic process;primary metabolic process;protein metabolic process;translation
K4CAS8	40S ribosomal protein S24 OS=Solanum lycopersicum PE=3 SV=1	biosynthetic process;cellular biosynthetic process;cellular macromolecule biosynthetic process;cellular macromolecule metabolic process;cellular metabolic process;cellular process;cellular protein metabolic process;macromolecule biosynthetic process;macromolecule metabolic process;metabolic process;primary metabolic process;protein metabolic process;translation
K4C8W9	40S ribosomal protein S3a OS=Solanum lycopersicum PE=3 SV=1	biosynthetic process;cellular biosynthetic process;cellular macromolecule biosynthetic process;cellular macromolecule metabolic process;cellular metabolic process;cellular process;cellular protein metabolic process;macromolecule biosynthetic process;macromolecule metabolic process;metabolic process;primary metabolic process;protein metabolic process;translation
K4BJK7	40S ribosomal protein S3a OS=Solanum lycopersicum PE=3 SV=1	biosynthetic process;cellular biosynthetic process;cellular macromolecule biosynthetic process;cellular macromolecule metabolic process;cellular metabolic process;cellular process;cellular protein metabolic process;macromolecule biosynthetic process;macromolecule metabolic process;metabolic process;primary metabolic process;protein metabolic process;translation
K4C3B9	40S ribosomal protein S4 OS=Solanum lycopersicum PE=3 SV=1	biosynthetic process;cellular biosynthetic process;cellular macromolecule biosynthetic process;cellular macromolecule metabolic process;cellular metabolic process;cellular process;cellular protein metabolic process;macromolecule biosynthetic process;macromolecule metabolic process;metabolic process;primary metabolic process;protein metabolic process;translation
K4B814	40S ribosomal protein S4 OS=Solanum lycopersicum PE=3 SV=1	biosynthetic process;cellular biosynthetic process;cellular macromolecule biosynthetic process;cellular macromolecule metabolic process;cellular metabolic process;cellular process;cellular protein metabolic process;macromolecule biosynthetic process;macromolecule metabolic process;metabolic process;primary metabolic process;protein metabolic process;translation
K4B818	40S ribosomal protein S4 OS=Solanum lycopersicum PE=3 SV=1	biosynthetic process;cellular biosynthetic process;cellular macromolecule biosynthetic process;cellular macromolecule metabolic process;cellular metabolic process;cellular process;cellular protein metabolic process;macromolecule biosynthetic process;macromolecule metabolic process;metabolic process;primary metabolic process;protein metabolic process;translation
K4DHA3	40S ribosomal protein S6 OS=Solanum lycopersicum PE=3 SV=1	biosynthetic process;cellular biosynthetic process;cellular macromolecule biosynthetic process;cellular macromolecule metabolic process;cellular metabolic process;cellular process;cellular protein metabolic process;macromolecule biosynthetic process;macromolecule metabolic process;metabolic process;primary metabolic process;protein metabolic process;translation
K4CI93	40S ribosomal protein S6 OS=Solanum lycopersicum PE=3 SV=1	biosynthetic process;cellular biosynthetic process;cellular macromolecule biosynthetic process;cellular macromolecule metabolic process;cellular metabolic process;cellular process;cellular protein metabolic process;macromolecule biosynthetic process;macromolecule metabolic process;metabolic process;primary metabolic process;protein metabolic process;translation
K4CTF6	40S ribosomal protein S8 OS=Solanum lycopersicum PE=3 SV=1	biosynthetic process;cellular biosynthetic process;cellular macromolecule biosynthetic process;cellular macromolecule metabolic process;cellular metabolic process;cellular process;cellular protein metabolic process;macromolecule biosynthetic process;macromolecule metabolic process;metabolic process;primary metabolic process;protein metabolic process;translation
K4C3D8	40S ribosomal protein S8 OS=Solanum lycopersicum PE=3 SV=1	biosynthetic process;cellular biosynthetic process;cellular macromolecule biosynthetic process;cellular macromolecule metabolic process;cellular metabolic process;cellular process;cellular protein metabolic process;macromolecule biosynthetic process;macromolecule metabolic process;metabolic process;primary metabolic process;protein metabolic process;translation
K4CXD9	40S ribosomal protein S8 OS=Solanum lycopersicum PE=3 SV=1	biosynthetic process;cellular biosynthetic process;cellular macromolecule biosynthetic process;cellular macromolecule metabolic process;cellular metabolic process;cellular process;cellular protein metabolic process;macromolecule biosynthetic process;macromolecule metabolic process;metabolic process;primary metabolic process;protein metabolic process;translation
K4CHJ6	40S ribosomal protein S8 OS=Solanum lycopersicum PE=3 SV=1	biosynthetic process;cellular biosynthetic process;cellular macromolecule biosynthetic process;cellular macromolecule metabolic process;cellular metabolic process;cellular process;cellular protein metabolic process;macromolecule biosynthetic process;macromolecule metabolic process;metabolic process;primary metabolic process;protein metabolic process;translation
K4CAH3	40S ribosomal protein S8 OS=Solanum lycopersicum PE=3 SV=1	biosynthetic process;cellular biosynthetic process;cellular macromolecule biosynthetic process;cellular macromolecule metabolic process;cellular metabolic process;cellular process;cellular protein metabolic process;macromolecule biosynthetic process;macromolecule metabolic process;metabolic process;primary metabolic process;protein metabolic process;translation
Q2MI63	50S ribosomal protein L16, chloroplastic OS=Solanum lycopersicum GN=rpl16 PE=3 SV=1	biosynthetic process;cellular biosynthetic process;cellular macromolecule biosynthetic process;cellular macromolecule metabolic process;cellular metabolic process;cellular process;cellular protein metabolic process;macromolecule biosynthetic process;macromolecule metabolic process;metabolic process;primary metabolic process;protein metabolic process;translation
Q2MI77	50S ribosomal protein L20, chloroplastic OS=Solanum lycopersicum GN=rpl20 PE=3 SV=1	biosynthetic process;cellular biosynthetic process;cellular component assembly;cellular component assembly at cellular level;cellular component organization;cellular component organization at cellular level;cellular component organization or biogenesis;cellular component organization or biogenesis at cellular level;cellular macromolecular complex assembly;cellular macromolecular complex subunit o…
K4BNC2	6-phosphogluconate dehydrogenase, decarboxylating OS=Solanum lycopersicum PE=3 SV=1	alcohol catabolic process;alcohol metabolic process;carbohydrate catabolic process;carbohydrate metabolic process;catabolic process;cellular carbohydrate catabolic process;cellular carbohydrate metabolic process;cellular metabolic process;cellular nitrogen compound metabolic process;cellular process;coenzyme metabolic process;cofactor metabolic process;glucose catabolic process;glucose metabolic …
K4CJ96	6,7-dimethyl-8-ribityllumazine synthase OS=Solanum lycopersicum PE=3 SV=1	biosynthetic process;cellular biosynthetic process;cellular metabolic process;cellular nitrogen compound biosynthetic process;cellular nitrogen compound metabolic process;cellular process;flavin-containing compound biosynthetic process;flavin-containing compound metabolic process;heterocycle biosynthetic process;heterocycle metabolic process;metabolic process;nitrogen compound metabolic process;r…
K4C2D6	60S acidic ribosomal protein P0 OS=Solanum lycopersicum PE=3 SV=1	cellular component biogenesis;cellular component biogenesis at cellular level;cellular component organization or biogenesis;cellular component organization or biogenesis at cellular level;cellular process;ribonucleoprotein complex biogenesis;ribosome biogenesis
K4DH88	60S ribosomal protein L13 OS=Solanum lycopersicum PE=3 SV=1	biosynthetic process;cellular biosynthetic process;cellular macromolecule biosynthetic process;cellular macromolecule metabolic process;cellular metabolic process;cellular process;cellular protein metabolic process;macromolecule biosynthetic process;macromolecule metabolic process;metabolic process;primary metabolic process;protein metabolic process;translation
K4CMT7	60S ribosomal protein L13 OS=Solanum lycopersicum PE=3 SV=1	biosynthetic process;cellular biosynthetic process;cellular macromolecule biosynthetic process;cellular macromolecule metabolic process;cellular metabolic process;cellular process;cellular protein metabolic process;macromolecule biosynthetic process;macromolecule metabolic process;metabolic process;primary metabolic process;protein metabolic process;translation
K4C7I8	60S ribosomal protein L18a OS=Solanum lycopersicum PE=3 SV=1	biosynthetic process;cellular biosynthetic process;cellular macromolecule biosynthetic process;cellular macromolecule metabolic process;cellular metabolic process;cellular process;cellular protein metabolic process;macromolecule biosynthetic process;macromolecule metabolic process;metabolic process;primary metabolic process;protein metabolic process;translation
K4B846	60S ribosomal protein L18a OS=Solanum lycopersicum PE=3 SV=1	biosynthetic process;cellular biosynthetic process;cellular macromolecule biosynthetic process;cellular macromolecule metabolic process;cellular metabolic process;cellular process;cellular protein metabolic process;macromolecule biosynthetic process;macromolecule metabolic process;metabolic process;primary metabolic process;protein metabolic process;translation
K4CEJ5	60S ribosomal protein L27 OS=Solanum lycopersicum PE=3 SV=1	biosynthetic process;cellular biosynthetic process;cellular macromolecule biosynthetic process;cellular macromolecule metabolic process;cellular metabolic process;cellular process;cellular protein metabolic process;macromolecule biosynthetic process;macromolecule metabolic process;metabolic process;primary metabolic process;protein metabolic process;translation
K4C949	60S ribosomal protein L27 OS=Solanum lycopersicum PE=3 SV=1	biosynthetic process;cellular biosynthetic process;cellular macromolecule biosynthetic process;cellular macromolecule metabolic process;cellular metabolic process;cellular process;cellular protein metabolic process;macromolecule biosynthetic process;macromolecule metabolic process;metabolic process;primary metabolic process;protein metabolic process;translation
K4AZJ7	60S ribosomal protein L36 OS=Solanum lycopersicum PE=3 SV=1	biosynthetic process;cellular biosynthetic process;cellular macromolecule biosynthetic process;cellular macromolecule metabolic process;cellular metabolic process;cellular process;cellular protein metabolic process;macromolecule biosynthetic process;macromolecule metabolic process;metabolic process;primary metabolic process;protein metabolic process;translation
K4BF25	60S ribosomal protein L36 OS=Solanum lycopersicum PE=3 SV=1	biosynthetic process;cellular biosynthetic process;cellular macromolecule biosynthetic process;cellular macromolecule metabolic process;cellular metabolic process;cellular process;cellular protein metabolic process;macromolecule biosynthetic process;macromolecule metabolic process;metabolic process;primary metabolic process;protein metabolic process;translation
E5L4Q6	ABA aldehyde oxidase OS=Solanum lycopersicum GN=sitiens PE=4 SV=1
A0A0C5CEC8	Acetyl-coenzyme A carboxylase carboxyl transferase subunit beta, chloroplastic OS=Solanum lycopersicum GN=accD PE=3 SV=1
K4BDQ9	Acetyl-coenzyme A synthetase OS=Solanum lycopersicum PE=3 SV=1	acetate metabolic process;acetyl-CoA biosynthetic process;acetyl-CoA biosynthetic process from acetate;acetyl-CoA metabolic process;biosynthetic process;carboxylic acid metabolic process;cellular biosynthetic process;cellular ketone metabolic process;cellular metabolic process;cellular process;coenzyme biosynthetic process;coenzyme metabolic process;cofactor biosynthetic process;cofactor metaboli…
Q3SC87	ACI13 OS=Solanum lycopersicum GN=ACI13 PE=2 SV=1
K4DBC4	Aconitate hydratase OS=Solanum lycopersicum PE=3 SV=1
K4CFD4	Aconitate hydratase OS=Solanum lycopersicum PE=3 SV=1
Q672Q9	Acyl carrier protein OS=Solanum lycopersicum PE=2 SV=1	biosynthetic process;carboxylic acid biosynthetic process;carboxylic acid metabolic process;cellular biosynthetic process;cellular ketone metabolic process;cellular lipid metabolic process;cellular metabolic process;cellular process;fatty acid biosynthetic process;fatty acid metabolic process;lipid biosynthetic process;lipid metabolic process;metabolic process;monocarboxylic acid metabolic proces…
Q5D8D3	Acyl-coenzyme A oxidase OS=Solanum lycopersicum GN=Acx1A PE=1 SV=1	carboxylic acid catabolic process;carboxylic acid metabolic process;catabolic process;cellular catabolic process;cellular ketone metabolic process;cellular lipid catabolic process;cellular lipid metabolic process;cellular metabolic process;cellular process;fatty acid beta-oxidation;fatty acid catabolic process;fatty acid metabolic process;fatty acid oxidation;lipid catabolic process;lipid metabol…
K4CXY8	Acyl-coenzyme A oxidase OS=Solanum lycopersicum PE=3 SV=1	carboxylic acid catabolic process;carboxylic acid metabolic process;catabolic process;cellular catabolic process;cellular ketone metabolic process;cellular lipid catabolic process;cellular lipid metabolic process;cellular metabolic process;cellular process;fatty acid beta-oxidation;fatty acid catabolic process;fatty acid metabolic process;fatty acid oxidation;lipid catabolic process;lipid metabol…
K4C1J7	Acylsugar acylhydrolase 1 OS=Solanum lycopersicum GN=ASH1 PE=2 SV=1
K4CWR4	Adenosylhomocysteinase OS=Solanum lycopersicum PE=3 SV=1	cellular metabolic process;cellular process;metabolic process;one-carbon metabolic process;small molecule metabolic process
Q9FYW9	Adenylosuccinate synthetase, chloroplastic OS=Solanum lycopersicum GN=PURA PE=3 SV=1	AMP biosynthetic process;AMP metabolic process;biosynthetic process;cellular biosynthetic process;cellular metabolic process;cellular nitrogen compound biosynthetic process;cellular nitrogen compound metabolic process;cellular process;'de novo' AMP biosynthetic process;heterocycle biosynthetic process;heterocycle metabolic process;metabolic process;nitrogen compound metabolic process;nucleobase-c…
K4D0T6	Adenylyl cyclase-associated protein OS=Solanum lycopersicum PE=3 SV=1	anatomical structure morphogenesis;cell morphogenesis;cellular component morphogenesis;cellular component organization;cellular component organization at cellular level;cellular component organization or biogenesis;cellular component organization or biogenesis at cellular level;cellular developmental process;cellular process;cytoskeleton organization;developmental process;organelle organization
K4DF84	ADP,ATP carrier protein OS=Solanum lycopersicum PE=3 SV=1
K4BME6	ADP,ATP carrier protein OS=Solanum lycopersicum PE=3 SV=1
K4C8V0	AGO1A OS=Solanum lycopersicum GN=AGO1-1 PE=2 SV=1	biological regulation;cellular process;gene silencing;gene silencing by RNA;negative regulation of biological process;negative regulation of gene expression;negative regulation of macromolecule metabolic process;negative regulation of metabolic process;regulation of biological process;regulation of gene expression;regulation of macromolecule metabolic process;regulation of metabolic process
K4B7Q8	AGO2A2 OS=Solanum lycopersicum PE=2 SV=1	biological regulation;cellular process;gene silencing;gene silencing by RNA;negative regulation of biological process;negative regulation of gene expression;negative regulation of macromolecule metabolic process;negative regulation of metabolic process;regulation of biological process;regulation of gene expression;regulation of macromolecule metabolic process;regulation of metabolic process
K4AT92	AGO4A OS=Solanum lycopersicum PE=2 SV=1
K4BJE6	Alanine--tRNA ligase OS=Solanum lycopersicum PE=3 SV=1	alanyl-tRNA aminoacylation;alcohol biosynthetic process;alcohol catabolic process;alcohol metabolic process;amine metabolic process;amino acid activation;biological regulation;biosynthetic process;carbohydrate biosynthetic process;carbohydrate catabolic process;carbohydrate metabolic process;carboxylic acid metabolic process;catabolic process;cellular amine metabolic process;cellular amino acid m…
K4BF05	Alcohol acyl transferase OS=Solanum lycopersicum GN=AAT2 PE=2 SV=1	anatomical structure morphogenesis;biosynthetic process;carboxylic acid biosynthetic process;carboxylic acid metabolic process;cell morphogenesis;cell morphogenesis involved in differentiation;cellular biosynthetic process;cellular component morphogenesis;cellular component organization;cellular component organization or biogenesis;cellular developmental process;cellular ketone metabolic process;…
K4BAX9	Aldehyde dehydrogenase OS=Solanum lycopersicum PE=3 SV=1	biological regulation;calcium-mediated signaling;cell communication;cellular aldehyde metabolic process;cellular metabolic process;cellular process;cellular response to chemical stimulus;cellular response to external stimulus;cellular response to extracellular stimulus;cellular response to stimulus;cellular response to stress;cellular response to water deprivation;intracellular signal transductio…
K4C6K6	Aldehyde dehydrogenase OS=Solanum lycopersicum PE=3 SV=1	cellular aldehyde metabolic process;cellular metabolic process;cellular process;metabolic process
K4ATY6	Aldehyde dehydrogenase OS=Solanum lycopersicum PE=3 SV=1	cellular aldehyde metabolic process;cellular metabolic process;cellular process;metabolic process
Q9FV24	Aldehyde oxidase OS=Solanum lycopersicum GN=AO2 PE=2 SV=1
K4BBT4	Aldose 1-epimerase OS=Solanum lycopersicum PE=3 SV=1	alcohol metabolic process;carbohydrate metabolic process;cellular carbohydrate metabolic process;cellular metabolic process;cellular process;hexose metabolic process;metabolic process;monosaccharide metabolic process;primary metabolic process;small molecule metabolic process
K4BKF6	Aldose 1-epimerase OS=Solanum lycopersicum PE=3 SV=1	alcohol metabolic process;carbohydrate metabolic process;cellular carbohydrate metabolic process;cellular metabolic process;cellular process;hexose metabolic process;metabolic process;monosaccharide metabolic process;primary metabolic process;small molecule metabolic process
K4BV52	Allene oxide synthase 1, chloroplastic OS=Solanum lycopersicum GN=AOS1 PE=2 SV=1
K4BN88	alpha-1,2-Mannosidase OS=Solanum lycopersicum PE=3 SV=1
K4C757	alpha-1,2-Mannosidase OS=Solanum lycopersicum PE=3 SV=1
K4CSQ2	Alpha-1,4 glucan phosphorylase OS=Solanum lycopersicum PE=3 SV=1	biosynthetic process;carbohydrate biosynthetic process;carbohydrate metabolic process;cellular biosynthetic process;cellular carbohydrate biosynthetic process;cellular carbohydrate metabolic process;cellular glucan metabolic process;cellular macromolecule biosynthetic process;cellular macromolecule metabolic process;cellular metabolic process;cellular polysaccharide biosynthetic process;cellular …
K4BWN3	Alpha-amylase OS=Solanum lycopersicum PE=3 SV=1	carbohydrate catabolic process;carbohydrate metabolic process;catabolic process;cellular carbohydrate catabolic process;cellular carbohydrate metabolic process;cellular glucan metabolic process;cellular macromolecule metabolic process;cellular metabolic process;cellular polysaccharide catabolic process;cellular polysaccharide metabolic process;cellular process;circadian rhythm;glucan catabolic pr…
K4BIZ4	Alpha-amylase OS=Solanum lycopersicum PE=3 SV=1	carbohydrate metabolic process;metabolic process;primary metabolic process
K4C5G0	Alpha-galactosidase OS=Solanum lycopersicum PE=3 SV=1	biological regulation;carbohydrate metabolic process;carboxylic acid catabolic process;carboxylic acid metabolic process;catabolic process;cation transport;cell growth;cellular catabolic process;cellular ketone metabolic process;cellular lipid catabolic process;cellular lipid metabolic process;cellular metabolic process;cellular process;cellular response to chemical stimulus;cellular response to …
K4BY93	Alpha-galactosidase OS=Solanum lycopersicum PE=3 SV=1	carbohydrate metabolic process;metabolic process;primary metabolic process
K4BP29	Alpha-galactosidase OS=Solanum lycopersicum PE=3 SV=1	carbohydrate metabolic process;metabolic process;primary metabolic process
K4B9V1	Aminomethyltransferase OS=Solanum lycopersicum PE=3 SV=1	amine biosynthetic process;amine catabolic process;amine metabolic process;anatomical structure development;anatomical structure morphogenesis;auxin polar transport;auxin transport;biological regulation;biosynthetic process;carboxylic acid biosynthetic process;carboxylic acid catabolic process;carboxylic acid metabolic process;carotenoid biosynthetic process;carotenoid metabolic process;catabolic…
K4CL50	Aminopeptidase OS=Solanum lycopersicum PE=3 SV=1	alcohol biosynthetic process;alcohol metabolic process;auxin polar transport;auxin transport;biological regulation;biosynthetic process;carbohydrate biosynthetic process;carbohydrate metabolic process;cellular biosynthetic process;cellular carbohydrate biosynthetic process;cellular carbohydrate metabolic process;cellular component organization;cellular component organization at cellular level;cel…
K4B0D8	Annexin OS=Solanum lycopersicum PE=3 SV=1
K4BUW7	Annexin OS=Solanum lycopersicum PE=3 SV=1
K4B0E1	Annexin OS=Solanum lycopersicum PE=3 SV=1
E7EC27	Aquaporin OS=Solanum lycopersicum GN=PIP2;4 PE=2 SV=1
Q52QQ4	Ascorbate peroxidase OS=Solanum lycopersicum GN=APX PE=2 SV=1	response to chemical stimulus;response to oxidative stress;response to stimulus;response to stress
K4CG60	Aspartate aminotransferase OS=Solanum lycopersicum PE=4 SV=1	2-oxoglutarate metabolic process;amine metabolic process;aspartate family amino acid metabolic process;aspartate metabolic process;biosynthetic process;carboxylic acid metabolic process;cellular amine metabolic process;cellular amino acid metabolic process;cellular biosynthetic process;cellular ketone metabolic process;cellular metabolic process;cellular nitrogen compound biosynthetic process;cel…
K4CDL3	Aspartate aminotransferase OS=Solanum lycopersicum PE=4 SV=1	amine metabolic process;biosynthetic process;carboxylic acid metabolic process;cellular amine metabolic process;cellular amino acid metabolic process;cellular ketone metabolic process;cellular metabolic process;cellular nitrogen compound metabolic process;cellular process;metabolic process;nitrogen compound metabolic process;organic acid metabolic process;oxoacid metabolic process;primary metabol…
K4CM57	Aspartate aminotransferase OS=Solanum lycopersicum PE=4 SV=1	amine metabolic process;biosynthetic process;carboxylic acid metabolic process;cellular amine metabolic process;cellular amino acid metabolic process;cellular ketone metabolic process;cellular metabolic process;cellular nitrogen compound metabolic process;cellular process;metabolic process;nitrogen compound metabolic process;organic acid metabolic process;oxoacid metabolic process;primary metabol…
Q40140	Aspartic protease OS=Solanum lycopersicum PE=2 SV=1	lipid metabolic process;metabolic process;primary metabolic process
Q2MI94	ATP synthase epsilon chain, chloroplastic OS=Solanum lycopersicum GN=atpE PE=3 SV=1	ATP biosynthetic process;ATP metabolic process;ATP synthesis coupled proton transport;biosynthetic process;cation transport;cellular biosynthetic process;cellular metabolic process;cellular nitrogen compound biosynthetic process;cellular nitrogen compound metabolic process;cellular process;energy coupled proton transport, down electrochemical gradient;establishment of localization;heterocycle bio…
Q2MIB5	ATP synthase subunit alpha, chloroplastic OS=Solanum lycopersicum GN=atpA PE=3 SV=1	ATP biosynthetic process;ATP hydrolysis coupled proton transport;ATP metabolic process;ATP synthesis coupled proton transport;biosynthetic process;cation transport;cellular biosynthetic process;cellular metabolic process;cellular nitrogen compound biosynthetic process;cellular nitrogen compound metabolic process;cellular process;energy coupled proton transport, against electrochemical gradient;en…
Q2MIB4	ATP synthase subunit b, chloroplastic OS=Solanum lycopersicum GN=atpF PE=3 SV=1	ATP biosynthetic process;ATP metabolic process;ATP synthesis coupled proton transport;biosynthetic process;cation transport;cellular biosynthetic process;cellular metabolic process;cellular nitrogen compound biosynthetic process;cellular nitrogen compound metabolic process;cellular process;energy coupled proton transport, down electrochemical gradient;establishment of localization;heterocycle bio…
K4DAV2	ATP synthase subunit d, mitochondrial OS=Solanum lycopersicum PE=3 SV=1	ATP biosynthetic process;ATP metabolic process;ATP synthesis coupled proton transport;biosynthetic process;cation transport;cellular biosynthetic process;cellular metabolic process;cellular nitrogen compound biosynthetic process;cellular nitrogen compound metabolic process;cellular process;energy coupled proton transport, down electrochemical gradient;establishment of localization;heterocycle bio…
K4DH61	ATP-dependent 6-phosphofructokinase OS=Solanum lycopersicum GN=PFK PE=3 SV=1	alcohol catabolic process;alcohol metabolic process;carbohydrate catabolic process;carbohydrate metabolic process;catabolic process;cellular carbohydrate catabolic process;cellular carbohydrate metabolic process;cellular metabolic process;cellular process;fructose 6-phosphate metabolic process;fructose metabolic process;generation of precursor metabolites and energy;glucose catabolic process;gluc…
K4BQ23	ATP-dependent 6-phosphofructokinase OS=Solanum lycopersicum GN=PFK PE=3 SV=1	alcohol catabolic process;alcohol metabolic process;carbohydrate catabolic process;carbohydrate metabolic process;catabolic process;cellular carbohydrate catabolic process;cellular carbohydrate metabolic process;cellular metabolic process;cellular process;fructose 6-phosphate metabolic process;fructose metabolic process;generation of precursor metabolites and energy;glucose catabolic process;gluc…
K4BIM9	ATP-dependent 6-phosphofructokinase OS=Solanum lycopersicum GN=PFK PE=3 SV=1	alcohol catabolic process;alcohol metabolic process;carbohydrate catabolic process;carbohydrate metabolic process;catabolic process;cellular carbohydrate catabolic process;cellular carbohydrate metabolic process;cellular metabolic process;cellular process;fructose 6-phosphate metabolic process;fructose metabolic process;generation of precursor metabolites and energy;glucose catabolic process;gluc…
K4BPT1	ATP-dependent 6-phosphofructokinase OS=Solanum lycopersicum GN=PFK PE=3 SV=1	alcohol catabolic process;alcohol metabolic process;carbohydrate catabolic process;carbohydrate metabolic process;catabolic process;cellular carbohydrate catabolic process;cellular carbohydrate metabolic process;cellular metabolic process;cellular process;fructose 6-phosphate metabolic process;fructose metabolic process;generation of precursor metabolites and energy;glucose catabolic process;gluc…
K4D5K6	ATP-dependent 6-phosphofructokinase OS=Solanum lycopersicum GN=PFK PE=3 SV=1	alcohol catabolic process;alcohol metabolic process;carbohydrate catabolic process;carbohydrate metabolic process;catabolic process;cellular carbohydrate catabolic process;cellular carbohydrate metabolic process;cellular metabolic process;cellular process;fructose 6-phosphate metabolic process;fructose metabolic process;generation of precursor metabolites and energy;glucose catabolic process;gluc…
K4CES3	ATP-dependent 6-phosphofructokinase OS=Solanum lycopersicum GN=PFK PE=3 SV=1	alcohol catabolic process;alcohol metabolic process;carbohydrate catabolic process;carbohydrate metabolic process;catabolic process;cellular carbohydrate catabolic process;cellular carbohydrate metabolic process;cellular metabolic process;cellular process;fructose 6-phosphate metabolic process;fructose metabolic process;generation of precursor metabolites and energy;glucose catabolic process;gluc…
K4AZC8	ATPase ASNA1 homolog OS=Solanum lycopersicum PE=3 SV=1	cellular localization;cellular macromolecule localization;cellular process;cellular protein localization;establishment of localization;localization;localization within membrane;macromolecule localization;protein insertion into ER membrane;protein insertion into membrane;protein localization;protein localization to organelle;transport
K4C4P0	Autophagy-related protein 3 OS=Solanum lycopersicum PE=3 SV=1	anatomical structure morphogenesis;autophagy;catabolic process;cell growth;cell morphogenesis;cellular catabolic process;cellular component morphogenesis;cellular component organization;cellular component organization or biogenesis;cellular developmental process;cellular metabolic process;cellular process;developmental process;establishment of localization;establishment of localization in cell;es…
Q0PY39	Auxin repressed/dormancy associated protein OS=Solanum lycopersicum PE=4 SV=1
K4CPC9	Beta-adaptin-like protein OS=Solanum lycopersicum PE=3 SV=1	cellular process;establishment of localization;establishment of localization in cell;establishment of protein localization;intracellular protein transport;intracellular transport;protein transport;transport;vesicle-mediated transport
H1AC33	Beta-D-xylosidase OS=Solanum lycopersicum GN=SlArf PE=2 SV=1	carbohydrate metabolic process;metabolic process;primary metabolic process
Q9ZP11	Beta-galactosidase OS=Solanum lycopersicum GN=teg1A PE=2 SV=1	carbohydrate metabolic process;metabolic process;primary metabolic process
E3UVW7	Beta-galactosidase OS=Solanum lycopersicum PE=2 SV=3	carbohydrate metabolic process;metabolic process;primary metabolic process
K4B3L3	Beta-galactosidase OS=Solanum lycopersicum PE=3 SV=1	carbohydrate metabolic process;metabolic process;primary metabolic process
K4C6Y9	Beta-galactosidase OS=Solanum lycopersicum PE=3 SV=1	carbohydrate metabolic process;metabolic process;primary metabolic process
K4DBX2	Beta-galactosidase OS=Solanum lycopersicum PE=3 SV=1	carbohydrate metabolic process;metabolic process;primary metabolic process
K4D6Q4	Beta-galactosidase OS=Solanum lycopersicum PE=3 SV=1	carbohydrate metabolic process;metabolic process;primary metabolic process
B5M9E4	Beta-glucosidase 01 OS=Solanum lycopersicum PE=2 SV=1	carbohydrate metabolic process;metabolic process;primary metabolic process
B5M9E5	Beta-glucosidase 08 OS=Solanum lycopersicum PE=2 SV=1	carbohydrate metabolic process;metabolic process;primary metabolic process
K4D5E1	Beta-hexosaminidase OS=Solanum lycopersicum PE=3 SV=1	carbohydrate metabolic process;metabolic process;primary metabolic process
K4C2E8	Beta-hexosaminidase OS=Solanum lycopersicum PE=3 SV=1	carbohydrate metabolic process;metabolic process;primary metabolic process
Q8GUQ5	Brassinosteroid LRR receptor kinase OS=Solanum lycopersicum GN=CURL3 PE=1 SV=1	anatomical structure development;anatomical structure formation involved in morphogenesis;anatomical structure morphogenesis;anthocyanin accumulation in tissues in response to UV light;biological regulation;biosynthetic process;brassinosteroid mediated signaling pathway;carbohydrate biosynthetic process;carbohydrate metabolic process;cell differentiation;cell growth;cell morphogenesis;cell tip gr…
B2ZPK7	BURP domain-containing protein OS=Solanum lycopersicum PE=2 SV=1	response to abiotic stimulus;response to abscisic acid stimulus;response to chemical stimulus;response to cold;response to desiccation;response to endogenous stimulus;response to hormone stimulus;response to organic substance;response to osmotic stress;response to salt stress;response to stimulus;response to stress;response to temperature stimulus;response to water;response to water deprivation
G5EM33	Calcineurin B-like molecule OS=Solanum lycopersicum GN=SlCBL1 PE=2 SV=1
G5EM34	Calcineurin B-like molecule OS=Solanum lycopersicum GN=SlCBL2 PE=2 SV=1
E1CFU1	Calcium dependent protein kinase OS=Solanum lycopersicum GN=LeCDPK2 PE=2 SV=1
Q8RW36	Calcium-dependent protein kinase OS=Solanum lycopersicum GN=cpk1 PE=2 SV=1
K4BQC6	Calcium-transporting ATPase OS=Solanum lycopersicum PE=3 SV=1
K4CBV1	Calcium-transporting ATPase OS=Solanum lycopersicum PE=3 SV=1
K4B6Q4	Calcium-transporting ATPase OS=Solanum lycopersicum PE=3 SV=1
P27161	Calmodulin OS=Solanum lycopersicum GN=CALM1 PE=2 SV=2
Q4W5U7	Calnexin-like protein OS=Solanum lycopersicum GN=LeCNX61.0 PE=2 SV=1	cellular macromolecule metabolic process;cellular metabolic process;cellular process;cellular protein metabolic process;macromolecule metabolic process;metabolic process;primary metabolic process;protein folding;protein metabolic process
Q5NE21	Carbonic anhydrase OS=Solanum lycopersicum GN=ca1 PE=2 SV=1	carbon utilization
K4D9Q9	Carboxypeptidase OS=Solanum lycopersicum PE=3 SV=1	cellular process;cellular response to stimulus;cellular response to stress;defense response;defense response, incompatible interaction;immune response;immune system process;innate immune response;multi-organism process;response to biotic stimulus;response to endoplasmic reticulum stress;response to other organism;response to stimulus;response to stress;systemic acquired resistance
K4D588	Carboxypeptidase OS=Solanum lycopersicum PE=3 SV=1
K4B364	Carboxypeptidase OS=Solanum lycopersicum PE=3 SV=1
K4B4T2	Carboxypeptidase OS=Solanum lycopersicum PE=3 SV=1
K4CQF3	Carboxypeptidase OS=Solanum lycopersicum PE=3 SV=1
K4AYI7	Carboxypeptidase OS=Solanum lycopersicum PE=3 SV=1
K4BT67	Carboxypeptidase OS=Solanum lycopersicum PE=3 SV=1
K4BAE6	Catalase OS=Solanum lycopersicum GN=CAT2 PE=2 SV=1	catabolic process;cellular catabolic process;cellular metabolic process;cellular process;cellular response to chemical stimulus;cellular response to hydrogen peroxide;cellular response to oxidative stress;cellular response to reactive oxygen species;cellular response to stimulus;cellular response to stress;hydrogen peroxide catabolic process;hydrogen peroxide metabolic process;metabolic process;r…
K4BVX3	Catalase OS=Solanum lycopersicum PE=3 SV=1	catabolic process;cellular catabolic process;cellular metabolic process;cellular process;cellular response to chemical stimulus;cellular response to hydrogen peroxide;cellular response to oxidative stress;cellular response to reactive oxygen species;cellular response to stimulus;cellular response to stress;hydrogen peroxide catabolic process;hydrogen peroxide metabolic process;metabolic process;r…
K4B071	Cation-transporting ATPase OS=Solanum lycopersicum PE=3 SV=1	biological regulation;biosynthetic process;carbohydrate biosynthetic process;carbohydrate metabolic process;cation homeostasis;cation transport;cell communication;cell fate determination;cell wall macromolecule biosynthetic process;cell wall macromolecule metabolic process;cell wall organization or biogenesis;cell wall polysaccharide biosynthetic process;cell wall polysaccharide metabolic process…
Q40142	Cell wall protein OS=Solanum lycopersicum PE=2 SV=1
K4B7E0	Chloride channel protein OS=Solanum lycopersicum PE=3 SV=1
K4CZH2	Chloride channel protein OS=Solanum lycopersicum PE=3 SV=1
P27489	Chlorophyll a-b binding protein 13, chloroplastic OS=Solanum lycopersicum GN=CAB13 PE=1 SV=1	cellular macromolecule metabolic process;cellular metabolic process;cellular process;cellular protein metabolic process;generation of precursor metabolites and energy;macromolecule metabolic process;macromolecule modification;metabolic process;photosynthesis, light harvesting;primary metabolic process;protein metabolic process;protein modification process;protein-chromophore linkage
P07369	Chlorophyll a-b binding protein 3C, chloroplastic OS=Solanum lycopersicum GN=CAB3C PE=3 SV=1	cellular macromolecule metabolic process;cellular metabolic process;cellular process;cellular protein metabolic process;generation of precursor metabolites and energy;macromolecule metabolic process;macromolecule modification;metabolic process;photosynthesis, light harvesting;primary metabolic process;protein metabolic process;protein modification process;protein-chromophore linkage
P10708	Chlorophyll a-b binding protein 7, chloroplastic OS=Solanum lycopersicum GN=CAB7 PE=3 SV=1	cellular macromolecule metabolic process;cellular metabolic process;cellular process;cellular protein metabolic process;generation of precursor metabolites and energy;macromolecule metabolic process;macromolecule modification;metabolic process;photosynthesis, light harvesting;primary metabolic process;protein metabolic process;protein modification process;protein-chromophore linkage
P27524	Chlorophyll a-b binding protein CP24 10A, chloroplastic OS=Solanum lycopersicum GN=CAP10A PE=3 SV=1	cellular macromolecule metabolic process;cellular metabolic process;cellular process;cellular protein metabolic process;generation of precursor metabolites and energy;macromolecule metabolic process;macromolecule modification;metabolic process;photosynthesis, light harvesting;primary metabolic process;protein metabolic process;protein modification process;protein-chromophore linkage
K4BL92	Chlorophyll a-b binding protein, chloroplastic OS=Solanum lycopersicum PE=3 SV=1	cellular macromolecule metabolic process;cellular metabolic process;cellular process;cellular protein metabolic process;generation of precursor metabolites and energy;macromolecule metabolic process;macromolecule modification;metabolic process;photosynthesis, light harvesting;primary metabolic process;protein metabolic process;protein modification process;protein-chromophore linkage
Q7M1K8	Chlorophyll a-b binding protein, chloroplastic OS=Solanum lycopersicum PE=3 SV=1	cellular macromolecule metabolic process;cellular metabolic process;cellular process;cellular protein metabolic process;generation of precursor metabolites and energy;macromolecule metabolic process;macromolecule modification;metabolic process;photosynthesis, light harvesting;primary metabolic process;protein metabolic process;protein modification process;protein-chromophore linkage
K4BE01	Chlorophyll a-b binding protein, chloroplastic OS=Solanum lycopersicum PE=3 SV=1	cellular macromolecule metabolic process;cellular metabolic process;cellular process;cellular protein metabolic process;generation of precursor metabolites and energy;macromolecule metabolic process;macromolecule modification;metabolic process;photosynthesis, light harvesting;primary metabolic process;protein metabolic process;protein modification process;protein-chromophore linkage
K4BE00	Chlorophyll a-b binding protein, chloroplastic OS=Solanum lycopersicum PE=3 SV=1	cellular macromolecule metabolic process;cellular metabolic process;cellular process;cellular protein metabolic process;generation of precursor metabolites and energy;macromolecule metabolic process;macromolecule modification;metabolic process;photosynthesis, light harvesting;primary metabolic process;protein metabolic process;protein modification process;protein-chromophore linkage
K4CH43	Chlorophyll a-b binding protein, chloroplastic OS=Solanum lycopersicum PE=3 SV=1	cellular macromolecule metabolic process;cellular metabolic process;cellular process;cellular protein metabolic process;generation of precursor metabolites and energy;macromolecule metabolic process;macromolecule modification;metabolic process;photosynthesis, light harvesting;primary metabolic process;protein metabolic process;protein modification process;protein-chromophore linkage
K4B876	Chlorophyll a-b binding protein, chloroplastic OS=Solanum lycopersicum PE=3 SV=1	cellular macromolecule metabolic process;cellular metabolic process;cellular process;cellular protein metabolic process;generation of precursor metabolites and energy;macromolecule metabolic process;macromolecule modification;metabolic process;photosynthesis, light harvesting;primary metabolic process;protein metabolic process;protein modification process;protein-chromophore linkage
K4B878	Chlorophyll a-b binding protein, chloroplastic OS=Solanum lycopersicum PE=3 SV=1	cellular macromolecule metabolic process;cellular metabolic process;cellular process;cellular protein metabolic process;generation of precursor metabolites and energy;macromolecule metabolic process;macromolecule modification;metabolic process;photosynthesis, light harvesting;primary metabolic process;protein metabolic process;protein modification process;protein-chromophore linkage
A0A0J9YZP9	Chlorophyll a-b binding protein, chloroplastic OS=Solanum lycopersicum PE=3 SV=1
C5IU71	Chloroplast sedoheptulose-1,7-bisphosphatase OS=Solanum lycopersicum GN=SBPase PE=2 SV=1	alcohol catabolic process;alcohol metabolic process;amine biosynthetic process;amine metabolic process;anatomical structure morphogenesis;aromatic compound biosynthetic process;biological regulation;biosynthetic process;carbohydrate biosynthetic process;carbohydrate catabolic process;carbohydrate metabolic process;carboxylic acid biosynthetic process;carboxylic acid metabolic process;catabolic pr…
K4BC01	Chorismate mutase OS=Solanum lycopersicum PE=4 SV=1	alcohol catabolic process;alcohol metabolic process;amine biosynthetic process;amine metabolic process;aromatic amino acid family biosynthetic process;aromatic amino acid family metabolic process;aromatic compound biosynthetic process;biosynthetic process;carbohydrate catabolic process;carbohydrate metabolic process;carboxylic acid biosynthetic process;carboxylic acid metabolic process;catabolic …
K4DCI6	Citrate synthase OS=Solanum lycopersicum PE=3 SV=1	acetyl-CoA catabolic process;acetyl-CoA metabolic process;carbohydrate metabolic process;catabolic process;cellular carbohydrate metabolic process;cellular catabolic process;cellular metabolic process;cellular process;coenzyme catabolic process;coenzyme metabolic process;cofactor catabolic process;cofactor metabolic process;metabolic process;primary metabolic process;tricarboxylic acid cycle
K4CGB7	Citrate synthase OS=Solanum lycopersicum PE=3 SV=1	acetyl-CoA catabolic process;acetyl-CoA metabolic process;carbohydrate metabolic process;catabolic process;cellular carbohydrate metabolic process;cellular catabolic process;cellular metabolic process;cellular process;coenzyme catabolic process;coenzyme metabolic process;cofactor catabolic process;cofactor metabolic process;metabolic process;primary metabolic process;tricarboxylic acid cycle
K4AXC0	Citrate synthase OS=Solanum lycopersicum PE=3 SV=1	acetyl-CoA catabolic process;acetyl-CoA metabolic process;carbohydrate metabolic process;catabolic process;cellular carbohydrate metabolic process;cellular catabolic process;cellular metabolic process;cellular process;coenzyme catabolic process;coenzyme metabolic process;cofactor catabolic process;cofactor metabolic process;metabolic process;primary metabolic process;tricarboxylic acid cycle
K4C5S4	Clathrin heavy chain OS=Solanum lycopersicum PE=3 SV=1	cellular process;establishment of localization;establishment of localization in cell;establishment of protein localization;intracellular protein transport;intracellular transport;protein transport;transport;vesicle-mediated transport
K4C1T2	Clathrin heavy chain OS=Solanum lycopersicum PE=3 SV=1	cellular process;establishment of localization;establishment of localization in cell;establishment of protein localization;intracellular protein transport;intracellular transport;protein transport;transport;vesicle-mediated transport
K4BJ22	Clathrin heavy chain OS=Solanum lycopersicum PE=3 SV=1	cellular process;establishment of localization;establishment of localization in cell;establishment of protein localization;intracellular protein transport;intracellular transport;protein transport;transport;vesicle-mediated transport
K4B978	Clathrin light chain OS=Solanum lycopersicum PE=3 SV=1	cellular process;establishment of localization;establishment of localization in cell;establishment of protein localization;intracellular protein transport;intracellular transport;protein transport;transport;vesicle-mediated transport
K4BE74	Clathrin light chain OS=Solanum lycopersicum PE=3 SV=1	cellular process;establishment of localization;establishment of localization in cell;establishment of protein localization;intracellular protein transport;intracellular transport;protein transport;transport;vesicle-mediated transport
K4AY68	Clustered mitochondria protein homolog OS=Solanum lycopersicum PE=3 SV=1	cellular component organization;cellular component organization at cellular level;cellular component organization or biogenesis;cellular component organization or biogenesis at cellular level;cellular localization;cellular process;intracellular distribution of mitochondria;localization;mitochondrion distribution;mitochondrion localization;mitochondrion organization;organelle localization;organell…
K4CDF4	Coatomer subunit alpha OS=Solanum lycopersicum PE=4 SV=1	cellular process;establishment of localization;establishment of localization in cell;establishment of protein localization;intracellular protein transport;intracellular transport;protein transport;transport;vesicle-mediated transport
K4BVH7	Coatomer subunit alpha OS=Solanum lycopersicum PE=4 SV=1	cellular process;establishment of localization;establishment of localization in cell;establishment of protein localization;intracellular protein transport;intracellular transport;protein transport;transport;vesicle-mediated transport
K4AST1	Coatomer subunit beta OS=Solanum lycopersicum PE=4 SV=1	cellular process;establishment of localization;establishment of localization in cell;establishment of protein localization;intracellular protein transport;intracellular transport;protein transport;transport;vesicle-mediated transport
K4DF88	Coatomer subunit beta' OS=Solanum lycopersicum PE=3 SV=1	cellular process;establishment of localization;establishment of localization in cell;establishment of protein localization;intracellular protein transport;intracellular transport;protein transport;transport;vesicle-mediated transport
K4BMH6	Coatomer subunit beta' OS=Solanum lycopersicum PE=3 SV=1	cellular process;establishment of localization;establishment of localization in cell;establishment of protein localization;intracellular protein transport;intracellular transport;protein transport;transport;vesicle-mediated transport
K4B1S4	Coatomer subunit delta OS=Solanum lycopersicum PE=3 SV=1	cellular macromolecule metabolic process;cellular metabolic process;cellular process;cellular protein metabolic process;establishment of localization;establishment of localization in cell;establishment of protein localization;Golgi vesicle transport;intracellular protein transport;intracellular transport;macromolecule metabolic process;macromolecule modification;metabolic process;N-terminal prote…
K4CZD5	Coatomer subunit delta OS=Solanum lycopersicum PE=3 SV=1	cellular process;establishment of localization;establishment of localization in cell;establishment of protein localization;Golgi vesicle transport;intracellular protein transport;intracellular transport;protein transport;retrograde vesicle-mediated transport, Golgi to ER;transport;vesicle-mediated transport
K4CZD4	Coatomer subunit delta OS=Solanum lycopersicum PE=3 SV=1	cellular process;establishment of localization;establishment of localization in cell;Golgi vesicle transport;intracellular transport;retrograde vesicle-mediated transport, Golgi to ER;transport;vesicle-mediated transport
K4B576	Coatomer subunit epsilon OS=Solanum lycopersicum PE=3 SV=1	cellular process;establishment of localization;establishment of localization in cell;Golgi vesicle transport;intracellular transport;retrograde vesicle-mediated transport, Golgi to ER;transport;vesicle-mediated transport
K4B3G7	Coatomer subunit gamma OS=Solanum lycopersicum PE=3 SV=1	cellular process;establishment of localization;establishment of localization in cell;establishment of protein localization;intracellular protein transport;intracellular transport;protein transport;transport;vesicle-mediated transport
Q84KJ2	Copper chaperone OS=Solanum lycopersicum GN=LeCCH PE=2 SV=1	cation transport;establishment of localization;ion transport;metal ion transport;transport
O49877	CYP1 OS=Solanum lycopersicum GN=C14 PE=2 SV=1
Q40143	Cysteine proteinase 3 OS=Solanum lycopersicum GN=CYP-3 PE=2 SV=1
K4BJE4	Cysteine proteinase inhibitor OS=Solanum lycopersicum PE=3 SV=1
K4AT98	Cysteine proteinase inhibitor OS=Solanum lycopersicum PE=3 SV=1
K4C291	Cysteine proteinase inhibitor OS=Solanum lycopersicum PE=3 SV=1
K4CJ67	Cysteine synthase OS=Solanum lycopersicum PE=3 SV=1	amine biosynthetic process;amine metabolic process;biosynthetic process;carboxylic acid biosynthetic process;carboxylic acid metabolic process;cellular amine metabolic process;cellular amino acid biosynthetic process;cellular amino acid metabolic process;cellular biosynthetic process;cellular ketone metabolic process;cellular metabolic process;cellular nitrogen compound biosynthetic process;cellu…
K4B0H9	Cysteine synthase OS=Solanum lycopersicum PE=3 SV=1	amine biosynthetic process;amine metabolic process;biosynthetic process;carboxylic acid biosynthetic process;carboxylic acid metabolic process;cellular amine metabolic process;cellular amino acid biosynthetic process;cellular amino acid metabolic process;cellular biosynthetic process;cellular ketone metabolic process;cellular metabolic process;cellular nitrogen compound biosynthetic process;cellu…
K4CLS8	Cytochrome b-c1 complex subunit 7 OS=Solanum lycopersicum PE=3 SV=1	cellular metabolic process;cellular process;electron transport chain;generation of precursor metabolites and energy;metabolic process;mitochondrial electron transport, ubiquinol to cytochrome c;oxidation-reduction process;respiratory electron transport chain
Q2MI83	Cytochrome b559 subunit alpha OS=Solanum lycopersicum GN=psbE PE=3 SV=1	cellular metabolic process;cellular process;electron transport chain;generation of precursor metabolites and energy;metabolic process;oxidation-reduction process;photosynthetic electron transport chain
Q2MI81	Cytochrome b6-f complex subunit 5 OS=Solanum lycopersicum GN=petG PE=3 SV=1	cellular component assembly;cellular component assembly at cellular level;cellular component organization;cellular component organization at cellular level;cellular component organization or biogenesis;cellular component organization or biogenesis at cellular level;cellular macromolecular complex assembly;cellular macromolecular complex subunit organization;cellular metabolic process;cellular pro…
Q1T7C2	Cytochrome P450 710A11 OS=Solanum lycopersicum GN=CYP710A11 PE=1 SV=1
K4BVK8	Cytokinin riboside 5'-monophosphate phosphoribohydrolase OS=Solanum lycopersicum PE=3 SV=1
K4ASD4	Cytokinin riboside 5'-monophosphate phosphoribohydrolase OS=Solanum lycopersicum PE=3 SV=1
Q3I5C4	Cytosolic ascorbate peroxidase 1 OS=Solanum lycopersicum GN=APX1 PE=2 SV=1	response to chemical stimulus;response to oxidative stress;response to stimulus;response to stress
K4BN81	D-3-phosphoglycerate dehydrogenase OS=Solanum lycopersicum PE=3 SV=1	amine biosynthetic process;amine metabolic process;biosynthetic process;carboxylic acid biosynthetic process;carboxylic acid metabolic process;cellular amine metabolic process;cellular amino acid biosynthetic process;cellular amino acid metabolic process;cellular biosynthetic process;cellular ketone metabolic process;cellular metabolic process;cellular nitrogen compound biosynthetic process;cellu…
K4D0E5	D-3-phosphoglycerate dehydrogenase OS=Solanum lycopersicum PE=3 SV=1	amine biosynthetic process;amine metabolic process;biosynthetic process;carboxylic acid biosynthetic process;carboxylic acid metabolic process;cellular amine metabolic process;cellular amino acid biosynthetic process;cellular amino acid metabolic process;cellular biosynthetic process;cellular ketone metabolic process;cellular metabolic process;cellular nitrogen compound biosynthetic process;cellu…
K4BK61	D-3-phosphoglycerate dehydrogenase OS=Solanum lycopersicum PE=3 SV=1	amine biosynthetic process;amine metabolic process;biosynthetic process;carboxylic acid biosynthetic process;carboxylic acid metabolic process;cellular amine metabolic process;cellular amino acid biosynthetic process;cellular amino acid metabolic process;cellular biosynthetic process;cellular ketone metabolic process;cellular metabolic process;cellular nitrogen compound biosynthetic process;cellu…
Q9LKW3	Dehydration-induced protein ERD15 OS=Solanum lycopersicum PE=2 SV=1
K4CMC3	Delta-aminolevulinic acid dehydratase OS=Solanum lycopersicum PE=3 SV=1	biosynthetic process;cellular biosynthetic process;cellular metabolic process;cellular nitrogen compound biosynthetic process;cellular nitrogen compound metabolic process;cellular process;cofactor biosynthetic process;cofactor metabolic process;heterocycle biosynthetic process;heterocycle metabolic process;metabolic process;nitrogen compound metabolic process;porphyrin-containing compound biosynt…
K4C3V7	Diacylglycerol kinase OS=Solanum lycopersicum PE=3 SV=1	activation of protein kinase activity;activation of protein kinase C activity by G-protein coupled receptor protein signaling pathway;biological regulation;cell surface receptor linked signaling pathway;cellular process;cellular response to stimulus;G-protein coupled receptor protein signaling pathway;positive regulation of catalytic activity;positive regulation of kinase activity;positive regula…
K4AWQ5	Dihydrolipoamide acetyltransferase component of pyruvate dehydrogenase complex OS=Solanum lycopersicum PE=3 SV=1	response to carbohydrate stimulus;response to chemical stimulus;response to fructose stimulus;response to hexose stimulus;response to monosaccharide stimulus;response to organic substance;response to stimulus
A8WBX7	Diphosphomevalonate decarboxylase OS=Solanum lycopersicum GN=MDC PE=2 SV=1	acetyl-CoA metabolic process;biosynthetic process;cellular biosynthetic process;cellular lipid metabolic process;cellular metabolic process;cellular process;coenzyme metabolic process;cofactor metabolic process;isopentenyl diphosphate biosynthetic process;isopentenyl diphosphate biosynthetic process, mevalonate pathway;isopentenyl diphosphate metabolic process;lipid biosynthetic process;lipid met…
K4BPC0	Diphosphomevalonate decarboxylase OS=Solanum lycopersicum PE=3 SV=1	acetyl-CoA metabolic process;biosynthetic process;cellular biosynthetic process;cellular lipid metabolic process;cellular metabolic process;cellular process;coenzyme metabolic process;cofactor metabolic process;isopentenyl diphosphate biosynthetic process;isopentenyl diphosphate biosynthetic process, mevalonate pathway;isopentenyl diphosphate metabolic process;lipid biosynthetic process;lipid met…
K4D1B3	Dirigent protein OS=Solanum lycopersicum PE=3 SV=1
K4DDP2	DNA gyrase subunit B OS=Solanum lycopersicum PE=3 SV=1	cellular macromolecule metabolic process;cellular metabolic process;cellular nitrogen compound metabolic process;cellular process;DNA conformation change;DNA metabolic process;DNA topological change;macromolecule metabolic process;metabolic process;nitrogen compound metabolic process;nucleic acid metabolic process;nucleobase-containing compound metabolic process;primary metabolic process
Q2MIA8	DNA-directed RNA polymerase subunit beta OS=Solanum lycopersicum GN=rpoB PE=3 SV=1	biosynthetic process;cellular biosynthetic process;cellular macromolecule biosynthetic process;cellular macromolecule metabolic process;cellular metabolic process;cellular nitrogen compound metabolic process;cellular process;macromolecule biosynthetic process;macromolecule metabolic process;metabolic process;nitrogen compound metabolic process;nucleic acid metabolic process;nucleobase-containing …
Q2MIA9	DNA-directed RNA polymerase subunit beta' OS=Solanum lycopersicum GN=rpoC1 PE=3 SV=2	biosynthetic process;cellular biosynthetic process;cellular macromolecule biosynthetic process;cellular macromolecule metabolic process;cellular metabolic process;cellular nitrogen compound metabolic process;cellular process;macromolecule biosynthetic process;macromolecule metabolic process;metabolic process;nitrogen compound metabolic process;nucleic acid metabolic process;nucleobase-containing …
K4B3F4	Dolichyl-diphosphooligosaccharide--protein glycosyltransferase 48 kDa subunit OS=Solanum lycopersicum PE=3 SV=1	anatomical structure morphogenesis;biosynthetic process;carbohydrate biosynthetic process;carbohydrate metabolic process;cell growth;cell morphogenesis;cell wall modification;cell wall organization;cell wall organization or biogenesis;cellular biosynthetic process;cellular carbohydrate biosynthetic process;cellular carbohydrate metabolic process;cellular cell wall organization;cellular cell wall …
K4BVZ4	Dolichyl-diphosphooligosaccharide--protein glycosyltransferase subunit 1 OS=Solanum lycopersicum PE=3 SV=1	amine biosynthetic process;amine metabolic process;aspartate family amino acid biosynthetic process;aspartate family amino acid metabolic process;biosynthetic process;carbohydrate biosynthetic process;carbohydrate metabolic process;carboxylic acid biosynthetic process;carboxylic acid metabolic process;cellular amine metabolic process;cellular amino acid biosynthetic process;cellular amino acid me…
K4C2T7	Dolichyl-diphosphooligosaccharide--protein glycosyltransferase subunit 1 OS=Solanum lycopersicum PE=3 SV=1	carbohydrate metabolic process;cellular carbohydrate metabolic process;cellular macromolecule metabolic process;cellular metabolic process;cellular process;cellular protein metabolic process;glycosylation;macromolecule glycosylation;macromolecule metabolic process;macromolecule modification;metabolic process;primary metabolic process;protein glycosylation;protein metabolic process;protein modific…
Q9SMC4	Dolichyl-diphosphooligosaccharide--protein glycosyltransferase subunit DAD1 OS=Solanum lycopersicum GN=DAD1 PE=3 SV=1	carbohydrate metabolic process;cellular carbohydrate metabolic process;cellular macromolecule metabolic process;cellular metabolic process;cellular process;cellular protein metabolic process;glycosylation;macromolecule glycosylation;macromolecule metabolic process;macromolecule modification;metabolic process;primary metabolic process;protein glycosylation;protein metabolic process;protein modific…
Q66YT8	DWARF1/DIMINUTO OS=Solanum lycopersicum GN=DWF1 PE=2 SV=1
Q6QDC5	Early light inducible protein OS=Solanum lycopersicum GN=ELIP PE=4 SV=1
K4CNS6	Elongation factor G, chloroplastic OS=Solanum lycopersicum PE=3 SV=1	alcohol catabolic process;alcohol metabolic process;anatomical structure development;biological regulation;biosynthetic process;carbohydrate biosynthetic process;carbohydrate catabolic process;carbohydrate metabolic process;catabolic process;cellular biosynthetic process;cellular carbohydrate biosynthetic process;cellular carbohydrate catabolic process;cellular carbohydrate metabolic process;cell…
K4AZ10	Elongation factor G, mitochondrial OS=Solanum lycopersicum PE=3 SV=1	biosynthetic process;cellular biosynthetic process;cellular macromolecule biosynthetic process;cellular macromolecule metabolic process;cellular metabolic process;cellular process;macromolecule biosynthetic process;macromolecule metabolic process;metabolic process;mitochondrial translational elongation;translational elongation
K4CCP7	Elongation factor Ts, mitochondrial OS=Solanum lycopersicum GN=EFTS PE=3 SV=1	alcohol metabolic process;biosynthetic process;carbohydrate metabolic process;carboxylic acid metabolic process;carotenoid biosynthetic process;carotenoid metabolic process;catabolic process;cellular aldehyde metabolic process;cellular biosynthetic process;cellular carbohydrate metabolic process;cellular catabolic process;cellular component organization;cellular component organization at cellular…
K4CUX6	Elongation factor Tu OS=Solanum lycopersicum PE=3 SV=1
K4BK69	Elongation factor Tu OS=Solanum lycopersicum PE=3 SV=1
Q42871	Endoglucanase OS=Solanum lycopersicum GN=Cel1 PE=2 SV=1	carbohydrate catabolic process;carbohydrate metabolic process;catabolic process;cellulose catabolic process;cellulose metabolic process;glucan catabolic process;glucan metabolic process;macromolecule catabolic process;macromolecule metabolic process;metabolic process;polysaccharide catabolic process;polysaccharide metabolic process;primary metabolic process
Q42872	Endoglucanase OS=Solanum lycopersicum GN=Cel2 PE=2 SV=1	carbohydrate catabolic process;carbohydrate metabolic process;catabolic process;cellulose catabolic process;cellulose metabolic process;glucan catabolic process;glucan metabolic process;macromolecule catabolic process;macromolecule metabolic process;metabolic process;polysaccharide catabolic process;polysaccharide metabolic process;primary metabolic process
O04972	Endoglucanase OS=Solanum lycopersicum GN=cel7 PE=2 SV=1	carbohydrate catabolic process;carbohydrate metabolic process;catabolic process;cellulose catabolic process;cellulose metabolic process;glucan catabolic process;glucan metabolic process;macromolecule catabolic process;macromolecule metabolic process;metabolic process;polysaccharide catabolic process;polysaccharide metabolic process;primary metabolic process
P26300	Enolase OS=Solanum lycopersicum GN=PGH1 PE=2 SV=1	alcohol catabolic process;alcohol metabolic process;carbohydrate catabolic process;carbohydrate metabolic process;catabolic process;cellular carbohydrate catabolic process;cellular carbohydrate metabolic process;cellular metabolic process;cellular process;generation of precursor metabolites and energy;glucose catabolic process;glucose metabolic process;glycolysis;hexose catabolic process;hexose m…
P93220	Ethylene-responsive late embryogenesis-like protein OS=Solanum lycopersicum GN=ER5 PE=2 SV=1	response to abiotic stimulus;response to chemical stimulus;response to desiccation;response to stimulus;response to stress;response to water;response to water deprivation
K4CR73	Eukaryotic translation initiation factor 3 subunit A OS=Solanum lycopersicum PE=3 SV=1	biological regulation;cellular component assembly;cellular component assembly at cellular level;cellular component organization;cellular component organization at cellular level;cellular component organization or biogenesis;cellular component organization or biogenesis at cellular level;cellular macromolecular complex assembly;cellular macromolecular complex subunit organization;cellular process;…
K4AYM7	Eukaryotic translation initiation factor 3 subunit B OS=Solanum lycopersicum PE=3 SV=1	biological regulation;cellular component assembly;cellular component assembly at cellular level;cellular component organization;cellular component organization at cellular level;cellular component organization or biogenesis;cellular component organization or biogenesis at cellular level;cellular macromolecular complex assembly;cellular macromolecular complex subunit organization;cellular process;…
K4B937	Eukaryotic translation initiation factor 3 subunit D OS=Solanum lycopersicum PE=3 SV=1	biological regulation;cellular component assembly;cellular component assembly at cellular level;cellular component organization;cellular component organization at cellular level;cellular component organization or biogenesis;cellular component organization or biogenesis at cellular level;cellular macromolecular complex assembly;cellular macromolecular complex subunit organization;cellular process;…
K4D2M9	Eukaryotic translation initiation factor 3 subunit E OS=Solanum lycopersicum PE=3 SV=1	anatomical structure arrangement;anatomical structure development;biological regulation;biosynthetic process;carbohydrate mediated signaling;catabolic process;cellular biosynthetic process;cellular catabolic process;cellular component assembly;cellular component assembly at cellular level;cellular component organization;cellular component organization at cellular level;cellular component organiza…
K4CMJ7	Eukaryotic translation initiation factor 3 subunit G OS=Solanum lycopersicum PE=3 SV=1	biological regulation;cellular component assembly;cellular component assembly at cellular level;cellular component organization;cellular component organization at cellular level;cellular component organization or biogenesis;cellular component organization or biogenesis at cellular level;cellular macromolecular complex assembly;cellular macromolecular complex subunit organization;cellular process;…
K4DHP1	Eukaryotic translation initiation factor 3 subunit H OS=Solanum lycopersicum PE=3 SV=1	cellular component assembly;cellular component assembly at cellular level;cellular component organization;cellular component organization at cellular level;cellular component organization or biogenesis;cellular component organization or biogenesis at cellular level;cellular macromolecular complex assembly;cellular macromolecular complex subunit organization;cellular process;formation of translati…
K4CWZ8	Eukaryotic translation initiation factor 3 subunit H OS=Solanum lycopersicum PE=3 SV=1	cellular component assembly;cellular component assembly at cellular level;cellular component organization;cellular component organization at cellular level;cellular component organization or biogenesis;cellular component organization or biogenesis at cellular level;cellular macromolecular complex assembly;cellular macromolecular complex subunit organization;cellular process;formation of translati…
K4D6L1	Eukaryotic translation initiation factor 3 subunit I OS=Solanum lycopersicum PE=3 SV=1	biological regulation;cellular component assembly;cellular component assembly at cellular level;cellular component organization;cellular component organization at cellular level;cellular component organization or biogenesis;cellular component organization or biogenesis at cellular level;cellular macromolecular complex assembly;cellular macromolecular complex subunit organization;cellular process;…
K4CM58	Eukaryotic translation initiation factor 3 subunit L OS=Solanum lycopersicum PE=3 SV=1	biological regulation;cellular component assembly;cellular component assembly at cellular level;cellular component organization;cellular component organization at cellular level;cellular component organization or biogenesis;cellular component organization or biogenesis at cellular level;cellular macromolecular complex assembly;cellular macromolecular complex subunit organization;cellular process;…
K4BC61	Eukaryotic translation initiation factor 3 subunit M OS=Solanum lycopersicum PE=3 SV=1	biological regulation;cellular component assembly;cellular component assembly at cellular level;cellular component organization;cellular component organization at cellular level;cellular component organization or biogenesis;cellular component organization or biogenesis at cellular level;cellular macromolecular complex assembly;cellular macromolecular complex subunit organization;cellular process;…
Q9AXQ5	Eukaryotic translation initiation factor 5A-2 OS=Solanum lycopersicum PE=2 SV=1	biological regulation;positive regulation of biological process;positive regulation of biosynthetic process;positive regulation of cellular biosynthetic process;positive regulation of cellular component organization;positive regulation of cellular metabolic process;positive regulation of cellular process;positive regulation of cellular protein metabolic process;positive regulation of macromolecul…
Q9ZP31	Expansin OS=Solanum lycopersicum GN=EXPA5 PE=2 SV=1	cell wall organization;cell wall organization or biogenesis;cellular cell wall organization;cellular cell wall organization or biogenesis;cellular component organization;cellular component organization or biogenesis;cellular component organization or biogenesis at cellular level;cellular process;external encapsulating structure organization;plant-type cell wall organization;plant-type cell wall o…
O82625	Expansin OS=Solanum lycopersicum GN=LeEXP2 PE=2 SV=1	cell wall organization;cell wall organization or biogenesis;cellular cell wall organization;cellular cell wall organization or biogenesis;cellular component organization;cellular component organization or biogenesis;cellular component organization or biogenesis at cellular level;cellular process;external encapsulating structure organization;plant-type cell wall organization;plant-type cell wall o…
A7X331	Expansin-like protein OS=Solanum lycopersicum GN=EXLA1 PE=2 SV=1	reproduction;sexual reproduction
D1MAF2	Exportin-1 OS=Solanum lycopersicum GN=Xpo1 PE=2 SV=1	establishment of localization;establishment of localization in cell;establishment of protein localization;intracellular protein transport;intracellular transport;protein transport;transport
O65004	Farnesyl pyrophosphate synthase OS=Solanum lycopersicum GN=FPS1 PE=2 SV=1	biosynthetic process;cellular biosynthetic process;cellular lipid metabolic process;cellular metabolic process;cellular process;isoprenoid biosynthetic process;isoprenoid metabolic process;lipid biosynthetic process;lipid metabolic process;metabolic process;primary metabolic process
K4D1V7	Ferredoxin OS=Solanum lycopersicum PE=3 SV=1	cellular metabolic process;cellular process;electron transport chain;generation of precursor metabolites and energy;metabolic process;oxidation-reduction process
K4D4V2	Ferredoxin OS=Solanum lycopersicum PE=3 SV=1	cellular metabolic process;cellular process;electron transport chain;generation of precursor metabolites and energy;metabolic process;oxidation-reduction process
K4B6A3	Ferredoxin--NADP reductase OS=Solanum lycopersicum PE=3 SV=1
K4BAP9	Ferredoxin--NADP reductase OS=Solanum lycopersicum PE=3 SV=1
Q43517	Ferredoxin-1, chloroplastic OS=Solanum lycopersicum GN=SEND33 PE=2 SV=1	cellular metabolic process;cellular process;electron transport chain;generation of precursor metabolites and energy;metabolic process;oxidation-reduction process
O04897	Fructokinase OS=Solanum lycopersicum GN=Frk1 PE=2 SV=1	alcohol metabolic process;carbohydrate metabolic process;cellular carbohydrate metabolic process;cellular metabolic process;cellular process;D-ribose metabolic process;heterocycle metabolic process;metabolic process;monosaccharide metabolic process;pentose metabolic process;primary metabolic process;small molecule metabolic process
K4BX34	Fructose-bisphosphate aldolase OS=Solanum lycopersicum PE=3 SV=1	alcohol catabolic process;alcohol metabolic process;carbohydrate catabolic process;carbohydrate metabolic process;catabolic process;cellular carbohydrate catabolic process;cellular carbohydrate metabolic process;cellular metabolic process;cellular nitrogen compound metabolic process;cellular process;coenzyme metabolic process;cofactor metabolic process;generation of precursor metabolites and ener…
K4CQV5	Fructose-bisphosphate aldolase OS=Solanum lycopersicum PE=3 SV=1	alcohol catabolic process;alcohol metabolic process;carbohydrate catabolic process;carbohydrate metabolic process;catabolic process;cellular carbohydrate catabolic process;cellular carbohydrate metabolic process;cellular metabolic process;cellular process;generation of precursor metabolites and energy;glucose catabolic process;glucose metabolic process;glycolysis;hexose catabolic process;hexose m…
K4D3E4	Fructose-bisphosphate aldolase OS=Solanum lycopersicum PE=3 SV=1	alcohol catabolic process;alcohol metabolic process;carbohydrate catabolic process;carbohydrate metabolic process;catabolic process;cellular carbohydrate catabolic process;cellular carbohydrate metabolic process;cellular metabolic process;cellular process;generation of precursor metabolites and energy;glucose catabolic process;glucose metabolic process;glycolysis;hexose catabolic process;hexose m…
K4B6C3	Fructose-bisphosphate aldolase OS=Solanum lycopersicum PE=3 SV=1	alcohol catabolic process;alcohol metabolic process;carbohydrate catabolic process;carbohydrate metabolic process;catabolic process;cellular carbohydrate catabolic process;cellular carbohydrate metabolic process;cellular metabolic process;cellular process;generation of precursor metabolites and energy;glucose catabolic process;glucose metabolic process;glycolysis;hexose catabolic process;hexose m…
K4B3P9	Fructose-bisphosphate aldolase OS=Solanum lycopersicum PE=3 SV=1	alcohol catabolic process;alcohol metabolic process;carbohydrate catabolic process;carbohydrate metabolic process;catabolic process;cellular carbohydrate catabolic process;cellular carbohydrate metabolic process;cellular metabolic process;cellular process;generation of precursor metabolites and energy;glucose catabolic process;glucose metabolic process;glycolysis;hexose catabolic process;hexose m…
K4BAW0	Fructose-bisphosphate aldolase OS=Solanum lycopersicum PE=3 SV=1	alcohol catabolic process;alcohol metabolic process;carbohydrate catabolic process;carbohydrate metabolic process;catabolic process;cellular carbohydrate catabolic process;cellular carbohydrate metabolic process;cellular metabolic process;cellular process;generation of precursor metabolites and energy;glucose catabolic process;glucose metabolic process;glycolysis;hexose catabolic process;hexose m…
K4CHR6	Fructose-bisphosphate aldolase OS=Solanum lycopersicum PE=3 SV=1	alcohol catabolic process;alcohol metabolic process;carbohydrate catabolic process;carbohydrate metabolic process;catabolic process;cellular carbohydrate catabolic process;cellular carbohydrate metabolic process;cellular metabolic process;cellular process;generation of precursor metabolites and energy;glucose catabolic process;glucose metabolic process;glycolysis;hexose catabolic process;hexose m…
Q4W5U8	FtsH protease OS=Solanum lycopersicum GN=LeftsH6 PE=2 SV=1	biological regulation;regulation of apoptosis;regulation of biological process;regulation of cell death;regulation of cellular process;regulation of programmed cell death
B2Z9Y5	Gamma-glutamylhydrolase 2 OS=Solanum lycopersicum GN=GGH2 PE=2 SV=1	amine metabolic process;carboxylic acid metabolic process;cellular amine metabolic process;cellular amino acid metabolic process;cellular ketone metabolic process;cellular metabolic process;cellular nitrogen compound metabolic process;cellular process;glutamine family amino acid metabolic process;glutamine metabolic process;metabolic process;nitrogen compound metabolic process;organic acid metabo…
Q6J1L7	GDP-mannose pyrophosphorylase OS=Solanum lycopersicum GN=GMP PE=2 SV=2	biosynthetic process;metabolic process
Q15I66	Glucose-1-phosphate adenylyltransferase OS=Solanum lycopersicum GN=AgpL1 PE=3 SV=1	biosynthetic process;carbohydrate biosynthetic process;carbohydrate metabolic process;cellular biosynthetic process;cellular carbohydrate biosynthetic process;cellular carbohydrate metabolic process;cellular glucan metabolic process;cellular macromolecule biosynthetic process;cellular macromolecule metabolic process;cellular metabolic process;cellular polysaccharide biosynthetic process;cellular …
K4BDH9	Glucose-6-phosphate 1-dehydrogenase OS=Solanum lycopersicum PE=3 SV=1	alcohol catabolic process;alcohol metabolic process;carbohydrate catabolic process;carbohydrate metabolic process;catabolic process;cellular carbohydrate catabolic process;cellular carbohydrate metabolic process;cellular metabolic process;cellular nitrogen compound metabolic process;cellular process;coenzyme metabolic process;cofactor metabolic process;glucose catabolic process;glucose metabolic …
K4BYW1	Glucose-6-phosphate 1-dehydrogenase OS=Solanum lycopersicum PE=3 SV=1	alcohol catabolic process;alcohol metabolic process;carbohydrate catabolic process;carbohydrate metabolic process;catabolic process;cellular carbohydrate catabolic process;cellular carbohydrate metabolic process;cellular metabolic process;cellular nitrogen compound metabolic process;cellular process;coenzyme metabolic process;cofactor metabolic process;glucose catabolic process;glucose metabolic …
K4CEW0	Glucose-6-phosphate 1-dehydrogenase OS=Solanum lycopersicum PE=3 SV=1	alcohol metabolic process;biological regulation;biosynthetic process;carbohydrate metabolic process;carboxylic acid metabolic process;cellular aldehyde metabolic process;cellular biosynthetic process;cellular carbohydrate metabolic process;cellular ketone metabolic process;cellular lipid metabolic process;cellular macromolecule metabolic process;cellular metabolic process;cellular process;cellula…
B1Q3F0	Glutamate decarboxylase OS=Solanum lycopersicum GN=LeGAD1 PE=2 SV=1	amine metabolic process;carboxylic acid metabolic process;cellular amine metabolic process;cellular amino acid metabolic process;cellular ketone metabolic process;cellular metabolic process;cellular nitrogen compound metabolic process;cellular process;glutamate metabolic process;glutamine family amino acid metabolic process;metabolic process;nitrogen compound metabolic process;organic acid metabo…
B1Q3F1	Glutamate decarboxylase OS=Solanum lycopersicum GN=LeGAD2 PE=2 SV=1	amine metabolic process;carboxylic acid metabolic process;cellular amine metabolic process;cellular amino acid metabolic process;cellular ketone metabolic process;cellular metabolic process;cellular nitrogen compound metabolic process;cellular process;glutamate metabolic process;glutamine family amino acid metabolic process;metabolic process;nitrogen compound metabolic process;organic acid metabo…
B1Q3F2	Glutamate decarboxylase OS=Solanum lycopersicum GN=LeGAD3 PE=2 SV=1	amine metabolic process;carboxylic acid metabolic process;cellular amine metabolic process;cellular amino acid metabolic process;cellular ketone metabolic process;cellular metabolic process;cellular nitrogen compound metabolic process;cellular process;glutamate metabolic process;glutamine family amino acid metabolic process;metabolic process;nitrogen compound metabolic process;organic acid metabo…
K4D297	Glutamate dehydrogenase OS=Solanum lycopersicum PE=3 SV=1	amine metabolic process;carboxylic acid metabolic process;cellular amine metabolic process;cellular amino acid metabolic process;cellular ketone metabolic process;cellular metabolic process;cellular nitrogen compound metabolic process;cellular process;metabolic process;nitrogen compound metabolic process;organic acid metabolic process;oxoacid metabolic process;primary metabolic process;small mole…
K4BIS6	Glutamate dehydrogenase OS=Solanum lycopersicum PE=3 SV=1	amine metabolic process;carboxylic acid metabolic process;cellular amine metabolic process;cellular amino acid metabolic process;cellular ketone metabolic process;cellular metabolic process;cellular nitrogen compound metabolic process;cellular process;metabolic process;nitrogen compound metabolic process;organic acid metabolic process;oxoacid metabolic process;primary metabolic process;small mole…
K4AXS2	Glutamine synthetase OS=Solanum lycopersicum PE=3 SV=1	aging;alcohol catabolic process;alcohol metabolic process;amine biosynthetic process;amine metabolic process;ammonia assimilation cycle;biological regulation;biosynthetic process;carbohydrate catabolic process;carbohydrate metabolic process;carboxylic acid biosynthetic process;carboxylic acid metabolic process;catabolic process;cellular amine metabolic process;cellular amino acid biosynthetic pro…
K4D5U3	Glutamine synthetase OS=Solanum lycopersicum PE=3 SV=1	amine biosynthetic process;amine metabolic process;biosynthetic process;carboxylic acid biosynthetic process;carboxylic acid metabolic process;cellular amine metabolic process;cellular amino acid biosynthetic process;cellular amino acid metabolic process;cellular biosynthetic process;cellular ketone metabolic process;cellular metabolic process;cellular nitrogen compound biosynthetic process;cellu…
K4CPS9	Glutamine-dependent NAD(+) synthetase OS=Solanum lycopersicum PE=3 SV=1	biosynthetic process;cellular biosynthetic process;cellular metabolic process;cellular nitrogen compound biosynthetic process;cellular nitrogen compound metabolic process;cellular process;coenzyme biosynthetic process;coenzyme metabolic process;cofactor biosynthetic process;cofactor metabolic process;heterocycle biosynthetic process;heterocycle metabolic process;metabolic process;NAD biosynthetic…
K4CGZ7	Glutamyl-tRNA(Gln) amidotransferase subunit C, chloroplastic/mitochondrial OS=Solanum lycopersicum GN=GATC PE=3 SV=1	amine metabolic process;amino acid activation;biological regulation;biosynthetic process;carboxylic acid metabolic process;cellular amine metabolic process;cellular amino acid metabolic process;cellular biosynthetic process;cellular component organization;cellular component organization at cellular level;cellular component organization or biogenesis;cellular component organization or biogenesis a…
Q7XZS6	Glutathione peroxidase OS=Solanum lycopersicum PE=2 SV=1	catabolic process;cellular catabolic process;cellular metabolic process;cellular process;metabolic process;response to chemical stimulus;response to oxidative stress;response to stimulus;response to stress;secondary metabolic process;toxin catabolic process;toxin metabolic process
K4CP92	Glutathione peroxidase OS=Solanum lycopersicum PE=3 SV=1	catabolic process;cellular catabolic process;cellular component organization;cellular component organization at cellular level;cellular component organization or biogenesis;cellular component organization or biogenesis at cellular level;cellular metabolic process;cellular process;chromatin assembly or disassembly;chromatin organization;chromosome organization;circadian rhythm;metabolic process;or…
A8DUB0	Glutathione S-transferase-like protein OS=Solanum lycopersicum PE=2 SV=1
K4B4U4	Glyceraldehyde-3-phosphate dehydrogenase OS=Solanum lycopersicum PE=3 SV=1	alcohol metabolic process;carbohydrate metabolic process;cellular carbohydrate metabolic process;cellular metabolic process;cellular process;glucose metabolic process;hexose metabolic process;metabolic process;monosaccharide metabolic process;primary metabolic process;small molecule metabolic process
K4BP59	Glyceraldehyde-3-phosphate dehydrogenase OS=Solanum lycopersicum PE=3 SV=1	alcohol metabolic process;carbohydrate metabolic process;cellular carbohydrate metabolic process;cellular metabolic process;cellular process;glucose metabolic process;hexose metabolic process;metabolic process;monosaccharide metabolic process;primary metabolic process;small molecule metabolic process
K4DH36	Glyceraldehyde-3-phosphate dehydrogenase OS=Solanum lycopersicum PE=3 SV=1	alcohol metabolic process;carbohydrate metabolic process;cellular carbohydrate metabolic process;cellular metabolic process;cellular process;glucose metabolic process;hexose metabolic process;metabolic process;monosaccharide metabolic process;primary metabolic process;small molecule metabolic process
K4BVZ0	Glyceraldehyde-3-phosphate dehydrogenase OS=Solanum lycopersicum PE=3 SV=1	alcohol metabolic process;carbohydrate metabolic process;cellular carbohydrate metabolic process;cellular metabolic process;cellular process;glucose metabolic process;hexose metabolic process;metabolic process;monosaccharide metabolic process;primary metabolic process;small molecule metabolic process
K4BYG6	Glyceraldehyde-3-phosphate dehydrogenase OS=Solanum lycopersicum PE=3 SV=1	alcohol metabolic process;carbohydrate metabolic process;cellular carbohydrate metabolic process;cellular metabolic process;cellular process;glucose metabolic process;hexose metabolic process;metabolic process;monosaccharide metabolic process;primary metabolic process;small molecule metabolic process
K4CX83	Glyceraldehyde-3-phosphate dehydrogenase OS=Solanum lycopersicum PE=3 SV=1	alcohol metabolic process;carbohydrate metabolic process;cellular carbohydrate metabolic process;cellular metabolic process;cellular process;glucose metabolic process;hexose metabolic process;metabolic process;monosaccharide metabolic process;primary metabolic process;small molecule metabolic process
K4C8R4	Glyceraldehyde-3-phosphate dehydrogenase OS=Solanum lycopersicum PE=3 SV=1	alcohol metabolic process;carbohydrate metabolic process;cellular carbohydrate metabolic process;cellular metabolic process;cellular process;glucose metabolic process;hexose metabolic process;metabolic process;monosaccharide metabolic process;primary metabolic process;small molecule metabolic process
K4BJW4	Glyceraldehyde-3-phosphate dehydrogenase OS=Solanum lycopersicum PE=3 SV=1	alcohol metabolic process;carbohydrate metabolic process;cellular carbohydrate metabolic process;cellular metabolic process;cellular process;glucose metabolic process;hexose metabolic process;metabolic process;monosaccharide metabolic process;primary metabolic process;small molecule metabolic process
K4CN09	Glycerol-3-phosphate acyltransferase, chloroplastic OS=Solanum lycopersicum PE=3 SV=1	alcohol metabolic process;biosynthetic process;carbohydrate metabolic process;carboxylic acid biosynthetic process;carboxylic acid metabolic process;carotenoid biosynthetic process;carotenoid metabolic process;cellular aldehyde metabolic process;cellular biosynthetic process;cellular carbohydrate metabolic process;cellular ketone metabolic process;cellular lipid metabolic process;cellular metabol…
K4C6T7	Glycine cleavage system H protein OS=Solanum lycopersicum PE=3 SV=1	amine catabolic process;amine metabolic process;carboxylic acid catabolic process;carboxylic acid metabolic process;catabolic process;cellular amine metabolic process;cellular amino acid catabolic process;cellular amino acid metabolic process;cellular catabolic process;cellular ketone metabolic process;cellular metabolic process;cellular nitrogen compound metabolic process;cellular process;glycin…
K4CIJ1	Glycine cleavage system H protein OS=Solanum lycopersicum PE=3 SV=1	amine catabolic process;amine metabolic process;carboxylic acid catabolic process;carboxylic acid metabolic process;catabolic process;cellular amine metabolic process;cellular amino acid catabolic process;cellular amino acid metabolic process;cellular catabolic process;cellular ketone metabolic process;cellular metabolic process;cellular nitrogen compound metabolic process;cellular process;glycin…
K4CLA3	Glycine cleavage system P protein OS=Solanum lycopersicum PE=3 SV=1	amine catabolic process;amine metabolic process;carboxylic acid catabolic process;carboxylic acid metabolic process;catabolic process;cellular amine metabolic process;cellular amino acid catabolic process;cellular amino acid metabolic process;cellular catabolic process;cellular ketone metabolic process;cellular metabolic process;cellular nitrogen compound metabolic process;cellular process;glycin…
K4CEK7	Glycosyltransferase OS=Solanum lycopersicum PE=3 SV=1
K4D2N4	Glycosyltransferase OS=Solanum lycopersicum PE=3 SV=1
K4B2Z8	Glycosyltransferase OS=Solanum lycopersicum PE=3 SV=1
K4CWS6	Glycosyltransferase OS=Solanum lycopersicum PE=3 SV=1
K4DHN2	Glycosyltransferase OS=Solanum lycopersicum PE=3 SV=1
K4DG37	Glycosyltransferase OS=Solanum lycopersicum PE=3 SV=1
K4B2Z4	Glycosyltransferase OS=Solanum lycopersicum PE=3 SV=1
K4BTX3	Glycosyltransferase OS=Solanum lycopersicum PE=3 SV=1
D7S016	Glycosyltransferase OS=Solanum lycopersicum PE=3 SV=1
K4DF51	Glycosyltransferase OS=Solanum lycopersicum PE=3 SV=1
K4C946	Golgi apparatus membrane protein TVP23 OS=Solanum lycopersicum PE=3 SV=1	anatomical structure morphogenesis;cell growth;cell morphogenesis;cellular component morphogenesis;cellular component organization;cellular component organization at cellular level;cellular component organization or biogenesis;cellular component organization or biogenesis at cellular level;cellular developmental process;cellular process;developmental growth;developmental growth involved in morpho…
K4CHH2	GrpE protein homolog OS=Solanum lycopersicum PE=3 SV=1	cellular macromolecule metabolic process;cellular metabolic process;cellular process;cellular protein metabolic process;macromolecule metabolic process;metabolic process;primary metabolic process;protein folding;protein metabolic process
P52884	GTP-binding protein SAR2 OS=Solanum lycopersicum GN=SAR2 PE=2 SV=1	cellular process;establishment of localization;establishment of localization in cell;establishment of protein localization;intracellular protein transport;intracellular transport;protein transport;transport;vesicle-mediated transport
K4DD89	Guanosine nucleotide diphosphate dissociation inhibitor OS=Solanum lycopersicum PE=3 SV=1	establishment of localization;establishment of protein localization;protein transport;transport
K4CJB4	Guanosine nucleotide diphosphate dissociation inhibitor OS=Solanum lycopersicum PE=3 SV=1	establishment of localization;establishment of protein localization;protein transport;transport
Q5QJB4	Harpin binding protein 1 OS=Solanum lycopersicum GN=HrBP1 PE=2 SV=1	cellular component organization;cellular component organization at cellular level;cellular component organization or biogenesis;cellular component organization or biogenesis at cellular level;cellular process;chloroplast organization;defense response;defense response to bacterium;multi-organism process;organelle organization;plastid organization;response to bacterium;response to biotic stimulus;r…
P36181	Heat shock cognate protein 80 OS=Solanum lycopersicum GN=HSC80 PE=2 SV=1	cellular macromolecule metabolic process;cellular metabolic process;cellular process;cellular protein metabolic process;macromolecule metabolic process;metabolic process;primary metabolic process;protein folding;protein metabolic process;response to stimulus;response to stress
H1ZXA9	Heat shock protein 70 isoform 3 OS=Solanum lycopersicum GN=hsc70.3 PE=2 SV=1
K4CWH0	Histone deacetylase OS=Solanum lycopersicum PE=3 SV=1	biological regulation;biosynthetic process;cellular biosynthetic process;cellular component organization;cellular component organization at cellular level;cellular component organization or biogenesis;cellular component organization or biogenesis at cellular level;cellular macromolecule biosynthetic process;cellular macromolecule metabolic process;cellular metabolic process;cellular nitrogen comp…
P37218	Histone H1 OS=Solanum lycopersicum PE=3 SV=1	cellular component assembly;cellular component assembly at cellular level;cellular component organization;cellular component organization at cellular level;cellular component organization or biogenesis;cellular component organization or biogenesis at cellular level;cellular macromolecular complex assembly;cellular macromolecular complex subunit organization;cellular process;chromatin organization…
K4BHJ2	Histone H2B OS=Solanum lycopersicum PE=3 SV=1
K4D554	Histone H2B OS=Solanum lycopersicum PE=3 SV=1
K4D553	Histone H2B OS=Solanum lycopersicum PE=3 SV=1
K4C9U5	Histone H2B OS=Solanum lycopersicum PE=3 SV=1
K4C2M0	Histone H2B OS=Solanum lycopersicum PE=3 SV=1
K4C9J5	Histone H2B OS=Solanum lycopersicum PE=3 SV=1
O65821	Histone H2B.1 OS=Solanum lycopersicum GN=H2B-1 PE=2 SV=4
O65818	Histone H2B.2 OS=Solanum lycopersicum GN=H2B-2 PE=2 SV=2
G8Z254	Hop-interacting protein THI016 OS=Solanum lycopersicum PE=2 SV=1	cellular component organization;cellular component organization at cellular level;cellular component organization or biogenesis;cellular component organization or biogenesis at cellular level;cellular process;cytokinesis;cytoskeleton organization;microtubule cytoskeleton organization;microtubule-based process;organelle organization
G8Z261	Hop-interacting protein THI032 OS=Solanum lycopersicum PE=2 SV=1	biological regulation;cation homeostasis;cation transport;cellular cation homeostasis;cellular chemical homeostasis;cellular homeostasis;cellular ion homeostasis;cellular process;chemical homeostasis;divalent inorganic cation transport;divalent metal ion transport;establishment of localization;fluid transport;homeostatic process;ion homeostasis;ion transport;metal ion transport;regulation of biol…
G8Z288	Hop-interacting protein THI141 OS=Solanum lycopersicum PE=2 SV=1	response to stimulus;response to stress
O22478	Importin subunit alpha OS=Solanum lycopersicum PE=2 SV=2	establishment of localization;establishment of localization in cell;establishment of protein localization;intracellular protein transport;intracellular transport;nuclear import;nuclear transport;nucleocytoplasmic transport;protein import;protein import into nucleus;protein targeting;protein transport;transport
K4B1A3	Importin subunit alpha OS=Solanum lycopersicum PE=3 SV=1	alcohol catabolic process;alcohol metabolic process;amine transport;amino acid import;amino acid transport;ammonium transport;basic amino acid transport;biological regulation;carbohydrate catabolic process;carbohydrate metabolic process;carboxylic acid transport;catabolic process;cation transport;cellular carbohydrate catabolic process;cellular carbohydrate metabolic process;cellular macromolecul…
K4AWF0	Importin subunit alpha OS=Solanum lycopersicum PE=3 SV=1	establishment of localization;establishment of localization in cell;establishment of protein localization;intracellular protein transport;intracellular transport;nuclear import;nuclear transport;nucleocytoplasmic transport;protein import;protein import into nucleus;protein targeting;protein transport;transport
K4CK49	Importin subunit alpha OS=Solanum lycopersicum PE=3 SV=1	establishment of localization;establishment of localization in cell;establishment of protein localization;intracellular protein transport;intracellular transport;nuclear import;nuclear transport;nucleocytoplasmic transport;protein import;protein import into nucleus;protein targeting;protein transport;transport
O22548	Inorganic phosphate transporter OS=Solanum lycopersicum GN=LePT1 PE=2 SV=1	anion transport;establishment of localization;inorganic anion transport;ion transport;phosphate ion transport;transport
P54928	Inositol monophosphatase 3 OS=Solanum lycopersicum GN=IMP3 PE=1 SV=1	alcohol biosynthetic process;alcohol metabolic process;biosynthetic process;carbohydrate biosynthetic process;carbohydrate metabolic process;cellular biosynthetic process;cellular carbohydrate biosynthetic process;cellular carbohydrate metabolic process;cellular lipid metabolic process;cellular metabolic process;cellular process;dephosphorylation;glycerolipid metabolic process;glycerophospholipid…
K4CNF2	Isocitrate dehydrogenase [NAD] subunit, mitochondrial OS=Solanum lycopersicum PE=3 SV=1	acetyl-CoA catabolic process;acetyl-CoA metabolic process;catabolic process;cellular catabolic process;cellular metabolic process;cellular process;coenzyme catabolic process;coenzyme metabolic process;cofactor catabolic process;cofactor metabolic process;metabolic process;tricarboxylic acid cycle
K4CNF1	Isocitrate dehydrogenase [NAD] subunit, mitochondrial OS=Solanum lycopersicum PE=3 SV=1	acetyl-CoA catabolic process;acetyl-CoA metabolic process;catabolic process;cellular catabolic process;cellular metabolic process;cellular process;coenzyme catabolic process;coenzyme metabolic process;cofactor catabolic process;cofactor metabolic process;metabolic process;tricarboxylic acid cycle
K4D5Z8	Isocitrate dehydrogenase [NADP] OS=Solanum lycopersicum PE=3 SV=1	acetyl-CoA catabolic process;acetyl-CoA metabolic process;carboxylic acid metabolic process;catabolic process;cellular catabolic process;cellular ketone metabolic process;cellular metabolic process;cellular process;coenzyme catabolic process;coenzyme metabolic process;cofactor catabolic process;cofactor metabolic process;isocitrate metabolic process;metabolic process;organic acid metabolic proces…
K4ASC2	Isocitrate dehydrogenase [NADP] OS=Solanum lycopersicum PE=3 SV=1	acetyl-CoA catabolic process;acetyl-CoA metabolic process;carboxylic acid metabolic process;catabolic process;cellular catabolic process;cellular ketone metabolic process;cellular metabolic process;cellular process;coenzyme catabolic process;coenzyme metabolic process;cofactor catabolic process;cofactor metabolic process;isocitrate metabolic process;metabolic process;organic acid metabolic proces…
K4CFE7	Isocitrate lyase OS=Solanum lycopersicum PE=3 SV=1	carboxylic acid metabolic process;cellular ketone metabolic process;cellular metabolic process;cellular process;developmental process;developmental process involved in reproduction;dormancy process;metabolic process;multicellular organismal process;multicellular organismal reproductive process;organic acid metabolic process;oxoacid metabolic process;reproductive process;seed dormancy;small molecu…
A9LRT7	Isopentenyl diphosphate isomerase OS=Solanum lycopersicum GN=IPI PE=2 SV=1	biosynthetic process;cellular biosynthetic process;cellular lipid metabolic process;cellular metabolic process;cellular process;isoprenoid biosynthetic process;isoprenoid metabolic process;lipid biosynthetic process;lipid metabolic process;metabolic process;primary metabolic process
K4C627	Isopropylmalate synthase OS=Solanum lycopersicum GN=IPMS1 PE=2 SV=1	amine biosynthetic process;amine metabolic process;biosynthetic process;branched chain family amino acid biosynthetic process;branched chain family amino acid metabolic process;carboxylic acid biosynthetic process;carboxylic acid metabolic process;cellular amine metabolic process;cellular amino acid biosynthetic process;cellular amino acid metabolic process;cellular biosynthetic process;cellular …
Q96569	L-lactate dehydrogenase OS=Solanum lycopersicum GN=ldh PE=2 SV=1	carbohydrate metabolic process;carboxylic acid metabolic process;cellular ketone metabolic process;cellular metabolic process;cellular process;metabolic process;organic acid metabolic process;oxoacid metabolic process;primary metabolic process;small molecule metabolic process
K4B9T4	Lactoylglutathione lyase OS=Solanum lycopersicum PE=3 SV=1
Q40159	Late embryogenesis (Lea)-like protein OS=Solanum lycopersicum PE=2 SV=2	response to abiotic stimulus;response to chemical stimulus;response to desiccation;response to stimulus;response to stress;response to water;response to water deprivation
O48625	Lemir OS=Solanum lycopersicum PE=4 SV=1	anion transport;cellular macromolecule metabolic process;cellular metabolic process;cellular process;cellular protein metabolic process;cellular response to stimulus;cellular response to stress;establishment of localization;inorganic anion transport;ion transport;macromolecule metabolic process;metabolic process;nitrate transport;primary metabolic process;protein folding;protein metabolic process…
F8WS84	Leucine rich repeat receptor protein kinase CLAVATA1 OS=Solanum lycopersicum GN=SlpCLV1 PE=2 SV=1
P38415	Linoleate 9S-lipoxygenase A OS=Solanum lycopersicum GN=LOX1.1 PE=2 SV=1	biosynthetic process;carboxylic acid biosynthetic process;carboxylic acid metabolic process;cellular biosynthetic process;cellular ketone metabolic process;cellular lipid metabolic process;cellular metabolic process;cellular process;fatty acid biosynthetic process;fatty acid metabolic process;lipid biosynthetic process;lipid metabolic process;metabolic process;monocarboxylic acid metabolic proces…
C0KKU8	Lipoxygenase OS=Solanum lycopersicum GN=loxF PE=2 SV=1	biosynthetic process;carboxylic acid biosynthetic process;carboxylic acid metabolic process;cellular biosynthetic process;cellular ketone metabolic process;cellular lipid metabolic process;cellular metabolic process;cellular process;fatty acid biosynthetic process;fatty acid metabolic process;lipid biosynthetic process;lipid metabolic process;metabolic process;monocarboxylic acid metabolic proces…
K4CJW3	Lipoxygenase OS=Solanum lycopersicum PE=3 SV=1	biosynthetic process;carboxylic acid biosynthetic process;carboxylic acid metabolic process;cellular biosynthetic process;cellular ketone metabolic process;cellular lipid metabolic process;cellular metabolic process;cellular process;fatty acid biosynthetic process;fatty acid metabolic process;lipid biosynthetic process;lipid metabolic process;metabolic process;monocarboxylic acid metabolic proces…
K4B0V5	Lipoxygenase OS=Solanum lycopersicum PE=3 SV=1	biosynthetic process;carboxylic acid biosynthetic process;carboxylic acid metabolic process;cellular biosynthetic process;cellular ketone metabolic process;cellular lipid metabolic process;cellular metabolic process;cellular process;fatty acid biosynthetic process;fatty acid metabolic process;lipid biosynthetic process;lipid metabolic process;metabolic process;monocarboxylic acid metabolic proces…
K4CVG3	Lipoxygenase OS=Solanum lycopersicum PE=3 SV=1	biosynthetic process;carboxylic acid biosynthetic process;carboxylic acid metabolic process;cellular biosynthetic process;cellular ketone metabolic process;cellular lipid metabolic process;cellular metabolic process;cellular process;fatty acid biosynthetic process;fatty acid metabolic process;lipid biosynthetic process;lipid metabolic process;metabolic process;monocarboxylic acid metabolic proces…
K4ASM0	Lipoxygenase OS=Solanum lycopersicum PE=3 SV=1	biosynthetic process;carboxylic acid biosynthetic process;carboxylic acid metabolic process;cellular biosynthetic process;cellular ketone metabolic process;cellular lipid metabolic process;cellular metabolic process;cellular process;fatty acid biosynthetic process;fatty acid metabolic process;lipid biosynthetic process;lipid metabolic process;metabolic process;monocarboxylic acid metabolic proces…
K4CNA3	Lon protease homolog 2, peroxisomal OS=Solanum lycopersicum PE=3 SV=1	anatomical structure development;cellular component assembly;cellular component assembly at cellular level;cellular component organization;cellular component organization at cellular level;cellular component organization or biogenesis;cellular component organization or biogenesis at cellular level;cellular macromolecular complex assembly;cellular macromolecular complex subunit organization;cellul…
Q96477	LRR protein OS=Solanum lycopersicum GN=LRP PE=4 SV=1
I6ZAC9	Lutescent 2 OS=Solanum lycopersicum PE=4 SV=1	cellular component assembly;cellular component assembly at cellular level;cellular component organization;cellular component organization at cellular level;cellular component organization or biogenesis;cellular component organization or biogenesis at cellular level;cellular macromolecular complex assembly;cellular macromolecular complex subunit organization;cellular membrane organization;cellular…
K4ASC0	Lysine--tRNA ligase OS=Solanum lycopersicum PE=3 SV=1	amine metabolic process;amino acid activation;anatomical structure development;biosynthetic process;carboxylic acid metabolic process;cellular amine metabolic process;cellular amino acid metabolic process;cellular biosynthetic process;cellular component organization;cellular component organization at cellular level;cellular component organization or biogenesis;cellular component organization or b…
K4C952	Lysine--tRNA ligase OS=Solanum lycopersicum PE=3 SV=1	amine metabolic process;amino acid activation;carboxylic acid metabolic process;cellular amine metabolic process;cellular amino acid metabolic process;cellular ketone metabolic process;cellular macromolecule metabolic process;cellular metabolic process;cellular nitrogen compound metabolic process;cellular process;lysyl-tRNA aminoacylation;macromolecule metabolic process;metabolic process;ncRNA me…
E2FYC4	LysM receptor-like kinase OS=Solanum lycopersicum GN=Bti9 PE=2 SV=1
K4BIP4	Mago nashi protein OS=Solanum lycopersicum PE=2 SV=1	cell cycle phase;cell cycle process;cellular component organization;cellular component organization at cellular level;cellular component organization or biogenesis;cellular component organization or biogenesis at cellular level;cellular process;chemotaxis;developmental process;developmental process involved in reproduction;embryo development;embryo development ending in seed dormancy;locomotion;m…
K4CW40	Malate dehydrogenase OS=Solanum lycopersicum PE=3 SV=1	acetyl-CoA catabolic process;acetyl-CoA metabolic process;carbohydrate metabolic process;carboxylic acid metabolic process;catabolic process;cellular catabolic process;cellular ketone metabolic process;cellular metabolic process;cellular process;coenzyme catabolic process;coenzyme metabolic process;cofactor catabolic process;cofactor metabolic process;dicarboxylic acid metabolic process;malate me…
K4CWD3	Malate dehydrogenase OS=Solanum lycopersicum PE=3 SV=1	acetyl-CoA catabolic process;acetyl-CoA metabolic process;carbohydrate metabolic process;carboxylic acid metabolic process;catabolic process;cellular catabolic process;cellular ketone metabolic process;cellular metabolic process;cellular process;coenzyme catabolic process;coenzyme metabolic process;cofactor catabolic process;cofactor metabolic process;dicarboxylic acid metabolic process;malate me…
K4DCV3	Malate dehydrogenase OS=Solanum lycopersicum PE=3 SV=1	acetyl-CoA catabolic process;acetyl-CoA metabolic process;carbohydrate metabolic process;carboxylic acid metabolic process;catabolic process;cellular catabolic process;cellular ketone metabolic process;cellular metabolic process;cellular process;coenzyme catabolic process;coenzyme metabolic process;cofactor catabolic process;cofactor metabolic process;dicarboxylic acid metabolic process;malate me…
K4CJ21	Malic enzyme OS=Solanum lycopersicum PE=3 SV=1	alcohol catabolic process;alcohol metabolic process;carbohydrate catabolic process;carbohydrate metabolic process;carboxylic acid metabolic process;catabolic process;cellular carbohydrate catabolic process;cellular carbohydrate metabolic process;cellular component organization;cellular component organization at cellular level;cellular component organization or biogenesis;cellular component organi…
O48616	MAP kinase kinase OS=Solanum lycopersicum GN=mek1 PE=2 SV=2
Q66MH8	MAPKK OS=Solanum lycopersicum GN=LeMKK2 PE=2 SV=1
K4CWY6	Metacaspase OS=Solanum lycopersicum GN=MCA PE=2 SV=1
K4BXF2	Methionine aminopeptidase OS=Solanum lycopersicum PE=3 SV=1	cellular macromolecule metabolic process;cellular metabolic process;cellular process;cellular protein metabolic process;macromolecule metabolic process;macromolecule modification;metabolic process;primary metabolic process;protein initiator methionine removal;protein metabolic process;protein modification process
K4B1M0	Methionine S-methyltransferase OS=Solanum lycopersicum PE=3 SV=1	amine metabolic process;biosynthetic process;carboxylic acid metabolic process;cellular amine metabolic process;cellular amino acid metabolic process;cellular ketone metabolic process;cellular metabolic process;cellular modified amino acid metabolic process;cellular nitrogen compound metabolic process;cellular process;coenzyme metabolic process;cofactor metabolic process;heterocycle metabolic pro…
G3K2M5	Methionine sulfoxide reductase A5 OS=Solanum lycopersicum GN=MSRA5 PE=3 SV=1	cellular macromolecule metabolic process;cellular metabolic process;cellular process;cellular protein metabolic process;macromolecule metabolic process;metabolic process;primary metabolic process;protein metabolic process;protein repair;response to chemical stimulus;response to oxidative stress;response to stimulus;response to stress
K4D5E7	Methylenetetrahydrofolate reductase OS=Solanum lycopersicum PE=3 SV=1	amine metabolic process;aspartate family amino acid metabolic process;carboxylic acid metabolic process;cellular amine metabolic process;cellular amino acid metabolic process;cellular aromatic compound metabolic process;cellular ketone metabolic process;cellular metabolic process;cellular nitrogen compound metabolic process;cellular process;coenzyme metabolic process;cofactor metabolic process;fo…
K4C2P8	Methylenetetrahydrofolate reductase OS=Solanum lycopersicum PE=3 SV=1	amine metabolic process;aspartate family amino acid metabolic process;carboxylic acid metabolic process;cellular amine metabolic process;cellular amino acid metabolic process;cellular aromatic compound metabolic process;cellular ketone metabolic process;cellular metabolic process;cellular nitrogen compound metabolic process;cellular process;coenzyme metabolic process;cofactor metabolic process;fo…
E0YCS8	Methylketone synthase IIa OS=Solanum lycopersicum GN=MKS2a PE=4 SV=1
K4D1F8	Methyltransferase OS=Solanum lycopersicum PE=3 SV=1	biosynthetic process;lipid biosynthetic process;lipid metabolic process;metabolic process;primary metabolic process;steroid biosynthetic process;steroid metabolic process
K4B445	Methyltransferase OS=Solanum lycopersicum PE=3 SV=1	biosynthetic process;lipid biosynthetic process;lipid metabolic process;metabolic process;primary metabolic process;steroid biosynthetic process;steroid metabolic process
K4DHZ8	Mitochondrial fission 1 protein OS=Solanum lycopersicum PE=3 SV=1	cellular component organization;cellular component organization at cellular level;cellular component organization or biogenesis;cellular component organization or biogenesis at cellular level;cellular process;mitochondrial fission;mitochondrion organization;organelle fission;organelle organization
K4D9C3	Mitochondrial fission 1 protein OS=Solanum lycopersicum PE=3 SV=1	cellular component organization;cellular component organization at cellular level;cellular component organization or biogenesis;cellular component organization or biogenesis at cellular level;cellular process;mitochondrial fission;mitochondrion organization;organelle fission;organelle organization
K4D613	Mitochondrial pyruvate carrier OS=Solanum lycopersicum PE=3 SV=1	anion transport;carboxylic acid transport;establishment of localization;establishment of localization in cell;intracellular transport;ion transport;mitochondrial pyruvate transport;mitochondrial transport;monocarboxylic acid transport;organic acid transport;organic anion transport;organic substance transport;pyruvate transport;transport
K4B0S9	Mitochondrial Rho GTPase OS=Solanum lycopersicum PE=3 SV=1	biological regulation;cellular homeostasis;cellular process;cellular response to stimulus;homeostatic process;intracellular signal transduction;regulation of biological process;regulation of biological quality;regulation of cellular process;response to stimulus;signal transduction;small GTPase mediated signal transduction
Q6UJX4	Molecular chaperone Hsp90-1 OS=Solanum lycopersicum PE=2 SV=1	cellular macromolecule metabolic process;cellular metabolic process;cellular process;cellular protein metabolic process;macromolecule metabolic process;metabolic process;primary metabolic process;protein folding;protein metabolic process;response to stimulus;response to stress
K4BC63	MRLK5 OS=Solanum lycopersicum GN=MRLK5 PE=2 SV=1
Q152U9	Multiprotein bridging factor 1a OS=Solanum lycopersicum GN=MBF1 PE=4 SV=1
Q152U8	Multiprotein bridging factor 1b OS=Solanum lycopersicum GN=MBF1 PE=4 SV=1
Q152U7	Multiprotein bridging factor 1c OS=Solanum lycopersicum GN=MBF1 PE=4 SV=1
K4B381	N-acetylglutamate-5-P reductase OS=Solanum lycopersicum GN=NAGPR PE=2 SV=1	amine biosynthetic process;amine metabolic process;anatomical structure development;arginine biosynthetic process;arginine metabolic process;biosynthetic process;carboxylic acid biosynthetic process;carboxylic acid metabolic process;cellular amine metabolic process;cellular amino acid biosynthetic process;cellular amino acid metabolic process;cellular biosynthetic process;cellular ketone metaboli…
Q2MI44	NAD(P)H-quinone oxidoreductase subunit H, chloroplastic OS=Solanum lycopersicum GN=ndhH PE=3 SV=1	cellular metabolic process;cellular process;establishment of localization;generation of precursor metabolites and energy;metabolic process;photosynthesis, light reaction;transport
Q2MI46	NAD(P)H-quinone oxidoreductase subunit I, chloroplastic OS=Solanum lycopersicum GN=ndhI PE=3 SV=1	cellular metabolic process;cellular process;generation of precursor metabolites and energy;metabolic process;photosynthesis, light reaction
Q2MI96	NAD(P)H-quinone oxidoreductase subunit K, chloroplastic OS=Solanum lycopersicum GN=ndhK PE=3 SV=3	cellular metabolic process;cellular process;establishment of localization;generation of precursor metabolites and energy;metabolic process;photosynthesis, light reaction;transport
K4BJB2	NADH dehydrogenase [ubiquinone] 1 alpha subcomplex subunit 12 OS=Solanum lycopersicum PE=3 SV=1	biosynthetic process;catabolic process;cellular biosynthetic process;cellular catabolic process;cellular component assembly;cellular component assembly at cellular level;cellular component organization;cellular component organization at cellular level;cellular component organization or biogenesis;cellular component organization or biogenesis at cellular level;cellular macromolecular complex assem…
K4BZA6	NADH-cytochrome b5 reductase OS=Solanum lycopersicum PE=3 SV=1	alcohol catabolic process;alcohol metabolic process;carbohydrate catabolic process;carbohydrate metabolic process;catabolic process;cellular carbohydrate catabolic process;cellular carbohydrate metabolic process;cellular component organization;cellular component organization at cellular level;cellular component organization or biogenesis;cellular component organization or biogenesis at cellular l…
K4D331	NADH-cytochrome b5 reductase OS=Solanum lycopersicum PE=3 SV=1	alcohol metabolic process;carbohydrate metabolic process;cellular carbohydrate metabolic process;cellular macromolecule metabolic process;cellular metabolic process;cellular process;cellular protein metabolic process;D-xylose metabolic process;electron transport chain;generation of precursor metabolites and energy;macromolecule metabolic process;macromolecule modification;metabolic process;monosa…
K4BU76	NADPH--cytochrome P450 reductase OS=Solanum lycopersicum PE=3 SV=1	cellular process;ER to Golgi vesicle-mediated transport;establishment of localization;establishment of localization in cell;Golgi vesicle transport;intracellular transport;response to abscisic acid stimulus;response to chemical stimulus;response to endogenous stimulus;response to hormone stimulus;response to organic substance;response to stimulus;transport;vesicle-mediated transport
K4CCQ8	NADPH--cytochrome P450 reductase OS=Solanum lycopersicum PE=3 SV=1
K4CBZ1	Nascent polypeptide-associated complex subunit beta OS=Solanum lycopersicum PE=3 SV=1	biological regulation;biosynthetic process;cellular biosynthetic process;cellular macromolecule biosynthetic process;cellular macromolecule metabolic process;cellular metabolic process;cellular nitrogen compound metabolic process;cellular process;macromolecule biosynthetic process;macromolecule metabolic process;metabolic process;nitrogen compound metabolic process;nucleic acid metabolic process;…
K4D6I5	Nitrate reductase OS=Solanum lycopersicum PE=3 SV=1	metabolic process;nitrate assimilation;nitrate metabolic process;nitrogen compound metabolic process;nitrogen cycle metabolic process
Q9M726	Non-specific serine/threonine protein kinase OS=Solanum lycopersicum GN=SNF1 PE=2 SV=1	abscisic acid mediated signaling pathway;aging;alcohol catabolic process;alcohol metabolic process;anatomical structure development;biological regulation;carbohydrate catabolic process;carbohydrate mediated signaling;carbohydrate metabolic process;catabolic process;cellular carbohydrate catabolic process;cellular carbohydrate metabolic process;cellular macromolecule metabolic process;cellular met…
Q6XNM3	Non-specific serine/threonine protein kinase OS=Solanum lycopersicum PE=2 SV=1
K4AT81	Non-specific serine/threonine protein kinase OS=Solanum lycopersicum PE=3 SV=1	biological regulation;cellular process;cellular response to stimulus;regulation of biological process;regulation of cellular process;response to stimulus;signal transduction
Q941P9	Non-symbiotic hemoglobin 2 OS=Solanum lycopersicum GN=HB2 PE=2 SV=1	acylglycerol biosynthetic process;acylglycerol metabolic process;biosynthetic process;carboxylic acid metabolic process;cellular biosynthetic process;cellular ketone metabolic process;cellular lipid metabolic process;cellular metabolic process;cellular process;fatty acid metabolic process;glycerol ether biosynthetic process;glycerol ether metabolic process;glycerolipid biosynthetic process;glycer…
K4BQC4	Nuclear pore protein OS=Solanum lycopersicum PE=3 SV=1	establishment of localization;transport
K4CPN9	Nucleoside diphosphate kinase OS=Solanum lycopersicum PE=3 SV=1	biosynthetic process;cellular biosynthetic process;cellular metabolic process;cellular nitrogen compound biosynthetic process;cellular nitrogen compound metabolic process;cellular process;CTP biosynthetic process;CTP metabolic process;GTP biosynthetic process;GTP metabolic process;heterocycle biosynthetic process;heterocycle metabolic process;metabolic process;nitrogen compound metabolic process;…
K4CIW8	Nucleoside diphosphate kinase OS=Solanum lycopersicum PE=3 SV=1	biosynthetic process;cellular biosynthetic process;cellular metabolic process;cellular nitrogen compound biosynthetic process;cellular nitrogen compound metabolic process;cellular process;CTP biosynthetic process;CTP metabolic process;GTP biosynthetic process;GTP metabolic process;heterocycle biosynthetic process;heterocycle metabolic process;metabolic process;nitrogen compound metabolic process;…
K4BJV9	Nucleoside diphosphate kinase OS=Solanum lycopersicum PE=3 SV=1	biosynthetic process;cellular biosynthetic process;cellular metabolic process;cellular nitrogen compound biosynthetic process;cellular nitrogen compound metabolic process;cellular process;CTP biosynthetic process;CTP metabolic process;GTP biosynthetic process;GTP metabolic process;heterocycle biosynthetic process;heterocycle metabolic process;metabolic process;nitrogen compound metabolic process;…
K4C8R8	Nucleoside diphosphate kinase OS=Solanum lycopersicum PE=3 SV=1	biosynthetic process;cellular biosynthetic process;cellular metabolic process;cellular nitrogen compound biosynthetic process;cellular nitrogen compound metabolic process;cellular process;CTP biosynthetic process;CTP metabolic process;GTP biosynthetic process;GTP metabolic process;heterocycle biosynthetic process;heterocycle metabolic process;metabolic process;nitrogen compound metabolic process;…
K4AYT8	Nucleoside diphosphate kinase OS=Solanum lycopersicum PE=3 SV=1	biosynthetic process;cellular biosynthetic process;cellular metabolic process;cellular nitrogen compound biosynthetic process;cellular nitrogen compound metabolic process;cellular process;CTP biosynthetic process;CTP metabolic process;GTP biosynthetic process;GTP metabolic process;heterocycle biosynthetic process;heterocycle metabolic process;metabolic process;nitrogen compound metabolic process;…
Q41350	Osmotin-like protein OS=Solanum lycopersicum PE=1 SV=1	cell cycle cytokinesis;cell cycle process;cell wall modification;cell wall organization;cell wall organization or biogenesis;cellular cell wall organization;cellular cell wall organization or biogenesis;cellular component organization;cellular component organization or biogenesis;cellular component organization or biogenesis at cellular level;cellular process;cytokinesis;cytokinesis by cell plate…
O65834	p69C protein OS=Solanum lycopersicum GN=p69c PE=4 SV=1
O65836	p69F protein OS=Solanum lycopersicum GN=p69f PE=4 SV=1
K4B6U4	Patatin OS=Solanum lycopersicum PE=3 SV=1	catabolic process;lipid catabolic process;lipid metabolic process;metabolic process;primary metabolic process
K4BCJ8	Patatin OS=Solanum lycopersicum PE=3 SV=1	catabolic process;lipid catabolic process;lipid metabolic process;metabolic process;primary metabolic process
K4B1G3	Pectin acetylesterase OS=Solanum lycopersicum PE=3 SV=1
K4CMM0	Pectin acetylesterase OS=Solanum lycopersicum PE=3 SV=1
K4C3U9	Pectinesterase OS=Solanum lycopersicum PE=4 SV=1	carbohydrate catabolic process;carbohydrate metabolic process;catabolic process;cell wall modification;cell wall organization;cell wall organization or biogenesis;cellular carbohydrate catabolic process;cellular carbohydrate metabolic process;cellular component organization or biogenesis;cellular macromolecule metabolic process;cellular metabolic process;cellular polysaccharide catabolic process;…
K4B9P2	Pectinesterase OS=Solanum lycopersicum PE=4 SV=1	carbohydrate catabolic process;carbohydrate metabolic process;catabolic process;cell wall modification;cell wall organization;cell wall organization or biogenesis;cellular carbohydrate catabolic process;cellular carbohydrate metabolic process;cellular component organization or biogenesis;cellular macromolecule metabolic process;cellular metabolic process;cellular polysaccharide catabolic process;…
K4CVB2	Pectinesterase OS=Solanum lycopersicum PE=4 SV=1	carbohydrate catabolic process;carbohydrate metabolic process;catabolic process;cell wall modification;cell wall organization;cell wall organization or biogenesis;cellular carbohydrate catabolic process;cellular carbohydrate metabolic process;cellular component organization or biogenesis;cellular macromolecule metabolic process;cellular metabolic process;cellular polysaccharide catabolic process;…
K4B9P3	Pectinesterase OS=Solanum lycopersicum PE=4 SV=1	carbohydrate catabolic process;carbohydrate metabolic process;catabolic process;cell wall modification;cell wall organization;cell wall organization or biogenesis;cellular carbohydrate catabolic process;cellular carbohydrate metabolic process;cellular component organization or biogenesis;cellular macromolecule metabolic process;cellular metabolic process;cellular polysaccharide catabolic process;…
K4BN62	Pectinesterase OS=Solanum lycopersicum PE=4 SV=1	carbohydrate catabolic process;carbohydrate metabolic process;catabolic process;cell wall modification;cell wall organization;cell wall organization or biogenesis;cellular carbohydrate catabolic process;cellular carbohydrate metabolic process;cellular component organization or biogenesis;cellular macromolecule metabolic process;cellular metabolic process;cellular polysaccharide catabolic process;…
K4AZ45	Pectinesterase OS=Solanum lycopersicum PE=4 SV=1	carbohydrate catabolic process;carbohydrate metabolic process;catabolic process;cell wall modification;cell wall organization;cell wall organization or biogenesis;cellular carbohydrate catabolic process;cellular carbohydrate metabolic process;cellular component organization or biogenesis;cellular macromolecule metabolic process;cellular metabolic process;cellular polysaccharide catabolic process;…
K4ATJ4	Peptidyl-prolyl cis-trans isomerase OS=Solanum lycopersicum PE=3 SV=1	amine biosynthetic process;amine metabolic process;biosynthetic process;carboxylic acid biosynthetic process;carboxylic acid metabolic process;cellular amine metabolic process;cellular amino acid biosynthetic process;cellular amino acid metabolic process;cellular biosynthetic process;cellular component assembly;cellular component assembly at cellular level;cellular component organization;cellular…
K4CA55	Peptidyl-prolyl cis-trans isomerase OS=Solanum lycopersicum PE=3 SV=1	cellular macromolecule metabolic process;cellular metabolic process;cellular process;cellular protein metabolic process;macromolecule metabolic process;metabolic process;primary metabolic process;protein folding;protein metabolic process
K4CR47	Peptidyl-prolyl cis-trans isomerase OS=Solanum lycopersicum PE=3 SV=1	cellular macromolecule metabolic process;cellular metabolic process;cellular process;cellular protein metabolic process;macromolecule metabolic process;metabolic process;primary metabolic process;protein folding;protein metabolic process
K4B3R6	Peptidyl-prolyl cis-trans isomerase OS=Solanum lycopersicum PE=4 SV=1
K4BQ07	Peptidylprolyl isomerase OS=Solanum lycopersicum PE=4 SV=1	alcohol catabolic process;alcohol metabolic process;biosynthetic process;carbohydrate catabolic process;carbohydrate metabolic process;carboxylic acid metabolic process;catabolic process;cellular aldehyde metabolic process;cellular biosynthetic process;cellular carbohydrate catabolic process;cellular carbohydrate metabolic process;cellular component assembly;cellular component assembly at cellula…
K4CZF1	Peptidylprolyl isomerase OS=Solanum lycopersicum PE=4 SV=1	biological regulation;biosynthetic process;carbohydrate biosynthetic process;carbohydrate metabolic process;cellular biosynthetic process;cellular carbohydrate biosynthetic process;cellular carbohydrate metabolic process;cellular component assembly;cellular component assembly at cellular level;cellular component organization;cellular component organization at cellular level;cellular component org…
K4CQQ1	Peptidylprolyl isomerase OS=Solanum lycopersicum PE=4 SV=1	cell communication;cellular macromolecule metabolic process;cellular metabolic process;cellular process;cellular protein metabolic process;cellular response to chemical stimulus;cellular response to external stimulus;cellular response to extracellular stimulus;cellular response to stimulus;cellular response to stress;cellular response to water deprivation;macromolecule metabolic process;metabolic…
K4CTF7	Peptidylprolyl isomerase OS=Solanum lycopersicum PE=4 SV=1	cellular macromolecule metabolic process;cellular metabolic process;cellular process;cellular protein metabolic process;macromolecule metabolic process;metabolic process;primary metabolic process;protein folding;protein metabolic process
K4CAH4	Peptidylprolyl isomerase OS=Solanum lycopersicum PE=4 SV=1	cellular macromolecule metabolic process;cellular metabolic process;cellular process;cellular protein metabolic process;macromolecule metabolic process;metabolic process;primary metabolic process;protein folding;protein metabolic process
K4CTF8	Peptidylprolyl isomerase OS=Solanum lycopersicum PE=4 SV=1	cellular macromolecule metabolic process;cellular metabolic process;cellular process;cellular protein metabolic process;macromolecule metabolic process;metabolic process;primary metabolic process;protein folding;protein metabolic process
K4CA23	Peroxidase OS=Solanum lycopersicum PE=3 SV=1	amine biosynthetic process;amine catabolic process;amine metabolic process;anion transport;biosynthetic process;carboxylic acid biosynthetic process;carboxylic acid metabolic process;catabolic process;cellular amine metabolic process;cellular amino acid biosynthetic process;cellular amino acid metabolic process;cellular aromatic compound metabolic process;cellular biogenic amine catabolic process…
K4ASJ5	Peroxidase OS=Solanum lycopersicum PE=3 SV=1	response to chemical stimulus;response to oxidative stress;response to stimulus;response to stress
K4BD54	Peroxidase OS=Solanum lycopersicum PE=3 SV=1	response to chemical stimulus;response to oxidative stress;response to stimulus;response to stress
K4BTH7	Peroxidase OS=Solanum lycopersicum PE=3 SV=1	response to chemical stimulus;response to oxidative stress;response to stimulus;response to stress
K4C5I8	Peroxidase OS=Solanum lycopersicum PE=3 SV=1	response to chemical stimulus;response to oxidative stress;response to stimulus;response to stress
K4CQE1	Peroxidase OS=Solanum lycopersicum PE=3 SV=1	response to chemical stimulus;response to oxidative stress;response to stimulus;response to stress
K4C1C0	Peroxidase OS=Solanum lycopersicum PE=3 SV=1	response to chemical stimulus;response to oxidative stress;response to stimulus;response to stress
K4CUU6	Peroxidase OS=Solanum lycopersicum PE=3 SV=1	response to chemical stimulus;response to oxidative stress;response to stimulus;response to stress
K4BBM6	Peroxidase OS=Solanum lycopersicum PE=3 SV=1	response to chemical stimulus;response to oxidative stress;response to stimulus;response to stress
K4C1Q9	Peroxidase OS=Solanum lycopersicum PE=3 SV=1	response to chemical stimulus;response to oxidative stress;response to stimulus;response to stress
A6N6K8	Phenylacetaldehyde reductase OS=Solanum lycopersicum GN=PAR2 PE=2 SV=1
K4D451	Phenylalanine ammonia-lyase OS=Solanum lycopersicum PE=3 SV=1	amine catabolic process;amine metabolic process;aromatic amino acid family catabolic process;aromatic amino acid family metabolic process;aromatic compound biosynthetic process;aromatic compound catabolic process;biosynthetic process;carboxylic acid catabolic process;carboxylic acid metabolic process;catabolic process;cellular amine metabolic process;cellular amino acid catabolic process;cellular…
K4C2U1	Phenylalanine ammonia-lyase OS=Solanum lycopersicum PE=3 SV=1	amine catabolic process;amine metabolic process;aromatic amino acid family catabolic process;aromatic amino acid family metabolic process;aromatic compound biosynthetic process;aromatic compound catabolic process;biosynthetic process;carboxylic acid catabolic process;carboxylic acid metabolic process;catabolic process;cellular amine metabolic process;cellular amino acid catabolic process;cellular…
K4CQH9	Phenylalanine ammonia-lyase OS=Solanum lycopersicum PE=3 SV=1	amine catabolic process;amine metabolic process;aromatic amino acid family catabolic process;aromatic amino acid family metabolic process;aromatic compound biosynthetic process;aromatic compound catabolic process;biosynthetic process;carboxylic acid catabolic process;carboxylic acid metabolic process;catabolic process;cellular amine metabolic process;cellular amino acid catabolic process;cellular…
K4BTY6	Phospho-2-dehydro-3-deoxyheptonate aldolase OS=Solanum lycopersicum PE=3 SV=1	amine biosynthetic process;amine metabolic process;aromatic amino acid family biosynthetic process;aromatic amino acid family metabolic process;aromatic compound biosynthetic process;biosynthetic process;carboxylic acid biosynthetic process;carboxylic acid metabolic process;cellular amine metabolic process;cellular amino acid biosynthetic process;cellular amino acid metabolic process;cellular aro…
K4CN87	Phosphoacetylglucosamine mutase OS=Solanum lycopersicum PE=3 SV=1	carbohydrate metabolic process;cellular macromolecule metabolic process;cellular metabolic process;cellular nitrogen compound metabolic process;cellular process;cellular response to stimulus;cellular response to stress;DNA metabolic process;DNA repair;macromolecule metabolic process;metabolic process;nitrogen compound metabolic process;nucleic acid metabolic process;nucleobase-containing compound…
K4C1V6	Phosphoinositide phospholipase C OS=Solanum lycopersicum PE=4 SV=1	biological regulation;catabolic process;cellular process;cellular response to stimulus;intracellular signal transduction;lipid catabolic process;lipid metabolic process;metabolic process;primary metabolic process;regulation of biological process;regulation of cellular process;response to stimulus;signal transduction
Q9SDZ6	Phospholipase D alpha (Fragment) OS=Solanum lycopersicum PE=2 SV=1	alcohol metabolic process;amine metabolic process;cellular amine metabolic process;cellular biogenic amine metabolic process;cellular lipid metabolic process;cellular metabolic process;cellular nitrogen compound metabolic process;cellular process;ethanolamine-containing compound metabolic process;glycerolipid metabolic process;glycerophospholipid metabolic process;lipid metabolic process;metaboli…
K4CLQ6	Phospholipase D OS=Solanum lycopersicum PE=3 SV=1	alcohol metabolic process;amine metabolic process;catabolic process;cellular amine metabolic process;cellular biogenic amine metabolic process;cellular lipid metabolic process;cellular metabolic process;cellular nitrogen compound metabolic process;cellular process;ethanolamine-containing compound metabolic process;glycerolipid metabolic process;glycerophospholipid metabolic process;lipid cataboli…
K4BAK2	Phospholipase D OS=Solanum lycopersicum PE=3 SV=1	alcohol metabolic process;amine metabolic process;catabolic process;cellular amine metabolic process;cellular biogenic amine metabolic process;cellular lipid metabolic process;cellular metabolic process;cellular nitrogen compound metabolic process;cellular process;ethanolamine-containing compound metabolic process;glycerolipid metabolic process;glycerophospholipid metabolic process;lipid cataboli…
K4CMY9	Phosphoribulokinase OS=Solanum lycopersicum PE=3 SV=1	alcohol catabolic process;alcohol metabolic process;amine biosynthetic process;amine metabolic process;anatomical structure morphogenesis;aromatic compound biosynthetic process;biological regulation;biosynthetic process;carbohydrate catabolic process;carbohydrate metabolic process;carboxylic acid biosynthetic process;carboxylic acid metabolic process;catabolic process;cellular amine metabolic pro…
K4BDP2	Phosphorus transporter OS=Solanum lycopersicum PE=2 SV=1	alcohol catabolic process;alcohol metabolic process;carbohydrate catabolic process;carbohydrate metabolic process;catabolic process;cellular carbohydrate catabolic process;cellular carbohydrate metabolic process;cellular metabolic process;cellular nitrogen compound metabolic process;cellular process;coenzyme metabolic process;cofactor metabolic process;establishment of localization;glucose catabo…
Q2MI49	Photosystem I iron-sulfur center OS=Solanum lycopersicum GN=psaC PE=3 SV=1	cellular metabolic process;cellular process;electron transport chain;generation of precursor metabolites and energy;metabolic process;oxidation-reduction process;photosynthetic electron transport chain;photosynthetic electron transport in photosystem I
Q40163	Photosystem II 10 kDa polypeptide, chloroplastic OS=Solanum lycopersicum GN=PSBR PE=2 SV=1	cellular metabolic process;cellular process;metabolic process;photosynthesis
P54773	Photosystem II 22 kDa protein, chloroplastic OS=Solanum lycopersicum GN=PSBS PE=3 SV=1	amine biosynthetic process;amine metabolic process;anatomical structure morphogenesis;biological regulation;biosynthetic process;carbohydrate biosynthetic process;carbohydrate metabolic process;carboxylic acid biosynthetic process;carboxylic acid metabolic process;cellular amine metabolic process;cellular amino acid biosynthetic process;cellular amino acid metabolic process;cellular biosynthetic …
Q2MIA4	Photosystem II CP43 reaction center protein OS=Solanum lycopersicum GN=psbC PE=3 SV=1	cellular macromolecule metabolic process;cellular metabolic process;cellular process;cellular protein metabolic process;electron transport chain;generation of precursor metabolites and energy;macromolecule metabolic process;macromolecule modification;metabolic process;oxidation-reduction process;photosynthetic electron transport chain;photosynthetic electron transport in photosystem II;primary me…
Q2MI75	Photosystem II CP47 reaction center protein OS=Solanum lycopersicum GN=psbB PE=3 SV=1	cellular macromolecule metabolic process;cellular metabolic process;cellular process;cellular protein metabolic process;electron transport chain;generation of precursor metabolites and energy;macromolecule metabolic process;macromolecule modification;metabolic process;oxidation-reduction process;photosynthetic electron transport chain;primary metabolic process;protein metabolic process;protein mo…
Q2MIA5	Photosystem II D2 protein OS=Solanum lycopersicum GN=psbD PE=3 SV=1	cellular macromolecule metabolic process;cellular metabolic process;cellular process;cellular protein metabolic process;electron transport chain;generation of precursor metabolites and energy;macromolecule metabolic process;macromolecule modification;metabolic process;oxidation-reduction process;photosynthetic electron transport chain;photosynthetic electron transport in photosystem II;primary me…
Q2MIC0	Photosystem II protein D1 OS=Solanum lycopersicum GN=psbA PE=3 SV=1	cellular macromolecule metabolic process;cellular metabolic process;cellular process;cellular protein metabolic process;electron transport chain;generation of precursor metabolites and energy;macromolecule metabolic process;macromolecule modification;metabolic process;oxidation-reduction process;photosynthetic electron transport chain;photosynthetic electron transport in photosystem II;primary me…
Q2MI72	Photosystem II reaction center protein H OS=Solanum lycopersicum GN=psbH PE=3 SV=1	biological regulation;cellular metabolic process;cellular process;metabolic process;photosynthesis;posttranscriptional regulation of gene expression;protein stabilization;regulation of biological process;regulation of biological quality;regulation of gene expression;regulation of macromolecule metabolic process;regulation of metabolic process;regulation of protein stability
K4CU78	Photosystem II reaction center Psb28 protein OS=Solanum lycopersicum PE=3 SV=1	cellular metabolic process;cellular process;metabolic process;photosynthesis
P22180	Plasma membrane ATPase 1 OS=Solanum lycopersicum GN=LHA1 PE=2 SV=1	ATP biosynthetic process;ATP metabolic process;biosynthetic process;cellular biosynthetic process;cellular metabolic process;cellular nitrogen compound biosynthetic process;cellular nitrogen compound metabolic process;cellular process;heterocycle biosynthetic process;heterocycle metabolic process;metabolic process;nitrogen compound metabolic process;nucleobase-containing compound biosynthetic pro…
Q9SPD5	Plasma membrane ATPase OS=Solanum lycopersicum GN=LHA2 PE=2 SV=1	ATP biosynthetic process;ATP metabolic process;biosynthetic process;cellular biosynthetic process;cellular metabolic process;cellular nitrogen compound biosynthetic process;cellular nitrogen compound metabolic process;cellular process;heterocycle biosynthetic process;heterocycle metabolic process;metabolic process;nitrogen compound metabolic process;nucleobase-containing compound biosynthetic pro…
K4CCJ2	Plasma membrane ATPase OS=Solanum lycopersicum PE=3 SV=1	ATP biosynthetic process;ATP metabolic process;biosynthetic process;cellular biosynthetic process;cellular metabolic process;cellular nitrogen compound biosynthetic process;cellular nitrogen compound metabolic process;cellular process;heterocycle biosynthetic process;heterocycle metabolic process;metabolic process;nitrogen compound metabolic process;nucleobase-containing compound biosynthetic pro…
K4DFV3	Plasmamembrane intrinsic protein 13 OS=Solanum lycopersicum GN=PIP1;3 PE=2 SV=1
K4B428	Plasmamembrane intrinsic protein 28 OS=Solanum lycopersicum GN=PIP2;8 PE=2 SV=1
K4D1F3	Plasmamembrane intrinsic protein 29 OS=Solanum lycopersicum GN=PIP2;9 PE=2 SV=1
C6K8M2	Plastid isopentenyl diphosphate isomerase OS=Solanum lycopersicum GN=IPI PE=2 SV=1	biosynthetic process;cellular biosynthetic process;cellular lipid metabolic process;cellular metabolic process;cellular process;isoprenoid biosynthetic process;isoprenoid metabolic process;lipid biosynthetic process;lipid metabolic process;metabolic process;primary metabolic process
Q0ZPA3	Plastid lipid associated protein CHRC OS=Solanum lycopersicum GN=ChrC PE=2 SV=1
K4BBC4	Plastidic glucose transporter 1 OS=Solanum lycopersicum GN=pGlcT1 PE=2 SV=1	carbohydrate transport;establishment of localization;organic substance transport;transport
P17340	Plastocyanin, chloroplastic OS=Solanum lycopersicum GN=PETE PE=2 SV=1	metabolic process;oxidation-reduction process
K4C5G3	Potassium transporter OS=Solanum lycopersicum PE=3 SV=1	amine biosynthetic process;amine metabolic process;aspartate family amino acid biosynthetic process;aspartate family amino acid metabolic process;biological regulation;biosynthetic process;carboxylic acid biosynthetic process;carboxylic acid metabolic process;cellular amine metabolic process;cellular amino acid biosynthetic process;cellular amino acid metabolic process;cellular biosynthetic proce…
K4DDB9	Potassium transporter OS=Solanum lycopersicum PE=3 SV=1
K4C5K1	PRA1 family protein OS=Solanum lycopersicum PE=3 SV=1	cellular process;establishment of localization;transport;vesicle-mediated transport
K4BMU5	PRA1 family protein OS=Solanum lycopersicum PE=3 SV=1	cellular process;establishment of localization;transport;vesicle-mediated transport
Q08451	Probable aquaporin PIP-type pTOM75 OS=Solanum lycopersicum PE=2 SV=1
Q8VWR0	Profilin OS=Solanum lycopersicum PE=2 SV=1
Q8H0Q1	Proliferating cell nuclear antigen OS=Solanum lycopersicum GN=pcna PE=2 SV=1	biological regulation;biosynthetic process;cellular biosynthetic process;cellular macromolecule biosynthetic process;cellular macromolecule metabolic process;cellular metabolic process;cellular nitrogen compound metabolic process;cellular process;DNA metabolic process;DNA replication;macromolecule biosynthetic process;macromolecule metabolic process;metabolic process;nitrogen compound metabolic p…
K4D899	Proline iminopeptidase OS=Solanum lycopersicum PE=3 SV=1
K4CXX8	Proteasome subunit alpha type OS=Solanum lycopersicum PE=3 SV=1	catabolic process;cellular catabolic process;cellular macromolecule catabolic process;cellular macromolecule metabolic process;cellular metabolic process;cellular process;macromolecule catabolic process;macromolecule metabolic process;metabolic process;modification-dependent macromolecule catabolic process;modification-dependent protein catabolic process;primary metabolic process;protein metaboli…
K4CG47	Proteasome subunit alpha type OS=Solanum lycopersicum PE=3 SV=1	catabolic process;cellular catabolic process;cellular macromolecule catabolic process;cellular macromolecule metabolic process;cellular metabolic process;cellular process;macromolecule catabolic process;macromolecule metabolic process;metabolic process;modification-dependent macromolecule catabolic process;modification-dependent protein catabolic process;primary metabolic process;protein metaboli…
K4B407	Proteasome subunit alpha type OS=Solanum lycopersicum PE=3 SV=1	catabolic process;cellular catabolic process;cellular macromolecule catabolic process;cellular macromolecule metabolic process;cellular metabolic process;cellular process;macromolecule catabolic process;macromolecule metabolic process;metabolic process;modification-dependent macromolecule catabolic process;modification-dependent protein catabolic process;primary metabolic process;protein metaboli…
K4D300	Proteasome subunit alpha type OS=Solanum lycopersicum PE=3 SV=1	catabolic process;cellular catabolic process;cellular macromolecule catabolic process;cellular macromolecule metabolic process;cellular metabolic process;cellular process;macromolecule catabolic process;macromolecule metabolic process;metabolic process;modification-dependent macromolecule catabolic process;modification-dependent protein catabolic process;primary metabolic process;protein metaboli…
K4DC02	Proteasome subunit alpha type OS=Solanum lycopersicum PE=3 SV=1	catabolic process;cellular catabolic process;cellular macromolecule catabolic process;cellular macromolecule metabolic process;cellular metabolic process;cellular process;macromolecule catabolic process;macromolecule metabolic process;metabolic process;modification-dependent macromolecule catabolic process;modification-dependent protein catabolic process;primary metabolic process;protein metaboli…
K4CJH4	Proteasome subunit alpha type OS=Solanum lycopersicum PE=3 SV=1	catabolic process;cellular catabolic process;cellular macromolecule catabolic process;cellular macromolecule metabolic process;cellular metabolic process;cellular process;macromolecule catabolic process;macromolecule metabolic process;metabolic process;modification-dependent macromolecule catabolic process;modification-dependent protein catabolic process;primary metabolic process;protein metaboli…
K4B832	Proteasome subunit alpha type OS=Solanum lycopersicum PE=3 SV=1	catabolic process;cellular catabolic process;cellular macromolecule catabolic process;cellular macromolecule metabolic process;cellular metabolic process;cellular process;macromolecule catabolic process;macromolecule metabolic process;metabolic process;modification-dependent macromolecule catabolic process;modification-dependent protein catabolic process;primary metabolic process;protein metaboli…
K4D245	Proteasome subunit alpha type OS=Solanum lycopersicum PE=3 SV=1	catabolic process;cellular catabolic process;cellular macromolecule catabolic process;cellular macromolecule metabolic process;cellular metabolic process;cellular process;macromolecule catabolic process;macromolecule metabolic process;metabolic process;modification-dependent macromolecule catabolic process;modification-dependent protein catabolic process;primary metabolic process;protein metaboli…
K4DA71	Proteasome subunit beta OS=Solanum lycopersicum PE=3 SV=1	alcohol biosynthetic process;alcohol catabolic process;alcohol metabolic process;biosynthetic process;carbohydrate biosynthetic process;carbohydrate catabolic process;carbohydrate metabolic process;carboxylic acid catabolic process;carboxylic acid metabolic process;catabolic process;cellular biosynthetic process;cellular carbohydrate biosynthetic process;cellular carbohydrate catabolic process;ce…
K4BB06	Proteasome subunit beta type OS=Solanum lycopersicum GN=26S beta subunit PE=3 SV=1	alcohol biosynthetic process;alcohol catabolic process;alcohol metabolic process;biosynthetic process;carbohydrate biosynthetic process;carbohydrate catabolic process;carbohydrate metabolic process;carboxylic acid catabolic process;carboxylic acid metabolic process;catabolic process;cellular biosynthetic process;cellular carbohydrate biosynthetic process;cellular carbohydrate catabolic process;ce…
K4CCD7	Proteasome subunit beta type OS=Solanum lycopersicum PE=3 SV=1	alcohol catabolic process;alcohol metabolic process;biological regulation;carbohydrate catabolic process;carbohydrate metabolic process;carboxylic acid catabolic process;carboxylic acid metabolic process;catabolic process;cellular carbohydrate catabolic process;cellular carbohydrate metabolic process;cellular catabolic process;cellular component assembly;cellular component assembly at cellular le…
K4BP97	Proteasome subunit beta type OS=Solanum lycopersicum PE=3 SV=1	macromolecule metabolic process;metabolic process;primary metabolic process;protein metabolic process;proteolysis;proteolysis involved in cellular protein catabolic process
K4BYA3	Proteasome subunit beta type OS=Solanum lycopersicum PE=3 SV=1	macromolecule metabolic process;metabolic process;primary metabolic process;protein metabolic process;proteolysis;proteolysis involved in cellular protein catabolic process
K4C2U0	Proteasome subunit beta type OS=Solanum lycopersicum PE=3 SV=1	macromolecule metabolic process;metabolic process;primary metabolic process;protein metabolic process;proteolysis;proteolysis involved in cellular protein catabolic process
K4CI86	Protein arginine N-methyltransferase OS=Solanum lycopersicum PE=3 SV=1	anatomical structure arrangement;anatomical structure formation involved in morphogenesis;biological regulation;biosynthetic process;carbohydrate mediated signaling;cell differentiation;cellular biosynthetic process;cellular component organization;cellular component organization at cellular level;cellular component organization or biogenesis;cellular component organization or biogenesis at cellul…
K4BRS2	Protein disulfide-isomerase OS=Solanum lycopersicum PE=3 SV=1	biological regulation;cell redox homeostasis;cellular homeostasis;cellular process;defense response;defense response, incompatible interaction;homeostatic process;immune response;immune system process;innate immune response;multi-organism process;regulation of biological process;regulation of biological quality;regulation of cellular process;response to abiotic stimulus;response to biotic stimulu…
K4C2W4	Protein disulfide-isomerase OS=Solanum lycopersicum PE=3 SV=1	biological regulation;cell redox homeostasis;cellular homeostasis;cellular process;homeostatic process;regulation of biological process;regulation of biological quality;regulation of cellular process
K4C376	Protein disulfide-isomerase OS=Solanum lycopersicum PE=3 SV=1	biological regulation;cell redox homeostasis;cellular homeostasis;cellular process;homeostatic process;regulation of biological process;regulation of biological quality;regulation of cellular process
K4C6L0	Protein disulfide-isomerase OS=Solanum lycopersicum PE=3 SV=1	biological regulation;cell redox homeostasis;cellular homeostasis;cellular process;homeostatic process;regulation of biological process;regulation of biological quality;regulation of cellular process
K4D815	Protein phosphatase methylesterase 1 OS=Solanum lycopersicum PE=3 SV=1	amine biosynthetic process;amine metabolic process;aspartate family amino acid biosynthetic process;aspartate family amino acid metabolic process;biosynthetic process;carboxylic acid biosynthetic process;carboxylic acid metabolic process;cellular amine metabolic process;cellular amino acid biosynthetic process;cellular amino acid metabolic process;cellular biosynthetic process;cellular ketone met…
K4BMV8	Protein ROOT HAIR DEFECTIVE 3 homolog OS=Solanum lycopersicum PE=3 SV=1
Q2MI42	Protein TIC 214 OS=Solanum lycopersicum GN=TIC214 PE=3 SV=1	establishment of localization;establishment of protein localization;protein transport;transport
K4D4B5	Protein translocase subunit SecA OS=Solanum lycopersicum PE=3 SV=1	establishment of localization;establishment of localization in cell;establishment of protein localization;intracellular protein transport;intracellular transport;protein import;protein targeting;protein transport;transport
Q93X44	Protein tyrosine phosphatase OS=Solanum lycopersicum GN=ptpkis1 PE=2 SV=1	carbohydrate metabolic process;cellular carbohydrate metabolic process;cellular glucan metabolic process;cellular macromolecule metabolic process;cellular metabolic process;cellular polysaccharide metabolic process;cellular process;cellular protein metabolic process;circadian rhythm;dephosphorylation;glucan metabolic process;macromolecule metabolic process;macromolecule modification;metabolic pro…
P61242	Protein Ycf2 OS=Solanum lycopersicum GN=ycf2-A PE=2 SV=2
K4B0S7	Protein YIPF OS=Solanum lycopersicum PE=3 SV=1
K4BDT2	Protoporphyrinogen oxidase OS=Solanum lycopersicum PE=3 SV=1	anatomical structure development;auxin biosynthetic process;auxin metabolic process;biological regulation;biosynthetic process;cellular biosynthetic process;cellular metabolic process;cellular nitrogen compound biosynthetic process;cellular nitrogen compound metabolic process;cellular process;cofactor biosynthetic process;cofactor metabolic process;cotyledon development;developmental process;deve…
K4BXU9	Purple acid phosphatase OS=Solanum lycopersicum PE=3 SV=1	amine catabolic process;amine metabolic process;aromatic amino acid family catabolic process;aromatic amino acid family metabolic process;aromatic compound biosynthetic process;aromatic compound catabolic process;auxin biosynthetic process;auxin metabolic process;biological regulation;biosynthetic process;carboxylic acid biosynthetic process;carboxylic acid catabolic process;carboxylic acid metab…
K4CBN7	Purple acid phosphatase OS=Solanum lycopersicum PE=3 SV=1
K4CBX5	Purple acid phosphatase OS=Solanum lycopersicum PE=3 SV=1
K4CPW9	Purple acid phosphatase OS=Solanum lycopersicum PE=3 SV=1
Q1M319	Putative beta-glycosidase OS=Solanum lycopersicum GN=sfr2 PE=2 SV=1	carbohydrate metabolic process;metabolic process;primary metabolic process
Q8H6B5	Putative dehydrogenase OS=Solanum lycopersicum GN=PYD1A PE=2 SV=1	biosynthetic process;cellular biosynthetic process;cellular metabolic process;cellular nitrogen compound biosynthetic process;cellular nitrogen compound metabolic process;cellular process;heterocycle biosynthetic process;heterocycle metabolic process;metabolic process;nitrogen compound metabolic process;nucleobase-containing compound biosynthetic process;nucleobase-containing compound metabolic p…
Q84LQ3	Putative FtsH protease OS=Solanum lycopersicum PE=2 SV=1
Q9FT22	Putative glutathione S-transferase T2 OS=Solanum lycopersicum PE=2 SV=1
Q9FT21	Putative glutathione S-transferase T3 OS=Solanum lycopersicum PE=2 SV=1
Q9FT20	Putative glutathione S-transferase T4 OS=Solanum lycopersicum PE=2 SV=1
Q9LKW2	Putative uncharacterized protein OS=Solanum lycopersicum PE=2 SV=1	cellular component organization;cellular component organization at cellular level;cellular component organization or biogenesis;cellular component organization or biogenesis at cellular level;cellular process;organelle fission;organelle organization;peroxisome fission
Q40129	Putative uncharacterized protein OS=Solanum lycopersicum PE=2 SV=1
Q40131	Putative uncharacterized protein OS=Solanum lycopersicum PE=2 SV=1
D6C447	Putative uncharacterized protein OS=Solanum lycopersicum PE=2 SV=1
Q8SA58	Putative uncoupling protein OS=Solanum lycopersicum PE=2 SV=1	alcohol catabolic process;alcohol metabolic process;biosynthetic process;carbohydrate catabolic process;carbohydrate metabolic process;catabolic process;cellular biosynthetic process;cellular carbohydrate catabolic process;cellular carbohydrate metabolic process;cellular metabolic compound salvage;cellular metabolic process;cellular process;establishment of localization;establishment of localizat…
K4DH49	Pyrophosphate--fructose 6-phosphate 1-phosphotransferase subunit alpha OS=Solanum lycopersicum GN=PFP-ALPHA PE=3 SV=1	alcohol catabolic process;alcohol metabolic process;carbohydrate catabolic process;carbohydrate metabolic process;catabolic process;cellular carbohydrate catabolic process;cellular carbohydrate metabolic process;cellular metabolic process;cellular process;generation of precursor metabolites and energy;glucose catabolic process;glucose metabolic process;glycolysis;hexose catabolic process;hexose m…
K4CN78	Pyruvate kinase OS=Solanum lycopersicum PE=3 SV=1	alcohol catabolic process;alcohol metabolic process;biosynthetic process;carbohydrate catabolic process;carbohydrate metabolic process;carboxylic acid biosynthetic process;carboxylic acid metabolic process;catabolic process;cellular biosynthetic process;cellular carbohydrate catabolic process;cellular carbohydrate metabolic process;cellular ketone metabolic process;cellular lipid metabolic proces…
K4BEK3	Pyruvate kinase OS=Solanum lycopersicum PE=3 SV=1	alcohol catabolic process;alcohol metabolic process;biosynthetic process;carbohydrate catabolic process;carbohydrate metabolic process;carboxylic acid biosynthetic process;carboxylic acid metabolic process;catabolic process;cellular biosynthetic process;cellular carbohydrate catabolic process;cellular carbohydrate metabolic process;cellular ketone metabolic process;cellular lipid metabolic proces…
K4CQR9	Pyruvate kinase OS=Solanum lycopersicum PE=3 SV=1	alcohol catabolic process;alcohol metabolic process;carbohydrate catabolic process;carbohydrate metabolic process;catabolic process;cellular carbohydrate catabolic process;cellular carbohydrate metabolic process;cellular metabolic process;cellular process;generation of precursor metabolites and energy;glucose catabolic process;glucose metabolic process;glycolysis;hexose catabolic process;hexose m…
K4BP30	Pyruvate kinase OS=Solanum lycopersicum PE=3 SV=1	alcohol catabolic process;alcohol metabolic process;carbohydrate catabolic process;carbohydrate metabolic process;catabolic process;cellular carbohydrate catabolic process;cellular carbohydrate metabolic process;cellular metabolic process;cellular process;generation of precursor metabolites and energy;glucose catabolic process;glucose metabolic process;glycolysis;hexose catabolic process;hexose m…
K4D3F8	Pyruvate kinase OS=Solanum lycopersicum PE=3 SV=1	alcohol catabolic process;alcohol metabolic process;carbohydrate catabolic process;carbohydrate metabolic process;catabolic process;cellular carbohydrate catabolic process;cellular carbohydrate metabolic process;cellular metabolic process;cellular process;generation of precursor metabolites and energy;glucose catabolic process;glucose metabolic process;glycolysis;hexose catabolic process;hexose m…
K4D530	Pyruvate kinase OS=Solanum lycopersicum PE=3 SV=1	alcohol catabolic process;alcohol metabolic process;carbohydrate catabolic process;carbohydrate metabolic process;catabolic process;cellular carbohydrate catabolic process;cellular carbohydrate metabolic process;cellular metabolic process;cellular process;generation of precursor metabolites and energy;glucose catabolic process;glucose metabolic process;glycolysis;hexose catabolic process;hexose m…
K4AVE6	Pyruvate kinase OS=Solanum lycopersicum PE=3 SV=1	alcohol catabolic process;alcohol metabolic process;carbohydrate catabolic process;carbohydrate metabolic process;catabolic process;cellular carbohydrate catabolic process;cellular carbohydrate metabolic process;cellular metabolic process;cellular process;generation of precursor metabolites and energy;glucose catabolic process;glucose metabolic process;glycolysis;hexose catabolic process;hexose m…
Q6DUX2	Regulator of gene silencing OS=Solanum lycopersicum PE=2 SV=1
Q9XEX8	Remorin 1 OS=Solanum lycopersicum GN=rem-1 PE=2 SV=1
Q9XEX9	Remorin 2 OS=Solanum lycopersicum GN=rem-2 PE=2 SV=1
K4B3I4	Response to dessication 2 OS=Solanum lycopersicum GN=Rd2 PE=2 SV=1	biosynthetic process;cell communication;cellular biosynthetic process;cellular lipid metabolic process;cellular metabolic process;cellular process;cellular response to chemical stimulus;cellular response to external stimulus;cellular response to extracellular stimulus;cellular response to nutrient levels;cellular response to phosphate starvation;cellular response to starvation;cellular response t…
K4BEJ6	Reticulon-like protein OS=Solanum lycopersicum PE=4 SV=1
K4CPG9	Reticulon-like protein OS=Solanum lycopersicum PE=4 SV=1
K4DBG6	Reticulon-like protein OS=Solanum lycopersicum PE=4 SV=1
K4C793	Ribosomal protein L15 OS=Solanum lycopersicum PE=3 SV=1	biosynthetic process;cellular biosynthetic process;cellular macromolecule biosynthetic process;cellular macromolecule metabolic process;cellular metabolic process;cellular process;cellular protein metabolic process;macromolecule biosynthetic process;macromolecule metabolic process;metabolic process;primary metabolic process;protein metabolic process;translation
K4BP02	Ribosomal protein L15 OS=Solanum lycopersicum PE=3 SV=1	biosynthetic process;cellular biosynthetic process;cellular macromolecule biosynthetic process;cellular macromolecule metabolic process;cellular metabolic process;cellular process;cellular protein metabolic process;macromolecule biosynthetic process;macromolecule metabolic process;metabolic process;primary metabolic process;protein metabolic process;translation
K4C3V1	Ribosomal protein L19 OS=Solanum lycopersicum PE=3 SV=1	biosynthetic process;cellular biosynthetic process;cellular macromolecule biosynthetic process;cellular macromolecule metabolic process;cellular metabolic process;cellular process;cellular protein metabolic process;macromolecule biosynthetic process;macromolecule metabolic process;metabolic process;primary metabolic process;protein metabolic process;translation
Q6SKP4	Ribosomal protein L3 OS=Solanum lycopersicum GN=RPL3 PE=2 SV=1	biosynthetic process;cellular biosynthetic process;cellular macromolecule biosynthetic process;cellular macromolecule metabolic process;cellular metabolic process;cellular process;cellular protein metabolic process;macromolecule biosynthetic process;macromolecule metabolic process;metabolic process;primary metabolic process;protein metabolic process;translation
K4AYG3	Ribosomal protein OS=Solanum lycopersicum PE=3 SV=1	alcohol catabolic process;alcohol metabolic process;amine biosynthetic process;amine metabolic process;aromatic amino acid family biosynthetic process;aromatic amino acid family metabolic process;aromatic compound biosynthetic process;biosynthetic process;carbohydrate catabolic process;carbohydrate metabolic process;carboxylic acid biosynthetic process;carboxylic acid metabolic process;catabolic …
K4ATE8	Ribosomal protein OS=Solanum lycopersicum PE=3 SV=1	biosynthetic process;cellular biosynthetic process;cellular macromolecule biosynthetic process;cellular macromolecule metabolic process;cellular metabolic process;cellular process;cellular protein metabolic process;macromolecule biosynthetic process;macromolecule metabolic process;metabolic process;primary metabolic process;protein metabolic process;translation
K4DA00	Ribosomal protein OS=Solanum lycopersicum PE=3 SV=1	biosynthetic process;cellular biosynthetic process;cellular macromolecule biosynthetic process;cellular macromolecule metabolic process;cellular metabolic process;cellular process;cellular protein metabolic process;macromolecule biosynthetic process;macromolecule metabolic process;metabolic process;primary metabolic process;protein metabolic process;translation
P27065	Ribulose bisphosphate carboxylase large chain OS=Solanum lycopersicum GN=rbcL PE=1 SV=4	biosynthetic process;carbohydrate biosynthetic process;carbohydrate metabolic process;cellular biosynthetic process;cellular metabolic compound salvage;cellular metabolic process;cellular process;metabolic process;photorespiration;photosynthesis, dark reaction;primary metabolic process;reductive pentose-phosphate cycle
P08706	Ribulose bisphosphate carboxylase small chain 1, chloroplastic OS=Solanum lycopersicum GN=RBCS-1 PE=2 SV=2	biosynthetic process;carbohydrate biosynthetic process;carbohydrate metabolic process;cellular biosynthetic process;cellular metabolic compound salvage;cellular metabolic process;cellular process;metabolic process;photorespiration;photosynthesis, dark reaction;primary metabolic process;reductive pentose-phosphate cycle
P07179	Ribulose bisphosphate carboxylase small chain 2A, chloroplastic OS=Solanum lycopersicum GN=RBCS-2A PE=2 SV=2	biosynthetic process;carbohydrate biosynthetic process;carbohydrate metabolic process;cellular biosynthetic process;cellular metabolic compound salvage;cellular metabolic process;cellular process;metabolic process;photorespiration;photosynthesis, dark reaction;primary metabolic process;reductive pentose-phosphate cycle
K4BVY4	RING-type E3 ubiquitin transferase OS=Solanum lycopersicum PE=4 SV=1
K4AU60	RING-type E3 ubiquitin transferase OS=Solanum lycopersicum PE=4 SV=1
K4C7H6	RNA-binding protein 8A OS=Solanum lycopersicum GN=RBM8 PE=2 SV=1	cellular macromolecule metabolic process;cellular metabolic process;cellular nitrogen compound metabolic process;cellular process;macromolecule metabolic process;metabolic process;nitrogen compound metabolic process;nucleic acid metabolic process;nucleobase-containing compound metabolic process;primary metabolic process;RNA metabolic process;RNA processing
K4DA93	RuvB-like helicase OS=Solanum lycopersicum PE=3 SV=1
K4BFH8	RuvB-like helicase OS=Solanum lycopersicum PE=3 SV=1
P43282	S-adenosylmethionine synthase 3 OS=Solanum lycopersicum GN=SAM3 PE=2 SV=1	amine biosynthetic process;amine metabolic process;biosynthetic process;carboxylic acid biosynthetic process;carboxylic acid metabolic process;cellular amine metabolic process;cellular amino acid biosynthetic process;cellular amino acid metabolic process;cellular biosynthetic process;cellular ketone metabolic process;cellular metabolic process;cellular modified amino acid biosynthetic process;cel…
K4BQD6	S-formylglutathione hydrolase OS=Solanum lycopersicum PE=3 SV=1	aldehyde catabolic process;catabolic process;cellular aldehyde metabolic process;cellular catabolic process;cellular metabolic process;cellular process;formaldehyde catabolic process;formaldehyde metabolic process;metabolic process;small molecule catabolic process;small molecule metabolic process
Q9ZS44	SBT4B protein OS=Solanum lycopersicum GN=sbt4b PE=4 SV=1
K4CY94	Secretory carrier-associated membrane protein OS=Solanum lycopersicum PE=3 SV=1	establishment of localization;establishment of protein localization;protein transport;transport
K4BCV4	Serine hydroxymethyltransferase OS=Solanum lycopersicum PE=3 SV=1	amine metabolic process;aromatic compound biosynthetic process;biosynthetic process;carboxylic acid biosynthetic process;carboxylic acid metabolic process;cell death;cellular amine metabolic process;cellular amino acid metabolic process;cellular aromatic compound metabolic process;cellular biosynthetic process;cellular ketone metabolic process;cellular metabolic compound salvage;cellular metaboli…
K4BUB7	Serine hydroxymethyltransferase OS=Solanum lycopersicum PE=3 SV=1	amine metabolic process;carboxylic acid metabolic process;cellular amine metabolic process;cellular amino acid metabolic process;cellular aromatic compound metabolic process;cellular ketone metabolic process;cellular metabolic process;cellular nitrogen compound metabolic process;cellular process;coenzyme metabolic process;cofactor metabolic process;folic acid-containing compound metabolic process…
K4B1X5	Serine hydroxymethyltransferase OS=Solanum lycopersicum PE=3 SV=1	amine metabolic process;carboxylic acid metabolic process;cellular amine metabolic process;cellular amino acid metabolic process;cellular aromatic compound metabolic process;cellular ketone metabolic process;cellular metabolic process;cellular nitrogen compound metabolic process;cellular process;coenzyme metabolic process;cofactor metabolic process;folic acid-containing compound metabolic process…
K4C261	Serine hydroxymethyltransferase OS=Solanum lycopersicum PE=3 SV=1	amine metabolic process;carboxylic acid metabolic process;cellular amine metabolic process;cellular amino acid metabolic process;cellular aromatic compound metabolic process;cellular ketone metabolic process;cellular metabolic process;cellular nitrogen compound metabolic process;cellular process;coenzyme metabolic process;cofactor metabolic process;folic acid-containing compound metabolic process…
K4DHM2	Serine hydroxymethyltransferase OS=Solanum lycopersicum PE=3 SV=1	amine metabolic process;carboxylic acid metabolic process;cellular amine metabolic process;cellular amino acid metabolic process;cellular aromatic compound metabolic process;cellular ketone metabolic process;cellular metabolic process;cellular nitrogen compound metabolic process;cellular process;coenzyme metabolic process;cofactor metabolic process;folic acid-containing compound metabolic process…
Q8RY07	Serine/threonine protein kinase pk23 OS=Solanum lycopersicum PE=2 SV=1
K4C6Y4	Serine/threonine-protein phosphatase 2A 55 kDa regulatory subunit B OS=Solanum lycopersicum PE=3 SV=1	biological regulation;cellular process;cellular response to stimulus;regulation of biological process;regulation of cellular process;response to stimulus;signal transduction
K4CV09	Serine/threonine-protein phosphatase OS=Solanum lycopersicum PE=3 SV=1	biological regulation;brassinosteroid mediated signaling pathway;cellular process;cellular response to brassinosteroid stimulus;cellular response to chemical stimulus;cellular response to endogenous stimulus;cellular response to hormone stimulus;cellular response to organic substance;cellular response to steroid hormone stimulus;cellular response to stimulus;hormone-mediated signaling pathway;reg…
K4AXB1	Serine/threonine-protein phosphatase OS=Solanum lycopersicum PE=3 SV=1
K4BWI5	Serine/threonine-protein phosphatase OS=Solanum lycopersicum PE=3 SV=1
K4C8T6	Serine/threonine-protein phosphatase OS=Solanum lycopersicum PE=3 SV=1
K4B120	Serine/threonine-protein phosphatase OS=Solanum lycopersicum PE=3 SV=1
K4AV84	Serine/threonine-protein phosphatase OS=Solanum lycopersicum PE=3 SV=1
K4DBJ1	Signal peptidase I OS=Solanum lycopersicum PE=3 SV=1	cellular macromolecule metabolic process;cellular metabolic process;cellular process;cellular protein metabolic process;macromolecule metabolic process;metabolic process;peptide metabolic process;primary metabolic process;protein maturation;protein metabolic process;protein processing;signal peptide processing
K4DI03	Signal recognition particle 9 kDa protein OS=Solanum lycopersicum PE=3 SV=1	biological regulation;cotranslational protein targeting to membrane;establishment of localization;establishment of localization in cell;establishment of protein localization;establishment of protein localization in endoplasmic reticulum;establishment of protein localization to organelle;intracellular protein transport;intracellular transport;negative regulation of biological process;negative regu…
K4B6G9	Signal recognition particle subunit SRP68 OS=Solanum lycopersicum PE=3 SV=1	cotranslational protein targeting to membrane;establishment of localization;establishment of localization in cell;establishment of protein localization;establishment of protein localization in endoplasmic reticulum;establishment of protein localization to organelle;intracellular protein transport;intracellular transport;protein targeting;protein targeting to ER;protein targeting to membrane;prote…
K4D938	Signal recognition particle subunit SRP72 OS=Solanum lycopersicum PE=3 SV=1	cotranslational protein targeting to membrane;establishment of localization;establishment of localization in cell;establishment of protein localization;establishment of protein localization in endoplasmic reticulum;establishment of protein localization to organelle;intracellular protein transport;intracellular transport;protein targeting;protein targeting to ER;protein targeting to membrane;prote…
Q41339	Small GTP-binding protein OS=Solanum lycopersicum GN=LeRab1B PE=2 SV=1	biological regulation;cellular process;cellular response to stimulus;ER to Golgi vesicle-mediated transport;establishment of localization;establishment of localization in cell;establishment of protein localization;Golgi vesicle transport;intracellular signal transduction;intracellular transport;protein transport;regulation of biological process;regulation of cellular process;response to stimulus;…
Q41340	Small GTP-binding protein OS=Solanum lycopersicum GN=LeRab1C PE=2 SV=1	biological regulation;cellular process;cellular response to stimulus;establishment of localization;establishment of protein localization;intracellular signal transduction;protein transport;regulation of biological process;regulation of cellular process;response to stimulus;signal transduction;small GTPase mediated signal transduction;transport
K4C128	Small nuclear ribonucleoprotein-associated protein OS=Solanum lycopersicum PE=3 SV=1
K4AZJ5	Small nuclear ribonucleoprotein-associated protein OS=Solanum lycopersicum PE=3 SV=1
Q9SMD1	Small ubiquitin-related modifier OS=Solanum lycopersicum GN=sumo PE=1 SV=1
K4CHG7	Small ubiquitin-related modifier OS=Solanum lycopersicum PE=3 SV=1
Q9XGY1	Small zinc finger-like protein OS=Solanum lycopersicum GN=TIM10 PE=2 SV=1	cellular component organization;cellular component organization at cellular level;cellular component organization or biogenesis;cellular component organization or biogenesis at cellular level;cellular membrane organization;cellular process;establishment of localization;establishment of localization in cell;establishment of protein localization;establishment of protein localization in mitochondrio…
E5KBY0	Snakin-2 OS=Solanum lycopersicum GN=Sn2 PE=4 SV=1
Q9ZS45	Spermidine synthase OS=Solanum lycopersicum GN=SPDSYN PE=2 SV=1	amine biosynthetic process;amine metabolic process;biosynthetic process;cellular amine metabolic process;cellular biogenic amine biosynthetic process;cellular biogenic amine metabolic process;cellular biosynthetic process;cellular metabolic process;cellular nitrogen compound biosynthetic process;cellular nitrogen compound metabolic process;cellular process;metabolic process;nitrogen compound meta…
Q5K2N1	Steroid 5-alpha-reductase DET2 OS=Solanum lycopersicum GN=DET2 PE=1 SV=1	biological regulation;biosynthetic process;brassinosteroid biosynthetic process;brassinosteroid metabolic process;hormone biosynthetic process;hormone metabolic process;lipid biosynthetic process;lipid metabolic process;metabolic process;oxidation-reduction process;phytosteroid biosynthetic process;phytosteroid metabolic process;primary metabolic process;regulation of biological quality;regulatio…
K4CAP2	Structural maintenance of chromosomes protein OS=Solanum lycopersicum PE=3 SV=1	cell cycle process;cellular component organization;cellular component organization at cellular level;cellular component organization or biogenesis;cellular component organization or biogenesis at cellular level;cellular process;chromosome organization;mitotic sister chromatid cohesion;organelle organization;sister chromatid cohesion
P15003	Suberization-associated anionic peroxidase 1 OS=Solanum lycopersicum GN=TAP1 PE=3 SV=1	catabolic process;cellular catabolic process;cellular metabolic process;cellular process;cellular response to chemical stimulus;cellular response to hydrogen peroxide;cellular response to oxidative stress;cellular response to reactive oxygen species;cellular response to stimulus;cellular response to stress;hydrogen peroxide catabolic process;hydrogen peroxide metabolic process;metabolic process;r…
P15004	Suberization-associated anionic peroxidase 2 OS=Solanum lycopersicum GN=TAP2 PE=3 SV=1	catabolic process;cellular catabolic process;cellular metabolic process;cellular process;cellular response to chemical stimulus;cellular response to hydrogen peroxide;cellular response to oxidative stress;cellular response to reactive oxygen species;cellular response to stimulus;cellular response to stress;hydrogen peroxide catabolic process;hydrogen peroxide metabolic process;metabolic process;r…
Q9LWA3	Subtilisin-like protease OS=Solanum lycopersicum GN=P69F PE=4 SV=1
O82777	Subtilisin-like protease OS=Solanum lycopersicum GN=sbt3 PE=1 SV=1
O82006	Subtilisin-like protease OS=Solanum lycopersicum GN=sbt4a PE=2 SV=1
K4BB47	Succinate dehydrogenase [ubiquinone] flavoprotein subunit, mitochondrial OS=Solanum lycopersicum PE=3 SV=1	acetyl-CoA catabolic process;acetyl-CoA metabolic process;catabolic process;cellular catabolic process;cellular metabolic process;cellular process;coenzyme catabolic process;coenzyme metabolic process;cofactor catabolic process;cofactor metabolic process;electron transport chain;generation of precursor metabolites and energy;metabolic process;mitochondrial electron transport, succinate to ubiquin…
D2KQI9	Succinate dehydrogenase [ubiquinone] iron-sulfur subunit, mitochondrial OS=Solanum lycopersicum PE=2 SV=1	acetyl-CoA catabolic process;acetyl-CoA metabolic process;catabolic process;cellular catabolic process;cellular metabolic process;cellular process;coenzyme catabolic process;coenzyme metabolic process;cofactor catabolic process;cofactor metabolic process;metabolic process;tricarboxylic acid cycle
K4B4D7	Succinate--CoA ligase [ADP-forming] subunit alpha, mitochondrial OS=Solanum lycopersicum PE=3 SV=1
K4ASY9	Succinate--CoA ligase [ADP-forming] subunit alpha, mitochondrial OS=Solanum lycopersicum PE=3 SV=1
E0Z1D1	Sucrose synthase OS=Solanum lycopersicum GN=SUS4 PE=3 SV=1	biosynthetic process;carbohydrate metabolic process;cellular biosynthetic process;cellular carbohydrate metabolic process;cellular glucan metabolic process;cellular lipid metabolic process;cellular macromolecule metabolic process;cellular metabolic process;cellular polysaccharide metabolic process;cellular process;disaccharide metabolic process;galactolipid biosynthetic process;galactolipid metab…
K4DGY9	Sugar-porter family protein 6 OS=Solanum lycopersicum GN=SFP6 PE=2 SV=1
Q7XAV2	Superoxide dismutase [Cu-Zn] OS=Solanum lycopersicum PE=2 SV=1	catabolic process;cellular catabolic process;cellular metabolic process;cellular process;metabolic process;secondary metabolic process;toxin catabolic process;toxin metabolic process
K4AX22	Superoxide dismutase [Cu-Zn] OS=Solanum lycopersicum PE=3 SV=1	alcohol biosynthetic process;alcohol catabolic process;alcohol metabolic process;biosynthetic process;carbohydrate biosynthetic process;carbohydrate catabolic process;carbohydrate metabolic process;catabolic process;cellular biosynthetic process;cellular carbohydrate biosynthetic process;cellular carbohydrate catabolic process;cellular carbohydrate metabolic process;cellular metabolic process;cel…
K4BH38	Superoxide dismutase [Cu-Zn] OS=Solanum lycopersicum PE=3 SV=1
K4BM40	T-complex protein 1 subunit delta OS=Solanum lycopersicum PE=3 SV=1	alcohol biosynthetic process;alcohol catabolic process;alcohol metabolic process;biosynthetic process;carbohydrate biosynthetic process;carbohydrate catabolic process;carbohydrate metabolic process;catabolic process;cellular biosynthetic process;cellular carbohydrate biosynthetic process;cellular carbohydrate catabolic process;cellular carbohydrate metabolic process;cellular component organizatio…
K4C2V5	T-complex protein 1 subunit gamma OS=Solanum lycopersicum PE=3 SV=1	cellular macromolecule metabolic process;cellular metabolic process;cellular nitrogen compound metabolic process;cellular process;cellular protein metabolic process;macromolecule metabolic process;metabolic process;ncRNA metabolic process;ncRNA processing;nitrogen compound metabolic process;nucleic acid metabolic process;nucleobase-containing compound metabolic process;primary metabolic process;p…
Q38JD4	Temperature-induced lipocalin OS=Solanum lycopersicum GN=TIL PE=2 SV=1
Q38JE1	Temperature-induced lipocalin OS=Solanum lycopersicum GN=TIL' PE=2 SV=1
K4BT90	Terpene cyclase/mutase family member OS=Solanum lycopersicum PE=3 SV=1	alcohol metabolic process;biosynthetic process;carbohydrate metabolic process;carboxylic acid biosynthetic process;carboxylic acid metabolic process;carotenoid biosynthetic process;carotenoid metabolic process;cellular aldehyde metabolic process;cellular biosynthetic process;cellular carbohydrate metabolic process;cellular component organization;cellular component organization or biogenesis;cellu…
K4CH99	Thiamine thiazole synthase, chloroplastic OS=Solanum lycopersicum GN=THI1 PE=3 SV=1	aromatic compound biosynthetic process;biological regulation;biosynthetic process;carbohydrate biosynthetic process;carbohydrate metabolic process;cellular aromatic compound metabolic process;cellular biosynthetic process;cellular carbohydrate biosynthetic process;cellular carbohydrate metabolic process;cellular glucan metabolic process;cellular macromolecule biosynthetic process;cellular macromo…
K4B9L7	Thioredoxin OS=Solanum lycopersicum PE=3 SV=1	biological regulation;biosynthetic process;cell redox homeostasis;cellular biosynthetic process;cellular homeostasis;cellular lipid metabolic process;cellular metabolic process;cellular process;glycerol ether metabolic process;glycerolipid biosynthetic process;glycerolipid metabolic process;glycerophospholipid biosynthetic process;glycerophospholipid metabolic process;homeostatic process;lipid bi…
Q7Y240	Thioredoxin peroxidase 1 OS=Solanum lycopersicum GN=TPx1 PE=2 SV=1
K4D2P9	Thioredoxin reductase OS=Solanum lycopersicum PE=3 SV=1	biological regulation;cell redox homeostasis;cellular homeostasis;cellular metabolic process;cellular process;cellular response to chemical stimulus;cellular response to oxidative stress;cellular response to oxygen radical;cellular response to reactive oxygen species;cellular response to stimulus;cellular response to stress;cellular response to superoxide;homeostatic process;metabolic process;rea…
K4BFH1	Thioredoxin reductase OS=Solanum lycopersicum PE=3 SV=1	cellular metabolic process;cellular process;cellular response to chemical stimulus;cellular response to oxidative stress;cellular response to oxygen radical;cellular response to reactive oxygen species;cellular response to stimulus;cellular response to stress;cellular response to superoxide;metabolic process;reactive oxygen species metabolic process;removal of superoxide radicals;response to chem…
K4BA95	Thioredoxin reductase OS=Solanum lycopersicum PE=3 SV=1	cellular metabolic process;cellular process;cellular response to chemical stimulus;cellular response to oxidative stress;cellular response to oxygen radical;cellular response to reactive oxygen species;cellular response to stimulus;cellular response to stress;cellular response to superoxide;metabolic process;reactive oxygen species metabolic process;removal of superoxide radicals;response to chem…
Q9LKW0	Thioredoxin-like protein CITRX, chloroplastic OS=Solanum lycopersicum GN=CITRX PE=1 SV=1	biological regulation;biosynthetic process;cell death;cell redox homeostasis;cellular biosynthetic process;cellular component organization;cellular component organization at cellular level;cellular component organization or biogenesis;cellular component organization or biogenesis at cellular level;cellular homeostasis;cellular macromolecule biosynthetic process;cellular macromolecule metabolic pr…
K4CB54	Translation initiation factor IF-3 OS=Solanum lycopersicum PE=3 SV=1
K4CB31	Transmembrane 9 superfamily member OS=Solanum lycopersicum PE=3 SV=1	cellular macromolecule metabolic process;cellular metabolic process;cellular process;cellular protein metabolic process;macromolecule metabolic process;macromolecule modification;metabolic process;N-terminal protein amino acid modification;N-terminal protein lipidation;N-terminal protein myristoylation;primary metabolic process;protein acylation;protein lipidation;protein metabolic process;protei…
K4CIH0	Transmembrane 9 superfamily member OS=Solanum lycopersicum PE=3 SV=1
K4BMV6	Transmembrane 9 superfamily member OS=Solanum lycopersicum PE=3 SV=1
K4D7A1	Transmembrane 9 superfamily member OS=Solanum lycopersicum PE=3 SV=1
K4CZH3	Transmembrane 9 superfamily member OS=Solanum lycopersicum PE=3 SV=1
K4B1W8	Transmembrane 9 superfamily member OS=Solanum lycopersicum PE=3 SV=1
K4CGD8	Transmembrane 9 superfamily member OS=Solanum lycopersicum PE=3 SV=1
K4DCC6	Transmembrane 9 superfamily member OS=Solanum lycopersicum PE=3 SV=1
K4C6Z0	Transmembrane 9 superfamily member OS=Solanum lycopersicum PE=3 SV=1
K4CHA9	Tryptophan synthase OS=Solanum lycopersicum PE=3 SV=1
K4CXH1	Tryptophan synthase OS=Solanum lycopersicum PE=3 SV=1
K4CIH7	Tubulin alpha chain OS=Solanum lycopersicum PE=3 SV=1	cellular component assembly;cellular component assembly at cellular level;cellular component organization;cellular component organization at cellular level;cellular component organization or biogenesis;cellular component organization or biogenesis at cellular level;cellular macromolecular complex assembly;cellular macromolecular complex subunit organization;cellular process;cellular protein compl…
Q38MV0	Tubulin beta chain OS=Solanum lycopersicum GN=TUB PE=2 SV=1	cellular component assembly;cellular component assembly at cellular level;cellular component organization;cellular component organization at cellular level;cellular component organization or biogenesis;cellular component organization or biogenesis at cellular level;cellular macromolecular complex assembly;cellular macromolecular complex subunit organization;cellular process;cellular protein compl…
K4D4A7	Tubulin beta chain OS=Solanum lycopersicum PE=3 SV=1	cellular component assembly;cellular component assembly at cellular level;cellular component organization;cellular component organization at cellular level;cellular component organization or biogenesis;cellular component organization or biogenesis at cellular level;cellular macromolecular complex assembly;cellular macromolecular complex subunit organization;cellular process;cellular protein compl…
K4CA24	Tubulin beta chain OS=Solanum lycopersicum PE=3 SV=1	cellular component assembly;cellular component assembly at cellular level;cellular component organization;cellular component organization at cellular level;cellular component organization or biogenesis;cellular component organization or biogenesis at cellular level;cellular macromolecular complex assembly;cellular macromolecular complex subunit organization;cellular process;cellular protein compl…
K4C4W6	Tubulin beta chain OS=Solanum lycopersicum PE=3 SV=1	cellular component assembly;cellular component assembly at cellular level;cellular component organization;cellular component organization at cellular level;cellular component organization or biogenesis;cellular component organization or biogenesis at cellular level;cellular macromolecular complex assembly;cellular macromolecular complex subunit organization;cellular process;cellular protein compl…
K4D2Y1	Tubulin beta chain OS=Solanum lycopersicum PE=3 SV=1	cellular component assembly;cellular component assembly at cellular level;cellular component organization;cellular component organization at cellular level;cellular component organization or biogenesis;cellular component organization or biogenesis at cellular level;cellular macromolecular complex assembly;cellular macromolecular complex subunit organization;cellular process;cellular protein compl…
K4DH02	Tubulin beta chain OS=Solanum lycopersicum PE=3 SV=1	cellular component assembly;cellular component assembly at cellular level;cellular component organization;cellular component organization at cellular level;cellular component organization or biogenesis;cellular component organization or biogenesis at cellular level;cellular macromolecular complex assembly;cellular macromolecular complex subunit organization;cellular process;cellular protein compl…
K4AX86	Tubulin-specific chaperone A OS=Solanum lycopersicum PE=3 SV=1	cellular component assembly;cellular component assembly at cellular level;cellular component organization;cellular component organization at cellular level;cellular component organization or biogenesis;cellular component organization or biogenesis at cellular level;cellular macromolecular complex assembly;cellular macromolecular complex subunit organization;cellular process;cellular protein compl…
K4CXQ6	UBC13-2 OS=Solanum lycopersicum GN=Ubc13-2 PE=2 SV=1
K4CWI3	Ubiquinone biosynthesis monooxygenase COQ6, mitochondrial OS=Solanum lycopersicum GN=COQ6 PE=3 SV=1	aldehyde catabolic process;biosynthetic process;carboxylic acid metabolic process;catabolic process;cellular aldehyde metabolic process;cellular biosynthetic process;cellular catabolic process;cellular ketone metabolic process;cellular metabolic process;cellular process;coenzyme biosynthetic process;coenzyme metabolic process;cofactor biosynthetic process;cofactor metabolic process;lactate metabo…
K4BRH8	Ubiquitin thioesterase OS=Solanum lycopersicum PE=3 SV=1	amine metabolic process;carboxylic acid metabolic process;cellular amine metabolic process;cellular amino acid metabolic process;cellular ketone metabolic process;cellular macromolecule metabolic process;cellular metabolic process;cellular nitrogen compound metabolic process;cellular process;cellular protein metabolic process;macromolecule metabolic process;macromolecule modification;metabolic pr…
K4B740	UDP-glucose 6-dehydrogenase OS=Solanum lycopersicum PE=3 SV=1
K4BL40	UDP-glucose 6-dehydrogenase OS=Solanum lycopersicum PE=3 SV=1
Q6IV07	UDP-glucose:protein transglucosylase-like protein SlUPTG1 OS=Solanum lycopersicum PE=2 SV=1	biosynthetic process;carbohydrate biosynthetic process;carbohydrate metabolic process;cellular biosynthetic process;cellular carbohydrate biosynthetic process;cellular carbohydrate metabolic process;cellular glucan metabolic process;cellular macromolecule biosynthetic process;cellular macromolecule metabolic process;cellular metabolic process;cellular polysaccharide biosynthetic process;cellular …
K4CN90	UMP-CMP kinase OS=Solanum lycopersicum PE=3 SV=1	biosynthetic process;cellular aromatic compound metabolic process;cellular biosynthetic process;cellular metabolic process;cellular nitrogen compound biosynthetic process;cellular nitrogen compound metabolic process;cellular process;'de novo' pyrimidine base biosynthetic process;heterocycle biosynthetic process;heterocycle metabolic process;metabolic process;nitrogen compound metabolic process;nu…
K4AYN8	UMP-CMP kinase OS=Solanum lycopersicum PE=3 SV=1	biosynthetic process;cellular aromatic compound metabolic process;cellular biosynthetic process;cellular metabolic process;cellular nitrogen compound biosynthetic process;cellular nitrogen compound metabolic process;cellular process;'de novo' pyrimidine base biosynthetic process;heterocycle biosynthetic process;heterocycle metabolic process;metabolic process;nitrogen compound metabolic process;nu…
K4BPJ2	Uncharacterized protein OS=Solanum lycopersicum PE=3 SV=1	actin cytoskeleton organization;actin filament depolymerization;actin filament organization;actin filament-based process;actin polymerization or depolymerization;cellular component disassembly;cellular component disassembly at cellular level;cellular component organization;cellular component organization at cellular level;cellular component organization or biogenesis;cellular component organizati…
K4C320	Uncharacterized protein OS=Solanum lycopersicum PE=3 SV=1	actin cytoskeleton organization;actin filament depolymerization;actin filament organization;actin filament-based process;actin polymerization or depolymerization;cellular component disassembly;cellular component disassembly at cellular level;cellular component organization;cellular component organization at cellular level;cellular component organization or biogenesis;cellular component organizati…
K4CR71	Uncharacterized protein OS=Solanum lycopersicum PE=3 SV=1	actin cytoskeleton organization;actin filament depolymerization;actin filament organization;actin filament-based process;actin polymerization or depolymerization;cellular component disassembly;cellular component disassembly at cellular level;cellular component organization;cellular component organization at cellular level;cellular component organization or biogenesis;cellular component organizati…
K4DG27	Uncharacterized protein OS=Solanum lycopersicum PE=3 SV=1	actin cytoskeleton organization;actin filament organization;actin filament-based process;carbohydrate metabolic process;cellular component organization;cellular component organization at cellular level;cellular component organization or biogenesis;cellular component organization or biogenesis at cellular level;cellular process;cytoskeleton organization;metabolic process;organelle organization;pri…
K4CKH7	Uncharacterized protein OS=Solanum lycopersicum PE=3 SV=1	activation of immune response;activation of innate immune response;biological regulation;biosynthetic process;cation transport;cellular biosynthetic process;cellular metabolic process;cellular process;cellular response to stimulus;defense response;defense response signaling pathway, resistance gene-independent;defense response to bacterium;establishment of localization;hydrogen peroxide biosynthe…
K4B344	Uncharacterized protein OS=Solanum lycopersicum PE=3 SV=1	acylglycerol biosynthetic process;acylglycerol metabolic process;anatomical structure development;biological regulation;biosynthetic process;carbohydrate metabolic process;carboxylic acid biosynthetic process;carboxylic acid metabolic process;catabolic process;cellular biosynthetic process;cellular carbohydrate metabolic process;cellular catabolic process;cellular ketone metabolic process;cellula…
K4BUN4	Uncharacterized protein OS=Solanum lycopersicum PE=3 SV=1	adenine biosynthetic process;adenine metabolic process;adenine salvage;biosynthetic process;cellular aromatic compound metabolic process;cellular biosynthetic process;cellular metabolic compound salvage;cellular metabolic process;cellular nitrogen compound biosynthetic process;cellular nitrogen compound metabolic process;cellular process;heterocycle biosynthetic process;heterocycle metabolic proc…
K4CNR1	Uncharacterized protein OS=Solanum lycopersicum PE=3 SV=1	adenine biosynthetic process;adenine metabolic process;adenine salvage;biosynthetic process;cellular aromatic compound metabolic process;cellular biosynthetic process;cellular metabolic compound salvage;cellular metabolic process;cellular nitrogen compound biosynthetic process;cellular nitrogen compound metabolic process;cellular process;heterocycle biosynthetic process;heterocycle metabolic proc…
K4BPK4	Uncharacterized protein OS=Solanum lycopersicum PE=3 SV=1	aerobic respiration;alcohol catabolic process;alcohol metabolic process;amine biosynthetic process;amine metabolic process;biosynthetic process;carbohydrate catabolic process;carbohydrate metabolic process;carboxylic acid biosynthetic process;carboxylic acid metabolic process;catabolic process;cellular amine metabolic process;cellular amino acid biosynthetic process;cellular amino acid metabolic …
K4CUF4	Uncharacterized protein OS=Solanum lycopersicum PE=3 SV=1	alcohol biosynthetic process;alcohol catabolic process;alcohol metabolic process;amine biosynthetic process;amine metabolic process;aromatic amino acid family biosynthetic process;aromatic amino acid family metabolic process;aromatic compound biosynthetic process;biosynthetic process;carbohydrate catabolic process;carbohydrate metabolic process;carboxylic acid biosynthetic process;carboxylic acid…
K4D619	Uncharacterized protein OS=Solanum lycopersicum PE=3 SV=1	alcohol biosynthetic process;alcohol catabolic process;alcohol metabolic process;amine metabolic process;amino acid activation;biosynthetic process;carbohydrate biosynthetic process;carbohydrate catabolic process;carbohydrate metabolic process;carboxylic acid metabolic process;catabolic process;cellular amine metabolic process;cellular amino acid metabolic process;cellular biosynthetic process;ce…
K4B166	Uncharacterized protein OS=Solanum lycopersicum PE=3 SV=1	alcohol biosynthetic process;alcohol catabolic process;alcohol metabolic process;anatomical structure development;biological regulation;biosynthetic process;carbohydrate biosynthetic process;carbohydrate catabolic process;carbohydrate metabolic process;catabolic process;cell redox homeostasis;cellular biosynthetic process;cellular carbohydrate biosynthetic process;cellular carbohydrate catabolic …
K4BVN6	Uncharacterized protein OS=Solanum lycopersicum PE=3 SV=1	alcohol biosynthetic process;alcohol catabolic process;alcohol metabolic process;biological regulation;biosynthetic process;carbohydrate biosynthetic process;carbohydrate catabolic process;carbohydrate metabolic process;catabolic process;cellular biosynthetic process;cellular carbohydrate biosynthetic process;cellular carbohydrate catabolic process;cellular carbohydrate metabolic process;cellular…
K4C7I1	Uncharacterized protein OS=Solanum lycopersicum PE=3 SV=1	alcohol biosynthetic process;alcohol catabolic process;alcohol metabolic process;biosynthetic process;carbohydrate biosynthetic process;carbohydrate catabolic process;carbohydrate metabolic process;catabolic process;cell wall modification;cell wall organization;cell wall organization or biogenesis;cellular biosynthetic process;cellular carbohydrate biosynthetic process;cellular carbohydrate catab…
K4BM35	Uncharacterized protein OS=Solanum lycopersicum PE=3 SV=1	alcohol biosynthetic process;alcohol metabolic process;alkene biosynthetic process;amino sugar biosynthetic process;amino sugar metabolic process;biosynthetic process;carbohydrate biosynthetic process;carbohydrate metabolic process;cellular alkene metabolic process;cellular biosynthetic process;cellular carbohydrate biosynthetic process;cellular carbohydrate metabolic process;cellular lipid metab…
K4B1G9	Uncharacterized protein OS=Solanum lycopersicum PE=3 SV=1	alcohol biosynthetic process;alcohol metabolic process;amine metabolic process;amino acid activation;biosynthetic process;carbohydrate biosynthetic process;carbohydrate metabolic process;carboxylic acid metabolic process;cellular amine metabolic process;cellular amino acid metabolic process;cellular biosynthetic process;cellular carbohydrate biosynthetic process;cellular carbohydrate metabolic pr…
K4AYJ8	Uncharacterized protein OS=Solanum lycopersicum PE=3 SV=1	alcohol biosynthetic process;alcohol metabolic process;biological regulation;biosynthetic process;carbohydrate biosynthetic process;carbohydrate metabolic process;cellular biosynthetic process;cellular carbohydrate biosynthetic process;cellular carbohydrate metabolic process;cellular component organization;cellular component organization at cellular level;cellular component organization or biogen…
K4AZ16	Uncharacterized protein OS=Solanum lycopersicum PE=3 SV=1	alcohol biosynthetic process;alcohol metabolic process;biological regulation;biosynthetic process;carbohydrate biosynthetic process;carbohydrate metabolic process;cellular biosynthetic process;cellular carbohydrate biosynthetic process;cellular carbohydrate metabolic process;cellular component organization;cellular component organization at cellular level;cellular component organization or biogen…
K4DA57	Uncharacterized protein OS=Solanum lycopersicum PE=3 SV=1	alcohol biosynthetic process;alcohol metabolic process;biosynthetic process;carbohydrate biosynthetic process;carbohydrate metabolic process;cell wall modification;cell wall organization;cell wall organization or biogenesis;cellular biosynthetic process;cellular carbohydrate biosynthetic process;cellular carbohydrate metabolic process;cellular cell wall organization;cellular cell wall organizatio…
K4BUC5	Uncharacterized protein OS=Solanum lycopersicum PE=3 SV=1	alcohol biosynthetic process;alcohol metabolic process;biosynthetic process;carbohydrate biosynthetic process;carbohydrate metabolic process;cellular biosynthetic process;cellular carbohydrate biosynthetic process;cellular carbohydrate metabolic process;cellular metabolic process;cellular process;gluconeogenesis;glucose metabolic process;hexose biosynthetic process;hexose metabolic process;metabo…
K4CHX2	Uncharacterized protein OS=Solanum lycopersicum PE=3 SV=1	alcohol catabolic process;alcohol metabolic process;amine biosynthetic process;amine metabolic process;anatomical structure morphogenesis;aromatic amino acid family biosynthetic process;aromatic amino acid family metabolic process;aromatic compound biosynthetic process;biological regulation;biosynthetic process;carbohydrate catabolic process;carbohydrate metabolic process;carboxylic acid biosynth…
K4CVI0	Uncharacterized protein OS=Solanum lycopersicum PE=3 SV=1	alcohol catabolic process;alcohol metabolic process;carbohydrate catabolic process;carbohydrate metabolic process;catabolic process;cellular carbohydrate catabolic process;cellular carbohydrate metabolic process;cellular component assembly;cellular component assembly at cellular level;cellular component organization;cellular component organization at cellular level;cellular component organization…
K4D180	Uncharacterized protein OS=Solanum lycopersicum PE=3 SV=1	alcohol catabolic process;alcohol metabolic process;carbohydrate catabolic process;carbohydrate metabolic process;catabolic process;cellular carbohydrate catabolic process;cellular carbohydrate metabolic process;cellular metabolic process;cellular process;generation of precursor metabolites and energy;glucose catabolic process;glucose metabolic process;glycolysis;hexose catabolic process;hexose m…
K4C331	Uncharacterized protein OS=Solanum lycopersicum PE=3 SV=1	alcohol catabolic process;alcohol metabolic process;carbohydrate catabolic process;carbohydrate metabolic process;catabolic process;cellular carbohydrate catabolic process;cellular carbohydrate metabolic process;cellular metabolic process;cellular process;generation of precursor metabolites and energy;glucose catabolic process;glucose metabolic process;glycolysis;hexose catabolic process;hexose m…
K4B3X5	Uncharacterized protein OS=Solanum lycopersicum PE=3 SV=1	alcohol catabolic process;alcohol metabolic process;carbohydrate catabolic process;carbohydrate metabolic process;catabolic process;cellular carbohydrate catabolic process;cellular carbohydrate metabolic process;cellular metabolic process;cellular process;generation of precursor metabolites and energy;glucose catabolic process;glucose metabolic process;glycolysis;hexose catabolic process;hexose m…
K4CA25	Uncharacterized protein OS=Solanum lycopersicum PE=3 SV=1	alcohol catabolic process;alcohol metabolic process;carbohydrate catabolic process;carbohydrate metabolic process;catabolic process;cellular carbohydrate catabolic process;cellular carbohydrate metabolic process;cellular metabolic process;cellular process;generation of precursor metabolites and energy;glucose catabolic process;glucose metabolic process;glycolysis;hexose catabolic process;hexose m…
K4D3Y9	Uncharacterized protein OS=Solanum lycopersicum PE=3 SV=1	alcohol catabolic process;alcohol metabolic process;carbohydrate catabolic process;carbohydrate metabolic process;catabolic process;cellular carbohydrate catabolic process;cellular carbohydrate metabolic process;cellular metabolic process;cellular process;generation of precursor metabolites and energy;glucose catabolic process;glucose metabolic process;glycolysis;hexose catabolic process;hexose m…
K4BKV2	Uncharacterized protein OS=Solanum lycopersicum PE=3 SV=1	alcohol catabolic process;alcohol metabolic process;carbohydrate catabolic process;carbohydrate metabolic process;catabolic process;cellular carbohydrate catabolic process;cellular carbohydrate metabolic process;cellular metabolic process;cellular process;generation of precursor metabolites and energy;glucose catabolic process;glucose metabolic process;glycolysis;hexose catabolic process;hexose m…
K4BCU7	Uncharacterized protein OS=Solanum lycopersicum PE=3 SV=1	alcohol metabolic process;amine biosynthetic process;amine metabolic process;biosynthetic process;carbohydrate metabolic process;carboxylic acid biosynthetic process;carboxylic acid metabolic process;cellular amine metabolic process;cellular amino acid biosynthetic process;cellular amino acid metabolic process;cellular biosynthetic process;cellular carbohydrate metabolic process;cellular ketone m…
K4CGD5	Uncharacterized protein OS=Solanum lycopersicum PE=3 SV=1	alcohol metabolic process;biological regulation;biosynthetic process;carbohydrate metabolic process;carboxylic acid metabolic process;cellular aldehyde metabolic process;cellular biosynthetic process;cellular carbohydrate metabolic process;cellular component organization;cellular component organization at cellular level;cellular component organization or biogenesis;cellular component organization…
K4B8V5	Uncharacterized protein OS=Solanum lycopersicum PE=3 SV=1	alcohol metabolic process;biological regulation;biosynthetic process;carbohydrate metabolic process;carboxylic acid metabolic process;cellular aldehyde metabolic process;cellular biosynthetic process;cellular carbohydrate metabolic process;cellular component organization;cellular component organization at cellular level;cellular component organization or biogenesis;cellular component organization…
K4BDG0	Uncharacterized protein OS=Solanum lycopersicum PE=3 SV=1	alcohol metabolic process;biosynthetic process;carboxylic acid biosynthetic process;carboxylic acid metabolic process;cellular biosynthetic process;cellular ketone metabolic process;cellular lipid metabolic process;cellular metabolic process;cellular process;developmental process;embryo development;fatty acid biosynthetic process;fatty acid metabolic process;lipid biosynthetic process;lipid metab…
K4BQ13	Uncharacterized protein OS=Solanum lycopersicum PE=3 SV=1	alcohol metabolic process;biosynthetic process;cellular biosynthetic process;cellular lipid metabolic process;cellular metabolic process;cellular process;isoprenoid biosynthetic process;isoprenoid metabolic process;lipid biosynthetic process;lipid metabolic process;metabolic process;pentacyclic triterpenoid biosynthetic process;pentacyclic triterpenoid metabolic process;primary metabolic process;…
K4BLX8	Uncharacterized protein OS=Solanum lycopersicum PE=3 SV=1	alcohol metabolic process;carbohydrate metabolic process;cellular carbohydrate metabolic process;cellular metabolic process;cellular nitrogen compound metabolic process;cellular process;GDP-mannose metabolic process;hexose metabolic process;mannose metabolic process;metabolic process;monosaccharide metabolic process;nitrogen compound metabolic process;nucleobase-containing compound metabolic proc…
K4CPP0	Uncharacterized protein OS=Solanum lycopersicum PE=3 SV=1	alcohol metabolic process;carbohydrate metabolic process;cellular carbohydrate metabolic process;cellular metabolic process;cellular process;galactose metabolic process;hexose metabolic process;metabolic process;monosaccharide metabolic process;primary metabolic process;small molecule metabolic process
K4CP57	Uncharacterized protein OS=Solanum lycopersicum PE=3 SV=1	alcohol metabolic process;carbohydrate metabolic process;cellular carbohydrate metabolic process;cellular metabolic process;cellular process;galactose metabolic process;hexose metabolic process;metabolic process;monosaccharide metabolic process;primary metabolic process;small molecule metabolic process
K4BL13	Uncharacterized protein OS=Solanum lycopersicum PE=3 SV=1	aldehyde catabolic process;ATP biosynthetic process;ATP metabolic process;ATP synthesis coupled proton transport;biosynthetic process;carboxylic acid metabolic process;catabolic process;cation transport;cellular aldehyde metabolic process;cellular biosynthetic process;cellular catabolic process;cellular component assembly;cellular component assembly at cellular level;cellular component organizati…
K4BJF3	Uncharacterized protein OS=Solanum lycopersicum PE=3 SV=1	aldehyde catabolic process;carboxylic acid metabolic process;catabolic process;cellular aldehyde metabolic process;cellular catabolic process;cellular ketone metabolic process;cellular metabolic process;cellular process;lactate metabolic process;metabolic process;methylglyoxal catabolic process;methylglyoxal catabolic process to D-lactate;methylglyoxal metabolic process;monocarboxylic acid metabo…
K4C947	Uncharacterized protein OS=Solanum lycopersicum PE=3 SV=1	alkene biosynthetic process;amine biosynthetic process;amine metabolic process;aspartate family amino acid biosynthetic process;aspartate family amino acid metabolic process;biological regulation;biosynthetic process;carboxylic acid biosynthetic process;carboxylic acid metabolic process;cellular alkene metabolic process;cellular amine metabolic process;cellular amino acid biosynthetic process;cel…
K4B1K8	Uncharacterized protein OS=Solanum lycopersicum PE=3 SV=1	amine biosynthetic process;amine catabolic process;amine metabolic process;aromatic amino acid family metabolic process;biological regulation;biosynthetic process;carboxylic acid biosynthetic process;carboxylic acid catabolic process;carboxylic acid metabolic process;carotenoid biosynthetic process;carotenoid metabolic process;catabolic process;cellular amine metabolic process;cellular amino acid…
K4B7J6	Uncharacterized protein OS=Solanum lycopersicum PE=3 SV=1	amine biosynthetic process;amine catabolic process;amine metabolic process;aspartate family amino acid catabolic process;aspartate family amino acid metabolic process;biosynthetic process;carboxylic acid biosynthetic process;carboxylic acid catabolic process;carboxylic acid metabolic process;catabolic process;cellular amine metabolic process;cellular amino acid biosynthetic process;cellular amino…
K4B276	Uncharacterized protein OS=Solanum lycopersicum PE=3 SV=1	amine biosynthetic process;amine metabolic process;anatomical structure development;anatomical structure morphogenesis;anther development;anthocyanin accumulation in tissues in response to UV light;biological regulation;biosynthetic process;carbohydrate biosynthetic process;carbohydrate catabolic process;carbohydrate metabolic process;carboxylic acid biosynthetic process;carboxylic acid metabolic…
K4BU70	Uncharacterized protein OS=Solanum lycopersicum PE=3 SV=1	amine biosynthetic process;amine metabolic process;arginine biosynthetic process;arginine biosynthetic process via ornithine;arginine metabolic process;biosynthetic process;carboxylic acid biosynthetic process;carboxylic acid metabolic process;cellular amine metabolic process;cellular amino acid biosynthetic process;cellular amino acid metabolic process;cellular biosynthetic process;cellular keto…
K4C2H7	Uncharacterized protein OS=Solanum lycopersicum PE=3 SV=1	amine biosynthetic process;amine metabolic process;aromatic amino acid family biosynthetic process;aromatic amino acid family metabolic process;aromatic compound biosynthetic process;biological regulation;biosynthetic process;carboxylic acid biosynthetic process;carboxylic acid metabolic process;cation homeostasis;cellular amine metabolic process;cellular amino acid biosynthetic process;cellular …
K4D2Y4	Uncharacterized protein OS=Solanum lycopersicum PE=3 SV=1	amine biosynthetic process;amine metabolic process;aromatic compound biosynthetic process;biosynthetic process;carbohydrate biosynthetic process;carbohydrate metabolic process;carboxylic acid biosynthetic process;carboxylic acid metabolic process;cellular amine metabolic process;cellular amino acid biosynthetic process;cellular amino acid metabolic process;cellular aromatic compound metabolic pro…
K4AS92	Uncharacterized protein OS=Solanum lycopersicum PE=3 SV=1	amine biosynthetic process;amine metabolic process;aspartate family amino acid biosynthetic process;aspartate family amino acid metabolic process;biosynthetic process;branched chain family amino acid biosynthetic process;branched chain family amino acid metabolic process;carboxylic acid biosynthetic process;carboxylic acid metabolic process;cellular amine metabolic process;cellular amino acid bio…
K4AT09	Uncharacterized protein OS=Solanum lycopersicum PE=3 SV=1	amine biosynthetic process;amine metabolic process;aspartate family amino acid biosynthetic process;aspartate family amino acid metabolic process;biosynthetic process;carboxylic acid biosynthetic process;carboxylic acid metabolic process;cellular amine metabolic process;cellular amino acid biosynthetic process;cellular amino acid metabolic process;cellular biosynthetic process;cellular ketone met…
K4CK76	Uncharacterized protein OS=Solanum lycopersicum PE=3 SV=1	amine biosynthetic process;amine metabolic process;biosynthetic process;carboxylic acid biosynthetic process;carboxylic acid metabolic process;cellular amine metabolic process;cellular amino acid biosynthetic process;cellular amino acid metabolic process;cellular biosynthetic process;cellular ketone metabolic process;cellular metabolic process;cellular nitrogen compound biosynthetic process;cellu…
K4C4E2	Uncharacterized protein OS=Solanum lycopersicum PE=3 SV=1	amine biosynthetic process;amine metabolic process;biosynthetic process;carboxylic acid biosynthetic process;carboxylic acid metabolic process;cellular amine metabolic process;cellular amino acid biosynthetic process;cellular amino acid metabolic process;cellular biosynthetic process;cellular ketone metabolic process;cellular metabolic process;cellular nitrogen compound biosynthetic process;cellu…
K4BL65	Uncharacterized protein OS=Solanum lycopersicum PE=3 SV=1	amine catabolic process;amine metabolic process;biosynthetic process;carbamoyl phosphate biosynthetic process;carbamoyl phosphate metabolic process;carboxylic acid catabolic process;carboxylic acid metabolic process;catabolic process;cellular amine metabolic process;cellular amino acid catabolic process;cellular amino acid metabolic process;cellular biosynthetic process;cellular catabolic process…
K4B1K6	Uncharacterized protein OS=Solanum lycopersicum PE=3 SV=1	amine metabolic process;amino acid activation;anatomical structure development;carboxylic acid metabolic process;cellular amine metabolic process;cellular amino acid metabolic process;cellular ketone metabolic process;cellular macromolecule metabolic process;cellular metabolic process;cellular nitrogen compound metabolic process;cellular process;developmental process;developmental process involve…
K4DBU5	Uncharacterized protein OS=Solanum lycopersicum PE=3 SV=1	amine metabolic process;amino acid activation;arginyl-tRNA aminoacylation;carboxylic acid metabolic process;cellular amine metabolic process;cellular amino acid metabolic process;cellular ketone metabolic process;cellular macromolecule metabolic process;cellular metabolic process;cellular nitrogen compound metabolic process;cellular process;macromolecule metabolic process;metabolic process;ncRNA …
K4C2U9	Uncharacterized protein OS=Solanum lycopersicum PE=3 SV=1	amine metabolic process;amino acid activation;aspartyl-tRNA aminoacylation;carboxylic acid metabolic process;cellular amine metabolic process;cellular amino acid metabolic process;cellular ketone metabolic process;cellular macromolecule metabolic process;cellular metabolic process;cellular nitrogen compound metabolic process;cellular process;macromolecule metabolic process;metabolic process;ncRNA…
K4CMG1	Uncharacterized protein OS=Solanum lycopersicum PE=3 SV=1	amine metabolic process;amino acid activation;biosynthetic process;carboxylic acid metabolic process;cellular amine metabolic process;cellular amino acid metabolic process;cellular biosynthetic process;cellular ketone metabolic process;cellular macromolecule metabolic process;cellular metabolic process;cellular nitrogen compound biosynthetic process;cellular nitrogen compound metabolic process;ce…
K4B6W4	Uncharacterized protein OS=Solanum lycopersicum PE=3 SV=1	amine metabolic process;amino acid activation;carboxylic acid metabolic process;cellular amine metabolic process;cellular amino acid metabolic process;cellular ketone metabolic process;cellular macromolecule metabolic process;cellular metabolic process;cellular nitrogen compound metabolic process;cellular process;leucyl-tRNA aminoacylation;macromolecule metabolic process;metabolic process;ncRNA m…
K4BX96	Uncharacterized protein OS=Solanum lycopersicum PE=3 SV=1	amine metabolic process;amino acid activation;carboxylic acid metabolic process;cellular amine metabolic process;cellular amino acid metabolic process;cellular ketone metabolic process;cellular macromolecule metabolic process;cellular metabolic process;cellular nitrogen compound metabolic process;cellular process;glutaminyl-tRNA aminoacylation;macromolecule metabolic process;metabolic process;ncR…
K4CMH3	Uncharacterized protein OS=Solanum lycopersicum PE=3 SV=1	amine metabolic process;amino acid activation;carboxylic acid metabolic process;cellular amine metabolic process;cellular amino acid metabolic process;cellular ketone metabolic process;cellular macromolecule metabolic process;cellular metabolic process;cellular nitrogen compound metabolic process;cellular process;macromolecule metabolic process;metabolic process;ncRNA metabolic process;nitrogen c…
K4BWA7	Uncharacterized protein OS=Solanum lycopersicum PE=3 SV=1	amine metabolic process;amino acid activation;carboxylic acid metabolic process;cellular amine metabolic process;cellular amino acid metabolic process;cellular ketone metabolic process;cellular macromolecule metabolic process;cellular metabolic process;cellular nitrogen compound metabolic process;cellular process;macromolecule metabolic process;metabolic process;ncRNA metabolic process;nitrogen c…
K4B3E9	Uncharacterized protein OS=Solanum lycopersicum PE=3 SV=1	amine metabolic process;amino acid activation;carboxylic acid metabolic process;cellular amine metabolic process;cellular amino acid metabolic process;cellular ketone metabolic process;cellular macromolecule metabolic process;cellular metabolic process;cellular nitrogen compound metabolic process;cellular process;macromolecule metabolic process;metabolic process;ncRNA metabolic process;nitrogen c…
K4CF12	Uncharacterized protein OS=Solanum lycopersicum PE=3 SV=1	amine metabolic process;amino acid activation;carboxylic acid metabolic process;cellular amine metabolic process;cellular amino acid metabolic process;cellular ketone metabolic process;cellular macromolecule metabolic process;cellular metabolic process;cellular nitrogen compound metabolic process;cellular process;developmental process;developmental process involved in reproduction;embryo developm…
K4CC14	Uncharacterized protein OS=Solanum lycopersicum PE=3 SV=1	amine metabolic process;amino acid activation;carboxylic acid metabolic process;cellular amine metabolic process;cellular amino acid metabolic process;cellular ketone metabolic process;cellular macromolecule metabolic process;cellular metabolic process;cellular nitrogen compound metabolic process;cellular process;macromolecule metabolic process;metabolic process;methionyl-tRNA aminoacylation;ncRN…
K4CAY1	Uncharacterized protein OS=Solanum lycopersicum PE=3 SV=1	amine metabolic process;aminoglycan catabolic process;aminoglycan metabolic process;carbohydrate catabolic process;carbohydrate metabolic process;catabolic process;chitin catabolic process;chitin metabolic process;macromolecule catabolic process;macromolecule metabolic process;metabolic process;nitrogen compound metabolic process;polysaccharide catabolic process;polysaccharide metabolic process;p…
K4BCQ9	Uncharacterized protein OS=Solanum lycopersicum PE=3 SV=1	amine metabolic process;aromatic amino acid family metabolic process;carboxylic acid metabolic process;catabolic process;cellular amine metabolic process;cellular amino acid metabolic process;cellular aromatic compound metabolic process;cellular catabolic process;cellular ketone metabolic process;cellular metabolic process;cellular nitrogen compound metabolic process;cellular process;metabolic pr…
K4B1J4	Uncharacterized protein OS=Solanum lycopersicum PE=3 SV=1	amine metabolic process;aromatic amino acid family metabolic process;carboxylic acid metabolic process;cellular amine metabolic process;cellular amino acid metabolic process;cellular aromatic compound metabolic process;cellular ketone metabolic process;cellular metabolic process;cellular nitrogen compound metabolic process;cellular process;metabolic process;nitrogen compound metabolic process;org…
K4CWL0	Uncharacterized protein OS=Solanum lycopersicum PE=3 SV=1	amine metabolic process;biological regulation;carboxylic acid metabolic process;catabolic process;cell redox homeostasis;cellular amine metabolic process;cellular amino acid metabolic process;cellular catabolic process;cellular homeostasis;cellular ketone metabolic process;cellular metabolic process;cellular modified amino acid metabolic process;cellular nitrogen compound metabolic process;cellul…
K4BR45	Uncharacterized protein OS=Solanum lycopersicum PE=3 SV=1	amine metabolic process;cellular amine metabolic process;cellular biogenic amine metabolic process;cellular metabolic process;cellular nitrogen compound metabolic process;cellular process;metabolic process;nitrogen compound metabolic process;polyamine metabolic process
K4CKQ1	Uncharacterized protein OS=Solanum lycopersicum PE=3 SV=1	amine transport;amino acid import;amino acid transport;ammonium transport;basic amino acid transport;biological regulation;biosynthetic process;carboxylic acid transport;cation transport;cellular biosynthetic process;cellular metabolic process;cellular nitrogen compound biosynthetic process;cellular nitrogen compound metabolic process;cellular process;ER to Golgi vesicle-mediated transport;establ…
K4BT73	Uncharacterized protein OS=Solanum lycopersicum PE=3 SV=1	amine transport;amino acid import;amino acid transport;ammonium transport;basic amino acid transport;biological regulation;calcium ion transport;carboxylic acid transport;cation homeostasis;cation transport;cellular cation homeostasis;cellular chemical homeostasis;cellular divalent inorganic cation homeostasis;cellular homeostasis;cellular ion homeostasis;cellular process;cellular zinc ion homeos…
K4B3R8	Uncharacterized protein OS=Solanum lycopersicum PE=3 SV=1	anatomical structure development;biological regulation;biosynthetic process;cellular biosynthetic process;cellular component organization;cellular component organization or biogenesis;cellular macromolecule metabolic process;cellular membrane organization;cellular metabolic process;cellular nitrogen compound metabolic process;cellular process;cofactor biosynthetic process;cofactor metabolic proce…
K4DEF3	Uncharacterized protein OS=Solanum lycopersicum PE=3 SV=1	anatomical structure morphogenesis;biological regulation;carbohydrate mediated signaling;cell communication;cell cycle process;cell differentiation;cell morphogenesis;cell morphogenesis involved in differentiation;cell-cell signaling;cellular component morphogenesis;cellular component organization;cellular component organization at cellular level;cellular component organization or biogenesis;cell…
K4BRN5	Uncharacterized protein OS=Solanum lycopersicum PE=3 SV=1	anatomical structure morphogenesis;biosynthetic process;carbohydrate biosynthetic process;carbohydrate metabolic process;cell growth;cell morphogenesis;cellular biosynthetic process;cellular carbohydrate biosynthetic process;cellular carbohydrate metabolic process;cellular component morphogenesis;cellular component organization;cellular component organization or biogenesis;cellular developmental …
K4CX95	Uncharacterized protein OS=Solanum lycopersicum PE=3 SV=1	aromatic compound biosynthetic process;biological regulation;biosynthetic process;carboxylic acid biosynthetic process;carboxylic acid metabolic process;cellular aromatic compound metabolic process;cellular biosynthetic process;cellular ketone metabolic process;cellular macromolecule metabolic process;cellular metabolic process;cellular process;cellular protein metabolic process;cellular response…
K4ASJ4	Uncharacterized protein OS=Solanum lycopersicum PE=3 SV=1	aromatic compound biosynthetic process;biosynthetic process;cellular aromatic compound metabolic process;cellular biosynthetic process;cellular metabolic process;cellular nitrogen compound biosynthetic process;cellular nitrogen compound metabolic process;cellular process;coenzyme biosynthetic process;coenzyme metabolic process;cofactor biosynthetic process;cofactor metabolic process;folic acid-co…
K4B1X0	Uncharacterized protein OS=Solanum lycopersicum PE=3 SV=1	aromatic compound biosynthetic process;biosynthetic process;cellular aromatic compound metabolic process;cellular biosynthetic process;cellular metabolic process;cellular nitrogen compound biosynthetic process;cellular nitrogen compound metabolic process;cellular process;heterocycle biosynthetic process;heterocycle metabolic process;metabolic process;nitrogen compound metabolic process;small mole…
K4AYA3	Uncharacterized protein OS=Solanum lycopersicum PE=3 SV=1	ATP biosynthetic process;ATP metabolic process;ATP synthesis coupled proton transport;biological regulation;biosynthetic process;catabolic process;cation homeostasis;cation transport;cellular biosynthetic process;cellular catabolic process;cellular component assembly;cellular component assembly at cellular level;cellular component organization;cellular component organization at cellular level;cel…
K4C7M7	Uncharacterized protein OS=Solanum lycopersicum PE=3 SV=1	ATP biosynthetic process;ATP metabolic process;ATP synthesis coupled proton transport;biosynthetic process;cation transport;cellular biosynthetic process;cellular metabolic process;cellular nitrogen compound biosynthetic process;cellular nitrogen compound metabolic process;cellular process;energy coupled proton transport, down electrochemical gradient;establishment of localization;heterocycle bio…
K4C7M8	Uncharacterized protein OS=Solanum lycopersicum PE=3 SV=1	ATP biosynthetic process;ATP metabolic process;ATP synthesis coupled proton transport;biosynthetic process;cation transport;cellular biosynthetic process;cellular metabolic process;cellular nitrogen compound biosynthetic process;cellular nitrogen compound metabolic process;cellular process;energy coupled proton transport, down electrochemical gradient;establishment of localization;heterocycle bio…
K4D1F7	Uncharacterized protein OS=Solanum lycopersicum PE=3 SV=1	ATP hydrolysis coupled proton transport;ATP metabolic process;cation transport;cellular metabolic process;cellular nitrogen compound metabolic process;cellular process;energy coupled proton transport, against electrochemical gradient;establishment of localization;heterocycle metabolic process;hydrogen transport;ion transmembrane transport;ion transport;metabolic process;monovalent inorganic catio…
K4B438	Uncharacterized protein OS=Solanum lycopersicum PE=3 SV=1	ATP hydrolysis coupled proton transport;ATP metabolic process;cation transport;cellular metabolic process;cellular nitrogen compound metabolic process;cellular process;energy coupled proton transport, against electrochemical gradient;establishment of localization;heterocycle metabolic process;hydrogen transport;ion transmembrane transport;ion transport;metabolic process;monovalent inorganic catio…
K4C764	Uncharacterized protein OS=Solanum lycopersicum PE=3 SV=1	ATP hydrolysis coupled proton transport;ATP metabolic process;cation transport;cellular metabolic process;cellular nitrogen compound metabolic process;cellular process;energy coupled proton transport, against electrochemical gradient;establishment of localization;heterocycle metabolic process;hydrogen transport;ion transmembrane transport;ion transport;metabolic process;monovalent inorganic catio…
K4DFR1	Uncharacterized protein OS=Solanum lycopersicum PE=3 SV=1	ATP hydrolysis coupled proton transport;ATP metabolic process;cation transport;cellular metabolic process;cellular nitrogen compound metabolic process;cellular process;energy coupled proton transport, against electrochemical gradient;establishment of localization;heterocycle metabolic process;hydrogen transport;ion transmembrane transport;ion transport;metabolic process;monovalent inorganic catio…
K4DFU2	Uncharacterized protein OS=Solanum lycopersicum PE=3 SV=1	ATP hydrolysis coupled proton transport;cation transport;cellular process;energy coupled proton transport, against electrochemical gradient;establishment of localization;hydrogen transport;ion transmembrane transport;ion transport;monovalent inorganic cation transport;proton transport;transmembrane transport;transport
K4CIV5	Uncharacterized protein OS=Solanum lycopersicum PE=3 SV=1	ATP hydrolysis coupled proton transport;cation transport;cellular process;energy coupled proton transport, against electrochemical gradient;establishment of localization;hydrogen transport;ion transmembrane transport;ion transport;monovalent inorganic cation transport;proton transport;transmembrane transport;transport
K4BEF6	Uncharacterized protein OS=Solanum lycopersicum PE=3 SV=1	biological regulation;biosynthetic process;carbohydrate biosynthetic process;carbohydrate metabolic process;catabolic process;cellular biosynthetic process;cellular carbohydrate biosynthetic process;cellular carbohydrate metabolic process;cellular catabolic process;cellular macromolecule catabolic process;cellular macromolecule metabolic process;cellular metabolic process;cellular process;cellula…
K4B8A4	Uncharacterized protein OS=Solanum lycopersicum PE=3 SV=1	biological regulation;biosynthetic process;carbohydrate biosynthetic process;carbohydrate metabolic process;cellular biosynthetic process;cellular carbohydrate biosynthetic process;cellular carbohydrate metabolic process;cellular glucan metabolic process;cellular macromolecule biosynthetic process;cellular macromolecule metabolic process;cellular metabolic process;cellular nitrogen compound metab…
K4CBD5	Uncharacterized protein OS=Solanum lycopersicum PE=3 SV=1	biological regulation;biosynthetic process;carbohydrate biosynthetic process;carbohydrate metabolic process;cellular biosynthetic process;cellular carbohydrate biosynthetic process;cellular carbohydrate metabolic process;cellular glucan metabolic process;cellular macromolecule biosynthetic process;cellular macromolecule metabolic process;cellular metabolic process;cellular polysaccharide biosynth…
K4BN29	Uncharacterized protein OS=Solanum lycopersicum PE=3 SV=1	biological regulation;catabolic process;cellular aldehyde metabolic process;cellular catabolic process;cellular metabolic process;cellular nitrogen compound catabolic process;cellular nitrogen compound metabolic process;cellular process;cellular response to chemical stimulus;cellular response to endogenous stimulus;cellular response to ethylene stimulus;cellular response to hormone stimulus;cellu…
K4BD88	Uncharacterized protein OS=Solanum lycopersicum PE=3 SV=1	biological regulation;cation homeostasis;cellular cation homeostasis;cellular chemical homeostasis;cellular copper ion homeostasis;cellular homeostasis;cellular ion homeostasis;cellular process;chemical homeostasis;copper ion homeostasis;divalent inorganic cation homeostasis;homeostatic process;ion homeostasis;regulation of biological quality;response to abiotic stimulus;response to chemical stim…
K4CF48	Uncharacterized protein OS=Solanum lycopersicum PE=3 SV=1	biological regulation;cell redox homeostasis;cellular homeostasis;cellular process;homeostatic process;regulation of biological process;regulation of biological quality;regulation of cellular process
K4B170	Uncharacterized protein OS=Solanum lycopersicum PE=3 SV=1	biological regulation;cell redox homeostasis;cellular homeostasis;cellular process;homeostatic process;regulation of biological process;regulation of biological quality;regulation of cellular process
K4C1Z0	Uncharacterized protein OS=Solanum lycopersicum PE=3 SV=1	biological regulation;cell redox homeostasis;cellular homeostasis;cellular process;homeostatic process;regulation of biological process;regulation of biological quality;regulation of cellular process
K4BI72	Uncharacterized protein OS=Solanum lycopersicum PE=3 SV=1	biological regulation;cellular macromolecule metabolic process;cellular metabolic process;cellular process;cellular protein metabolic process;dephosphorylation;electron transport chain;generation of precursor metabolites and energy;macromolecule metabolic process;macromolecule modification;metabolic process;oxidation-reduction process;phosphate-containing compound metabolic process;phosphorus met…
K4ASZ8	Uncharacterized protein OS=Solanum lycopersicum PE=3 SV=1	biological regulation;cellular process;cellular response to stimulus;intracellular signal transduction;regulation of biological process;regulation of cellular process;response to stimulus;signal transduction;small GTPase mediated signal transduction
K4DHS9	Uncharacterized protein OS=Solanum lycopersicum PE=3 SV=1	biological regulation;cellular process;cellular response to stimulus;intracellular signal transduction;regulation of biological process;regulation of cellular process;response to stimulus;signal transduction;small GTPase mediated signal transduction
K4B692	Uncharacterized protein OS=Solanum lycopersicum PE=3 SV=1	biological regulation;cellular process;cellular response to stimulus;intracellular signal transduction;regulation of biological process;regulation of cellular process;response to stimulus;signal transduction;small GTPase mediated signal transduction
K4BJP3	Uncharacterized protein OS=Solanum lycopersicum PE=3 SV=1	biological regulation;cellular process;gene silencing;gene silencing by RNA;negative regulation of biological process;negative regulation of gene expression;negative regulation of macromolecule metabolic process;negative regulation of metabolic process;regulation of biological process;regulation of gene expression;regulation of macromolecule metabolic process;regulation of metabolic process
K4B848	Uncharacterized protein OS=Solanum lycopersicum PE=3 SV=1	biological regulation;metabolic process;nitrogen compound metabolic process;positive regulation of catalytic activity;positive regulation of metalloenzyme activity;positive regulation of molecular function;regulation of biological process;regulation of catalytic activity;regulation of metabolic process;regulation of metalloenzyme activity;regulation of molecular function
K4CW84	Uncharacterized protein OS=Solanum lycopersicum PE=3 SV=1	biological regulation;multi-organism process;negative regulation of biological process;negative regulation of defense response;negative regulation of defense response to virus;negative regulation of immune effector process;negative regulation of immune system process;negative regulation of multi-organism process;negative regulation of response to biotic stimulus;negative regulation of response to…
K4B7P2	Uncharacterized protein OS=Solanum lycopersicum PE=3 SV=1	biological regulation;regulation of biological process;regulation of catalytic activity;regulation of metabolic process;regulation of molecular function
K4B7P1	Uncharacterized protein OS=Solanum lycopersicum PE=3 SV=1	biological regulation;regulation of biological process;regulation of catalytic activity;regulation of metabolic process;regulation of molecular function
K4BY28	Uncharacterized protein OS=Solanum lycopersicum PE=3 SV=1	biological regulation;regulation of biological process;regulation of cellular process;regulation of response to stimulus;regulation of signal transduction;regulation of signaling
K4BJY1	Uncharacterized protein OS=Solanum lycopersicum PE=3 SV=1	biosynthetic process;carbohydrate biosynthetic process;carbohydrate metabolic process;carboxylic acid catabolic process;carboxylic acid metabolic process;catabolic process;cell wall macromolecule biosynthetic process;cell wall macromolecule metabolic process;cell wall organization or biogenesis;cell wall polysaccharide biosynthetic process;cell wall polysaccharide metabolic process;cellular biosy…
K4CEJ7	Uncharacterized protein OS=Solanum lycopersicum PE=3 SV=1	biosynthetic process;carbohydrate biosynthetic process;carbohydrate metabolic process;cellular biosynthetic process;cellular carbohydrate biosynthetic process;cellular carbohydrate metabolic process;cellular glucan metabolic process;cellular macromolecule biosynthetic process;cellular macromolecule metabolic process;cellular metabolic process;cellular polysaccharide biosynthetic process;cellular …
K4CPR3	Uncharacterized protein OS=Solanum lycopersicum PE=3 SV=1	biosynthetic process;carbohydrate biosynthetic process;carbohydrate metabolic process;cellular biosynthetic process;cellular carbohydrate biosynthetic process;cellular carbohydrate metabolic process;cellular glucan metabolic process;cellular macromolecule biosynthetic process;cellular macromolecule metabolic process;cellular metabolic process;cellular polysaccharide biosynthetic process;cellular …
K4CPR0	Uncharacterized protein OS=Solanum lycopersicum PE=3 SV=1	biosynthetic process;carbohydrate biosynthetic process;carbohydrate metabolic process;cellular biosynthetic process;cellular carbohydrate biosynthetic process;cellular carbohydrate metabolic process;cellular glucan metabolic process;cellular macromolecule biosynthetic process;cellular macromolecule metabolic process;cellular metabolic process;cellular polysaccharide biosynthetic process;cellular …
K4B3Q2	Uncharacterized protein OS=Solanum lycopersicum PE=3 SV=1	biosynthetic process;carbohydrate metabolic process;catabolic process;cellular biosynthetic process;cellular catabolic process;cellular component assembly;cellular component assembly at cellular level;cellular component organization;cellular component organization at cellular level;cellular component organization or biogenesis;cellular component organization or biogenesis at cellular level;cellul…
K4C145	Uncharacterized protein OS=Solanum lycopersicum PE=3 SV=1	biosynthetic process;carbohydrate metabolic process;cellular biosynthetic process;cellular macromolecule metabolic process;cellular metabolic process;cellular process;cellular protein metabolic process;developmental process;developmental process involved in reproduction;hydrogen peroxide biosynthetic process;hydrogen peroxide metabolic process;macromolecule metabolic process;macromolecule modific…
K4AY22	Uncharacterized protein OS=Solanum lycopersicum PE=3 SV=1	biosynthetic process;catabolic process;cellular biosynthetic process;cellular catabolic process;cellular metabolic process;cellular nitrogen compound biosynthetic process;cellular nitrogen compound metabolic process;cellular process;heterocycle biosynthetic process;heterocycle metabolic process;metabolic process;nitrogen compound metabolic process;nucleobase-containing compound biosynthetic proce…
K4BID7	Uncharacterized protein OS=Solanum lycopersicum PE=3 SV=1	biosynthetic process;cellular aromatic compound metabolic process;cellular biosynthetic process;cellular macromolecule metabolic process;cellular metabolic process;cellular nitrogen compound biosynthetic process;cellular nitrogen compound metabolic process;cellular process;'de novo' pyrimidine base biosynthetic process;heterocycle biosynthetic process;heterocycle metabolic process;macromolecule m…
K4B1S0	Uncharacterized protein OS=Solanum lycopersicum PE=3 SV=1	biosynthetic process;cellular aromatic compound metabolic process;cellular biosynthetic process;cellular metabolic process;cellular nitrogen compound biosynthetic process;cellular nitrogen compound metabolic process;cellular process;heterocycle metabolic process;metabolic process;nitrogen compound metabolic process;nucleobase biosynthetic process;nucleobase metabolic process;nucleobase-containing…
K4BML2	Uncharacterized protein OS=Solanum lycopersicum PE=3 SV=1	biosynthetic process;cellular biosynthetic process;cellular component organization;cellular component organization at cellular level;cellular component organization or biogenesis;cellular component organization or biogenesis at cellular level;cellular macromolecule biosynthetic process;cellular macromolecule metabolic process;cellular metabolic process;cellular process;cellular protein metabolic …
K4BT02	Uncharacterized protein OS=Solanum lycopersicum PE=3 SV=1	biosynthetic process;cellular biosynthetic process;cellular ketone metabolic process;cellular metabolic process;cellular nitrogen compound biosynthetic process;cellular nitrogen compound metabolic process;cellular process;coenzyme biosynthetic process;coenzyme metabolic process;cofactor biosynthetic process;cofactor metabolic process;'de novo' IMP biosynthetic process;heterocycle biosynthetic pro…
K4BKT6	Uncharacterized protein OS=Solanum lycopersicum PE=3 SV=1	biosynthetic process;cellular biosynthetic process;cellular lipid metabolic process;cellular metabolic process;cellular process;isoprenoid biosynthetic process;isoprenoid metabolic process;lipid biosynthetic process;lipid metabolic process;metabolic process;primary metabolic process
K4BB81	Uncharacterized protein OS=Solanum lycopersicum PE=3 SV=1	biosynthetic process;cellular biosynthetic process;cellular lipid metabolic process;cellular metabolic process;cellular process;isoprenoid biosynthetic process;isoprenoid metabolic process;lipid biosynthetic process;lipid metabolic process;metabolic process;primary metabolic process
K4BPB4	Uncharacterized protein OS=Solanum lycopersicum PE=3 SV=1	biosynthetic process;cellular biosynthetic process;cellular lipid metabolic process;cellular metabolic process;cellular process;lipid biosynthetic process;lipid metabolic process;metabolic process;organophosphate metabolic process;phospholipid biosynthetic process;phospholipid metabolic process;primary metabolic process
K4BA01	Uncharacterized protein OS=Solanum lycopersicum PE=3 SV=1	biosynthetic process;cellular biosynthetic process;cellular macromolecule biosynthetic process;cellular macromolecule metabolic process;cellular metabolic process;cellular nitrogen compound biosynthetic process;cellular nitrogen compound metabolic process;cellular process;cellular protein metabolic process;heterocycle biosynthetic process;heterocycle metabolic process;macromolecule biosynthetic p…
K4BD26	Uncharacterized protein OS=Solanum lycopersicum PE=3 SV=1	biosynthetic process;cellular biosynthetic process;cellular macromolecule biosynthetic process;cellular macromolecule metabolic process;cellular metabolic process;cellular nitrogen compound metabolic process;cellular process;cellular protein metabolic process;macromolecule biosynthetic process;macromolecule metabolic process;metabolic process;nitrogen compound metabolic process;nucleic acid metab…
K4CGQ2	Uncharacterized protein OS=Solanum lycopersicum PE=3 SV=1	biosynthetic process;cellular biosynthetic process;cellular macromolecule biosynthetic process;cellular macromolecule metabolic process;cellular metabolic process;cellular process;cellular protein metabolic process;macromolecule biosynthetic process;macromolecule metabolic process;metabolic process;primary metabolic process;protein metabolic process;translation
K4ATQ2	Uncharacterized protein OS=Solanum lycopersicum PE=3 SV=1	biosynthetic process;cellular biosynthetic process;cellular macromolecule biosynthetic process;cellular macromolecule metabolic process;cellular metabolic process;cellular process;cellular protein metabolic process;macromolecule biosynthetic process;macromolecule metabolic process;metabolic process;primary metabolic process;protein metabolic process;translation
K4BWQ1	Uncharacterized protein OS=Solanum lycopersicum PE=3 SV=1	biosynthetic process;cellular biosynthetic process;cellular macromolecule biosynthetic process;cellular macromolecule metabolic process;cellular metabolic process;cellular process;cellular protein metabolic process;macromolecule biosynthetic process;macromolecule metabolic process;metabolic process;primary metabolic process;protein metabolic process;translation
K4CYU9	Uncharacterized protein OS=Solanum lycopersicum PE=3 SV=1	biosynthetic process;cellular biosynthetic process;cellular macromolecule biosynthetic process;cellular macromolecule metabolic process;cellular metabolic process;cellular process;cellular protein metabolic process;macromolecule biosynthetic process;macromolecule metabolic process;metabolic process;primary metabolic process;protein metabolic process;translation
K4BPH8	Uncharacterized protein OS=Solanum lycopersicum PE=3 SV=1	biosynthetic process;cellular biosynthetic process;cellular macromolecule biosynthetic process;cellular macromolecule metabolic process;cellular metabolic process;cellular process;cellular protein metabolic process;macromolecule biosynthetic process;macromolecule metabolic process;metabolic process;primary metabolic process;protein metabolic process;translation
K4C2F8	Uncharacterized protein OS=Solanum lycopersicum PE=3 SV=1	biosynthetic process;cellular biosynthetic process;cellular macromolecule biosynthetic process;cellular macromolecule metabolic process;cellular metabolic process;cellular process;cellular protein metabolic process;macromolecule biosynthetic process;macromolecule metabolic process;metabolic process;primary metabolic process;protein metabolic process;translation
K4BBI1	Uncharacterized protein OS=Solanum lycopersicum PE=3 SV=1	biosynthetic process;cellular biosynthetic process;cellular macromolecule biosynthetic process;cellular macromolecule metabolic process;cellular metabolic process;cellular process;cellular protein metabolic process;macromolecule biosynthetic process;macromolecule metabolic process;metabolic process;primary metabolic process;protein metabolic process;translation
K4BBI0	Uncharacterized protein OS=Solanum lycopersicum PE=3 SV=1	biosynthetic process;cellular biosynthetic process;cellular macromolecule biosynthetic process;cellular macromolecule metabolic process;cellular metabolic process;cellular process;cellular protein metabolic process;macromolecule biosynthetic process;macromolecule metabolic process;metabolic process;primary metabolic process;protein metabolic process;translation
K4BA70	Uncharacterized protein OS=Solanum lycopersicum PE=3 SV=1	biosynthetic process;cellular biosynthetic process;cellular macromolecule biosynthetic process;cellular macromolecule metabolic process;cellular metabolic process;cellular process;cellular protein metabolic process;macromolecule biosynthetic process;macromolecule metabolic process;metabolic process;primary metabolic process;protein metabolic process;translation
K4ATA6	Uncharacterized protein OS=Solanum lycopersicum PE=3 SV=1	biosynthetic process;cellular biosynthetic process;cellular macromolecule biosynthetic process;cellular macromolecule metabolic process;cellular metabolic process;cellular process;cellular protein metabolic process;macromolecule biosynthetic process;macromolecule metabolic process;metabolic process;primary metabolic process;protein metabolic process;translation
K4B6Q3	Uncharacterized protein OS=Solanum lycopersicum PE=3 SV=1	biosynthetic process;cellular biosynthetic process;cellular macromolecule biosynthetic process;cellular macromolecule metabolic process;cellular metabolic process;cellular process;cellular protein metabolic process;macromolecule biosynthetic process;macromolecule metabolic process;metabolic process;primary metabolic process;protein metabolic process;translation
K4BD39	Uncharacterized protein OS=Solanum lycopersicum PE=3 SV=1	biosynthetic process;cellular biosynthetic process;cellular macromolecule biosynthetic process;cellular macromolecule metabolic process;cellular metabolic process;cellular process;cellular protein metabolic process;macromolecule biosynthetic process;macromolecule metabolic process;metabolic process;primary metabolic process;protein metabolic process;translation
K4C8Q9	Uncharacterized protein OS=Solanum lycopersicum PE=3 SV=1	biosynthetic process;cellular biosynthetic process;cellular macromolecule biosynthetic process;cellular macromolecule metabolic process;cellular metabolic process;cellular process;cellular protein metabolic process;macromolecule biosynthetic process;macromolecule metabolic process;metabolic process;primary metabolic process;protein metabolic process;translation
K4BJY6	Uncharacterized protein OS=Solanum lycopersicum PE=3 SV=1	biosynthetic process;cellular biosynthetic process;cellular macromolecule biosynthetic process;cellular macromolecule metabolic process;cellular metabolic process;cellular process;cellular protein metabolic process;macromolecule biosynthetic process;macromolecule metabolic process;metabolic process;primary metabolic process;protein metabolic process;translation
K4CND0	Uncharacterized protein OS=Solanum lycopersicum PE=3 SV=1	biosynthetic process;cellular biosynthetic process;cellular macromolecule biosynthetic process;cellular macromolecule metabolic process;cellular metabolic process;cellular process;cellular protein metabolic process;macromolecule biosynthetic process;macromolecule metabolic process;metabolic process;primary metabolic process;protein metabolic process;translation
K4BR52	Uncharacterized protein OS=Solanum lycopersicum PE=3 SV=1	biosynthetic process;cellular biosynthetic process;cellular macromolecule biosynthetic process;cellular macromolecule metabolic process;cellular metabolic process;cellular process;cellular protein metabolic process;macromolecule biosynthetic process;macromolecule metabolic process;metabolic process;primary metabolic process;protein metabolic process;translation
K4CUW3	Uncharacterized protein OS=Solanum lycopersicum PE=3 SV=1	biosynthetic process;cellular biosynthetic process;cellular macromolecule biosynthetic process;cellular macromolecule metabolic process;cellular metabolic process;cellular process;cellular protein metabolic process;macromolecule biosynthetic process;macromolecule metabolic process;metabolic process;primary metabolic process;protein metabolic process;translation
K4AX99	Uncharacterized protein OS=Solanum lycopersicum PE=3 SV=1	biosynthetic process;cellular biosynthetic process;cellular macromolecule biosynthetic process;cellular macromolecule metabolic process;cellular metabolic process;cellular process;cellular protein metabolic process;macromolecule biosynthetic process;macromolecule metabolic process;metabolic process;primary metabolic process;protein metabolic process;translation
K4DF02	Uncharacterized protein OS=Solanum lycopersicum PE=3 SV=1	biosynthetic process;cellular biosynthetic process;cellular macromolecule biosynthetic process;cellular macromolecule metabolic process;cellular metabolic process;cellular process;cellular protein metabolic process;macromolecule biosynthetic process;macromolecule metabolic process;metabolic process;primary metabolic process;protein metabolic process;translation
K4D4T0	Uncharacterized protein OS=Solanum lycopersicum PE=3 SV=1	biosynthetic process;cellular biosynthetic process;cellular macromolecule biosynthetic process;cellular macromolecule metabolic process;cellular metabolic process;cellular process;cellular protein metabolic process;macromolecule biosynthetic process;macromolecule metabolic process;metabolic process;primary metabolic process;protein metabolic process;translation
K4D4I1	Uncharacterized protein OS=Solanum lycopersicum PE=3 SV=1	biosynthetic process;cellular biosynthetic process;cellular macromolecule biosynthetic process;cellular macromolecule metabolic process;cellular metabolic process;cellular process;cellular protein metabolic process;macromolecule biosynthetic process;macromolecule metabolic process;metabolic process;primary metabolic process;protein metabolic process;translation
K4D5B1	Uncharacterized protein OS=Solanum lycopersicum PE=3 SV=1	biosynthetic process;cellular biosynthetic process;cellular macromolecule biosynthetic process;cellular macromolecule metabolic process;cellular metabolic process;cellular process;cellular protein metabolic process;macromolecule biosynthetic process;macromolecule metabolic process;metabolic process;primary metabolic process;protein metabolic process;translation
K4CAE2	Uncharacterized protein OS=Solanum lycopersicum PE=3 SV=1	biosynthetic process;cellular biosynthetic process;cellular macromolecule biosynthetic process;cellular macromolecule metabolic process;cellular metabolic process;cellular process;cellular protein metabolic process;macromolecule biosynthetic process;macromolecule metabolic process;metabolic process;primary metabolic process;protein metabolic process;translation
K4BT19	Uncharacterized protein OS=Solanum lycopersicum PE=3 SV=1	biosynthetic process;cellular biosynthetic process;cellular macromolecule biosynthetic process;cellular macromolecule metabolic process;cellular metabolic process;cellular process;cellular protein metabolic process;macromolecule biosynthetic process;macromolecule metabolic process;metabolic process;primary metabolic process;protein metabolic process;translation
K4CG62	Uncharacterized protein OS=Solanum lycopersicum PE=3 SV=1	biosynthetic process;cellular biosynthetic process;cellular macromolecule biosynthetic process;cellular macromolecule metabolic process;cellular metabolic process;cellular process;cellular protein metabolic process;macromolecule biosynthetic process;macromolecule metabolic process;metabolic process;primary metabolic process;protein metabolic process;translation
K4B1S7	Uncharacterized protein OS=Solanum lycopersicum PE=3 SV=1	biosynthetic process;cellular biosynthetic process;cellular macromolecule biosynthetic process;cellular macromolecule metabolic process;cellular metabolic process;cellular process;cellular protein metabolic process;macromolecule biosynthetic process;macromolecule metabolic process;metabolic process;primary metabolic process;protein metabolic process;translation
K4BG20	Uncharacterized protein OS=Solanum lycopersicum PE=3 SV=1	biosynthetic process;cellular biosynthetic process;cellular macromolecule biosynthetic process;cellular macromolecule metabolic process;cellular metabolic process;cellular process;cellular protein metabolic process;macromolecule biosynthetic process;macromolecule metabolic process;metabolic process;primary metabolic process;protein metabolic process;translation
K4CE04	Uncharacterized protein OS=Solanum lycopersicum PE=3 SV=1	biosynthetic process;cellular biosynthetic process;cellular macromolecule biosynthetic process;cellular macromolecule metabolic process;cellular metabolic process;cellular process;cellular protein metabolic process;macromolecule biosynthetic process;macromolecule metabolic process;metabolic process;primary metabolic process;protein metabolic process;translation
K4CKX4	Uncharacterized protein OS=Solanum lycopersicum PE=3 SV=1	biosynthetic process;cellular biosynthetic process;cellular macromolecule biosynthetic process;cellular macromolecule metabolic process;cellular metabolic process;cellular process;cellular protein metabolic process;macromolecule biosynthetic process;macromolecule metabolic process;metabolic process;primary metabolic process;protein metabolic process;translation
K4CWK0	Uncharacterized protein OS=Solanum lycopersicum PE=3 SV=1	biosynthetic process;cellular biosynthetic process;cellular macromolecule biosynthetic process;cellular macromolecule metabolic process;cellular metabolic process;cellular process;cellular protein metabolic process;macromolecule biosynthetic process;macromolecule metabolic process;metabolic process;primary metabolic process;protein metabolic process;translation
K4DHK7	Uncharacterized protein OS=Solanum lycopersicum PE=3 SV=1	biosynthetic process;cellular biosynthetic process;cellular macromolecule biosynthetic process;cellular macromolecule metabolic process;cellular metabolic process;cellular process;cellular protein metabolic process;macromolecule biosynthetic process;macromolecule metabolic process;metabolic process;primary metabolic process;protein metabolic process;translation
K4C247	Uncharacterized protein OS=Solanum lycopersicum PE=3 SV=1	biosynthetic process;cellular biosynthetic process;cellular macromolecule biosynthetic process;cellular macromolecule metabolic process;cellular metabolic process;cellular process;cellular protein metabolic process;macromolecule biosynthetic process;macromolecule metabolic process;metabolic process;primary metabolic process;protein metabolic process;translation
K4D465	Uncharacterized protein OS=Solanum lycopersicum PE=3 SV=1	biosynthetic process;cellular biosynthetic process;cellular macromolecule biosynthetic process;cellular macromolecule metabolic process;cellular metabolic process;cellular process;cellular protein metabolic process;macromolecule biosynthetic process;macromolecule metabolic process;metabolic process;primary metabolic process;protein metabolic process;translation
K4CQ62	Uncharacterized protein OS=Solanum lycopersicum PE=3 SV=1	biosynthetic process;cellular biosynthetic process;cellular macromolecule biosynthetic process;cellular macromolecule metabolic process;cellular metabolic process;cellular process;cellular protein metabolic process;macromolecule biosynthetic process;macromolecule metabolic process;metabolic process;primary metabolic process;protein metabolic process;translation
K4D2A4	Uncharacterized protein OS=Solanum lycopersicum PE=3 SV=1	biosynthetic process;cellular biosynthetic process;cellular macromolecule biosynthetic process;cellular macromolecule metabolic process;cellular metabolic process;cellular process;cellular protein metabolic process;macromolecule biosynthetic process;macromolecule metabolic process;metabolic process;primary metabolic process;protein metabolic process;translation
K4D3L7	Uncharacterized protein OS=Solanum lycopersicum PE=3 SV=1	biosynthetic process;cellular biosynthetic process;cellular macromolecule biosynthetic process;cellular macromolecule metabolic process;cellular metabolic process;cellular process;cellular protein metabolic process;macromolecule biosynthetic process;macromolecule metabolic process;metabolic process;primary metabolic process;protein metabolic process;translation
K4DAA0	Uncharacterized protein OS=Solanum lycopersicum PE=3 SV=1	biosynthetic process;cellular biosynthetic process;cellular macromolecule biosynthetic process;cellular macromolecule metabolic process;cellular metabolic process;cellular process;cellular protein metabolic process;macromolecule biosynthetic process;macromolecule metabolic process;metabolic process;primary metabolic process;protein metabolic process;translation
K4C9N4	Uncharacterized protein OS=Solanum lycopersicum PE=3 SV=1	biosynthetic process;cellular biosynthetic process;cellular macromolecule biosynthetic process;cellular macromolecule metabolic process;cellular metabolic process;cellular process;cellular protein metabolic process;macromolecule biosynthetic process;macromolecule metabolic process;metabolic process;primary metabolic process;protein metabolic process;translation
K4B046	Uncharacterized protein OS=Solanum lycopersicum PE=3 SV=1	biosynthetic process;cellular biosynthetic process;cellular macromolecule biosynthetic process;cellular macromolecule metabolic process;cellular metabolic process;cellular process;cellular protein metabolic process;macromolecule biosynthetic process;macromolecule metabolic process;metabolic process;primary metabolic process;protein metabolic process;translation
K4D3B5	Uncharacterized protein OS=Solanum lycopersicum PE=3 SV=1	biosynthetic process;cellular biosynthetic process;cellular macromolecule biosynthetic process;cellular macromolecule metabolic process;cellular metabolic process;cellular process;cellular protein metabolic process;macromolecule biosynthetic process;macromolecule metabolic process;metabolic process;primary metabolic process;protein metabolic process;translation
K4B838	Uncharacterized protein OS=Solanum lycopersicum PE=3 SV=1	biosynthetic process;cellular biosynthetic process;cellular macromolecule biosynthetic process;cellular macromolecule metabolic process;cellular metabolic process;cellular process;cellular protein metabolic process;macromolecule biosynthetic process;macromolecule metabolic process;metabolic process;primary metabolic process;protein metabolic process;translation
K4D3Q4	Uncharacterized protein OS=Solanum lycopersicum PE=3 SV=1	biosynthetic process;cellular biosynthetic process;cellular macromolecule biosynthetic process;cellular macromolecule metabolic process;cellular metabolic process;cellular process;cellular protein metabolic process;macromolecule biosynthetic process;macromolecule metabolic process;metabolic process;primary metabolic process;protein metabolic process;translation
K4DA39	Uncharacterized protein OS=Solanum lycopersicum PE=3 SV=1	biosynthetic process;cellular biosynthetic process;cellular macromolecule biosynthetic process;cellular macromolecule metabolic process;cellular metabolic process;cellular process;cellular protein metabolic process;macromolecule biosynthetic process;macromolecule metabolic process;metabolic process;primary metabolic process;protein metabolic process;translation
K4B7E1	Uncharacterized protein OS=Solanum lycopersicum PE=3 SV=1	biosynthetic process;cellular biosynthetic process;cellular macromolecule biosynthetic process;cellular macromolecule metabolic process;cellular metabolic process;cellular process;cellular protein metabolic process;macromolecule biosynthetic process;macromolecule metabolic process;metabolic process;primary metabolic process;protein metabolic process;translation
K4C998	Uncharacterized protein OS=Solanum lycopersicum PE=3 SV=1	biosynthetic process;cellular biosynthetic process;cellular macromolecule biosynthetic process;cellular macromolecule metabolic process;cellular metabolic process;cellular process;cellular protein metabolic process;macromolecule biosynthetic process;macromolecule metabolic process;metabolic process;primary metabolic process;protein metabolic process;translation
K4C8P4	Uncharacterized protein OS=Solanum lycopersicum PE=3 SV=1	biosynthetic process;cellular biosynthetic process;cellular macromolecule biosynthetic process;cellular macromolecule metabolic process;cellular metabolic process;cellular process;cellular protein metabolic process;macromolecule biosynthetic process;macromolecule metabolic process;metabolic process;primary metabolic process;protein metabolic process;translation
K4B4Z0	Uncharacterized protein OS=Solanum lycopersicum PE=3 SV=1	biosynthetic process;cellular biosynthetic process;cellular macromolecule biosynthetic process;cellular macromolecule metabolic process;cellular metabolic process;cellular process;cellular protein metabolic process;macromolecule biosynthetic process;macromolecule metabolic process;metabolic process;primary metabolic process;protein metabolic process;translation
K4BHQ8	Uncharacterized protein OS=Solanum lycopersicum PE=3 SV=1	biosynthetic process;cellular biosynthetic process;cellular macromolecule biosynthetic process;cellular macromolecule metabolic process;cellular metabolic process;cellular process;cellular protein metabolic process;macromolecule biosynthetic process;macromolecule metabolic process;metabolic process;primary metabolic process;protein metabolic process;translation
K4B212	Uncharacterized protein OS=Solanum lycopersicum PE=3 SV=1	biosynthetic process;cellular biosynthetic process;cellular macromolecule biosynthetic process;cellular macromolecule metabolic process;cellular metabolic process;cellular process;macromolecule biosynthetic process;macromolecule metabolic process;metabolic process;translational elongation
K4BVL0	Uncharacterized protein OS=Solanum lycopersicum PE=3 SV=1	biosynthetic process;cellular biosynthetic process;cellular macromolecule metabolic process;cellular metabolic process;cellular nitrogen compound biosynthetic process;cellular nitrogen compound metabolic process;cellular process;cellular protein metabolic process;heterocycle biosynthetic process;heterocycle metabolic process;macromolecule metabolic process;macromolecule modification;metabolic pro…
K4B7K5	Uncharacterized protein OS=Solanum lycopersicum PE=3 SV=1	biosynthetic process;cellular biosynthetic process;cellular macromolecule metabolic process;cellular metabolic process;cellular nitrogen compound biosynthetic process;cellular nitrogen compound metabolic process;cellular process;cellular protein metabolic process;cellular response to stimulus;cellular response to stress;heterocycle biosynthetic process;heterocycle metabolic process;macromolecule …
K4B078	Uncharacterized protein OS=Solanum lycopersicum PE=3 SV=1	biosynthetic process;cellular biosynthetic process;cellular macromolecule metabolic process;cellular metabolic process;cellular nitrogen compound biosynthetic process;cellular nitrogen compound metabolic process;cellular process;DNA conformation change;DNA metabolic process;DNA topological change;heterocycle biosynthetic process;heterocycle metabolic process;macromolecule metabolic process;metabo…
K4CPB3	Uncharacterized protein OS=Solanum lycopersicum PE=3 SV=1	biosynthetic process;cellular biosynthetic process;cellular macromolecule metabolic process;cellular metabolic process;cellular nitrogen compound biosynthetic process;cellular nitrogen compound metabolic process;cellular process;establishment of localization;establishment of localization in cell;establishment of protein localization;GMP biosynthetic process;GMP metabolic process;heterocycle biosy…
K4D4P7	Uncharacterized protein OS=Solanum lycopersicum PE=3 SV=1	biosynthetic process;cellular biosynthetic process;cellular metabolic process;cellular nitrogen compound biosynthetic process;cellular nitrogen compound metabolic process;cellular process;'de novo' IMP biosynthetic process;heterocycle biosynthetic process;heterocycle metabolic process;IMP biosynthetic process;IMP metabolic process;metabolic process;nitrogen compound metabolic process;nucleobase-c…
K4D615	Uncharacterized protein OS=Solanum lycopersicum PE=3 SV=1	biosynthetic process;cellular biosynthetic process;cellular metabolic process;cellular nitrogen compound biosynthetic process;cellular nitrogen compound metabolic process;cellular process;'de novo' IMP biosynthetic process;heterocycle biosynthetic process;heterocycle metabolic process;IMP biosynthetic process;IMP metabolic process;metabolic process;nitrogen compound metabolic process;nucleobase-c…
K4DEF2	Uncharacterized protein OS=Solanum lycopersicum PE=3 SV=1	biosynthetic process;cellular biosynthetic process;cellular metabolic process;cellular nitrogen compound biosynthetic process;cellular nitrogen compound metabolic process;cellular process;cofactor biosynthetic process;cofactor metabolic process;heme biosynthetic process;heme metabolic process;heterocycle biosynthetic process;heterocycle metabolic process;metabolic process;nitrogen compound metabo…
K4DB22	Uncharacterized protein OS=Solanum lycopersicum PE=3 SV=1	biosynthetic process;cellular biosynthetic process;cellular metabolic process;cellular nitrogen compound biosynthetic process;cellular nitrogen compound metabolic process;cellular process;flavin-containing compound biosynthetic process;flavin-containing compound metabolic process;heterocycle biosynthetic process;heterocycle metabolic process;metabolic process;nitrogen compound metabolic process;r…
K4C235	Uncharacterized protein OS=Solanum lycopersicum PE=3 SV=1	biosynthetic process;metabolic process
K4CPE5	Uncharacterized protein OS=Solanum lycopersicum PE=3 SV=1	carbohydrate metabolic process;cell wall organization;cell wall organization or biogenesis;cellular component organization or biogenesis;metabolic process;primary metabolic process
K4CVC3	Uncharacterized protein OS=Solanum lycopersicum PE=3 SV=1	carbohydrate metabolic process;cell wall organization;cell wall organization or biogenesis;cellular component organization or biogenesis;metabolic process;primary metabolic process
K4CPL3	Uncharacterized protein OS=Solanum lycopersicum PE=3 SV=1	carbohydrate metabolic process;cell wall organization;cell wall organization or biogenesis;cellular component organization or biogenesis;metabolic process;primary metabolic process
K4C131	Uncharacterized protein OS=Solanum lycopersicum PE=3 SV=1	carbohydrate metabolic process;cell wall organization;cell wall organization or biogenesis;cellular component organization or biogenesis;metabolic process;primary metabolic process
K4C408	Uncharacterized protein OS=Solanum lycopersicum PE=3 SV=1	carbohydrate metabolic process;cell wall organization;cell wall organization or biogenesis;cellular component organization or biogenesis;metabolic process;primary metabolic process
K4D1T4	Uncharacterized protein OS=Solanum lycopersicum PE=3 SV=1	carbohydrate metabolic process;metabolic process;multicellular organismal process;primary metabolic process;seed germination
K4BTC6	Uncharacterized protein OS=Solanum lycopersicum PE=3 SV=1	carbohydrate metabolic process;metabolic process;primary metabolic process
K4DFY4	Uncharacterized protein OS=Solanum lycopersicum PE=3 SV=1	carbohydrate metabolic process;metabolic process;primary metabolic process
K4DFR5	Uncharacterized protein OS=Solanum lycopersicum PE=3 SV=1	carbohydrate metabolic process;metabolic process;primary metabolic process
K4CA36	Uncharacterized protein OS=Solanum lycopersicum PE=3 SV=1	carbohydrate metabolic process;metabolic process;primary metabolic process
K4CZP2	Uncharacterized protein OS=Solanum lycopersicum PE=3 SV=1	carbohydrate metabolic process;metabolic process;primary metabolic process
K4BM57	Uncharacterized protein OS=Solanum lycopersicum PE=3 SV=1	carbohydrate metabolic process;metabolic process;primary metabolic process
K4CV84	Uncharacterized protein OS=Solanum lycopersicum PE=3 SV=1	carbohydrate metabolic process;metabolic process;primary metabolic process
K4CV83	Uncharacterized protein OS=Solanum lycopersicum PE=3 SV=1	carbohydrate metabolic process;metabolic process;primary metabolic process
K4BXC1	Uncharacterized protein OS=Solanum lycopersicum PE=3 SV=1	carbohydrate metabolic process;metabolic process;primary metabolic process
K4BPB8	Uncharacterized protein OS=Solanum lycopersicum PE=3 SV=1	carbohydrate metabolic process;metabolic process;primary metabolic process
K4B3H0	Uncharacterized protein OS=Solanum lycopersicum PE=3 SV=1	carbohydrate metabolic process;metabolic process;primary metabolic process
K4DDL2	Uncharacterized protein OS=Solanum lycopersicum PE=3 SV=1	carbohydrate metabolic process;metabolic process;primary metabolic process
K4D293	Uncharacterized protein OS=Solanum lycopersicum PE=3 SV=1	carbohydrate metabolic process;metabolic process;primary metabolic process
K4BNU8	Uncharacterized protein OS=Solanum lycopersicum PE=3 SV=1	carbohydrate metabolic process;metabolic process;primary metabolic process
K4AZF6	Uncharacterized protein OS=Solanum lycopersicum PE=3 SV=1	carboxylic acid catabolic process;carboxylic acid metabolic process;catabolic process;cellular catabolic process;cellular ketone metabolic process;cellular lipid catabolic process;cellular lipid metabolic process;cellular metabolic process;cellular process;establishment of localization;establishment of localization in cell;establishment of protein localization;establishment of protein localizatio…
K4DHW5	Uncharacterized protein OS=Solanum lycopersicum PE=3 SV=1	carboxylic acid metabolic process;cellular ketone metabolic process;cellular lipid metabolic process;cellular metabolic process;cellular process;fatty acid metabolic process;lipid metabolic process;metabolic process;monocarboxylic acid metabolic process;organic acid metabolic process;oxoacid metabolic process;primary metabolic process;small molecule metabolic process
K4DBQ4	Uncharacterized protein OS=Solanum lycopersicum PE=3 SV=1	carboxylic acid metabolic process;cellular ketone metabolic process;cellular lipid metabolic process;cellular metabolic process;cellular process;fatty acid metabolic process;lipid metabolic process;metabolic process;monocarboxylic acid metabolic process;organic acid metabolic process;oxoacid metabolic process;primary metabolic process;small molecule metabolic process
K4CCS9	Uncharacterized protein OS=Solanum lycopersicum PE=3 SV=1	carboxylic acid metabolic process;cellular ketone metabolic process;cellular lipid metabolic process;cellular metabolic process;cellular process;fatty acid metabolic process;lipid metabolic process;metabolic process;monocarboxylic acid metabolic process;organic acid metabolic process;oxoacid metabolic process;primary metabolic process;small molecule metabolic process
K4DFF9	Uncharacterized protein OS=Solanum lycopersicum PE=3 SV=1	catabolic process;cellular catabolic process;cellular macromolecule catabolic process;cellular macromolecule metabolic process;cellular metabolic process;cellular process;macromolecule catabolic process;macromolecule metabolic process;metabolic process;modification-dependent macromolecule catabolic process;modification-dependent protein catabolic process;primary metabolic process;protein metaboli…
K4D860	Uncharacterized protein OS=Solanum lycopersicum PE=3 SV=1	catabolic process;cellular catabolic process;cellular macromolecule catabolic process;cellular macromolecule metabolic process;cellular metabolic process;cellular process;macromolecule catabolic process;macromolecule metabolic process;metabolic process;modification-dependent macromolecule catabolic process;modification-dependent protein catabolic process;primary metabolic process;protein metaboli…
K4D348	Uncharacterized protein OS=Solanum lycopersicum PE=3 SV=1	catabolic process;cellular catabolic process;cellular macromolecule catabolic process;cellular macromolecule metabolic process;cellular metabolic process;cellular process;macromolecule catabolic process;macromolecule metabolic process;metabolic process;modification-dependent macromolecule catabolic process;modification-dependent protein catabolic process;primary metabolic process;protein metaboli…
K4CAV7	Uncharacterized protein OS=Solanum lycopersicum PE=3 SV=1	catabolic process;cellular catabolic process;cellular macromolecule catabolic process;cellular macromolecule metabolic process;cellular metabolic process;cellular process;macromolecule catabolic process;macromolecule metabolic process;metabolic process;modification-dependent macromolecule catabolic process;modification-dependent protein catabolic process;primary metabolic process;protein metaboli…
K4C2I6	Uncharacterized protein OS=Solanum lycopersicum PE=3 SV=1	catabolic process;cellular catabolic process;cellular macromolecule catabolic process;cellular macromolecule metabolic process;cellular metabolic process;cellular process;macromolecule catabolic process;macromolecule metabolic process;metabolic process;modification-dependent macromolecule catabolic process;modification-dependent protein catabolic process;primary metabolic process;protein metaboli…
K4B4Z7	Uncharacterized protein OS=Solanum lycopersicum PE=3 SV=1	catabolic process;cellular catabolic process;cellular macromolecule catabolic process;cellular macromolecule metabolic process;cellular metabolic process;cellular process;macromolecule catabolic process;macromolecule metabolic process;metabolic process;modification-dependent macromolecule catabolic process;modification-dependent protein catabolic process;primary metabolic process;protein metaboli…
K4C745	Uncharacterized protein OS=Solanum lycopersicum PE=3 SV=1	catabolic process;macromolecule catabolic process;macromolecule metabolic process;metabolic process;primary metabolic process;protein catabolic process;protein metabolic process
K4CZ51	Uncharacterized protein OS=Solanum lycopersicum PE=3 SV=1	catabolic process;macromolecule catabolic process;macromolecule metabolic process;metabolic process;primary metabolic process;protein catabolic process;protein metabolic process
K4CAL7	Uncharacterized protein OS=Solanum lycopersicum PE=3 SV=1	catabolic process;macromolecule catabolic process;macromolecule metabolic process;metabolic process;primary metabolic process;protein catabolic process;protein metabolic process
K4B3K7	Uncharacterized protein OS=Solanum lycopersicum PE=3 SV=1	catabolic process;macromolecule catabolic process;macromolecule metabolic process;metabolic process;primary metabolic process;protein catabolic process;protein metabolic process
K4CAB8	Uncharacterized protein OS=Solanum lycopersicum PE=3 SV=1	catabolic process;macromolecule catabolic process;macromolecule metabolic process;metabolic process;primary metabolic process;protein catabolic process;protein metabolic process
K4BZB1	Uncharacterized protein OS=Solanum lycopersicum PE=3 SV=1	catabolic process;macromolecule catabolic process;macromolecule metabolic process;metabolic process;primary metabolic process;protein catabolic process;protein metabolic process
K4B110	Uncharacterized protein OS=Solanum lycopersicum PE=3 SV=1	catabolic process;macromolecule catabolic process;macromolecule metabolic process;metabolic process;primary metabolic process;protein catabolic process;protein metabolic process
K4CVW4	Uncharacterized protein OS=Solanum lycopersicum PE=3 SV=1	cellular component assembly;cellular component assembly at cellular level;cellular component organization;cellular component organization at cellular level;cellular component organization or biogenesis;cellular component organization or biogenesis at cellular level;cellular macromolecular complex assembly;cellular macromolecular complex subunit organization;cellular process;chromatin organization…
K4BZD5	Uncharacterized protein OS=Solanum lycopersicum PE=3 SV=1	cellular component assembly;cellular component assembly at cellular level;cellular component organization;cellular component organization at cellular level;cellular component organization or biogenesis;cellular component organization or biogenesis at cellular level;cellular macromolecular complex assembly;cellular macromolecular complex subunit organization;cellular process;chromatin organization…
K4DBY2	Uncharacterized protein OS=Solanum lycopersicum PE=3 SV=1	cellular component assembly;cellular component assembly at cellular level;cellular component organization;cellular component organization at cellular level;cellular component organization or biogenesis;cellular component organization or biogenesis at cellular level;cellular macromolecular complex assembly;cellular macromolecular complex subunit organization;cellular process;chromatin organization…
K4B769	Uncharacterized protein OS=Solanum lycopersicum PE=3 SV=1	cellular component assembly;cellular component assembly at cellular level;cellular component organization;cellular component organization at cellular level;cellular component organization or biogenesis;cellular component organization or biogenesis at cellular level;cellular macromolecular complex assembly;cellular macromolecular complex subunit organization;cellular process;chromatin organization…
K4BLU6	Uncharacterized protein OS=Solanum lycopersicum PE=3 SV=1	cellular component assembly;cellular component organization;cellular component organization or biogenesis;macromolecular complex assembly;macromolecular complex subunit organization;macromolecule metabolic process;metabolic process;primary metabolic process;protein complex assembly;protein complex subunit organization;protein hexamerization;protein metabolic process;protein oligomerization;respon…
K4BYC5	Uncharacterized protein OS=Solanum lycopersicum PE=3 SV=1	cellular component organization;cellular component organization at cellular level;cellular component organization or biogenesis;cellular component organization or biogenesis at cellular level;cellular localization;cellular macromolecule localization;cellular macromolecule metabolic process;cellular membrane organization;cellular metabolic process;cellular nitrogen compound metabolic process;cellu…
K4CZX0	Uncharacterized protein OS=Solanum lycopersicum PE=3 SV=1	cellular component organization;cellular component organization at cellular level;cellular component organization or biogenesis;cellular component organization or biogenesis at cellular level;cellular process;chloroplast fission;chloroplast organization;organelle fission;organelle organization;peroxisome fission;plastid fission;plastid organization
K4D371	Uncharacterized protein OS=Solanum lycopersicum PE=3 SV=1	cellular component organization;cellular component organization or biogenesis;cellular process;establishment of localization;establishment of localization in cell;establishment of protein localization;intracellular protein transport;intracellular transport;membrane fusion;membrane organization;protein transport;transport;vesicle-mediated transport
K4CM15	Uncharacterized protein OS=Solanum lycopersicum PE=3 SV=1	cellular component organization;cellular component organization or biogenesis;cellular process;establishment of localization;establishment of localization in cell;establishment of protein localization;intracellular protein transport;intracellular transport;membrane fusion;membrane organization;protein transport;transport;vesicle-mediated transport
K4D345	Uncharacterized protein OS=Solanum lycopersicum PE=3 SV=1	cellular component organization;cellular component organization or biogenesis;cellular process;establishment of localization;establishment of localization in cell;establishment of protein localization;intracellular protein transport;intracellular transport;membrane fusion;membrane organization;protein transport;transport;vesicle-mediated transport
K4CI11	Uncharacterized protein OS=Solanum lycopersicum PE=3 SV=1	cellular component organization;cellular component organization or biogenesis;cellular process;establishment of localization;establishment of localization in cell;establishment of protein localization;intracellular protein transport;intracellular transport;membrane fusion;membrane organization;protein transport;transport;vesicle-mediated transport
K4C6W7	Uncharacterized protein OS=Solanum lycopersicum PE=3 SV=1	cellular component organization;cellular component organization or biogenesis;cellular process;establishment of localization;establishment of localization in cell;establishment of protein localization;intracellular protein transport;intracellular transport;membrane fusion;membrane organization;protein transport;transport;vesicle-mediated transport
K4CN16	Uncharacterized protein OS=Solanum lycopersicum PE=3 SV=1	cellular component organization;cellular component organization or biogenesis;cellular process;establishment of localization;establishment of localization in cell;establishment of protein localization;intracellular protein transport;intracellular transport;membrane fusion;membrane organization;protein transport;transport;vesicle-mediated transport
K4D3K7	Uncharacterized protein OS=Solanum lycopersicum PE=3 SV=1	cellular component organization;cellular component organization or biogenesis;establishment of localization;establishment of localization in cell;establishment of protein localization;intracellular protein transport;intracellular transport;membrane fusion;membrane organization;protein targeting;protein targeting to membrane;protein transport;transport
K4CHI2	Uncharacterized protein OS=Solanum lycopersicum PE=3 SV=1	cellular component organization;cellular component organization or biogenesis;establishment of localization;establishment of localization in cell;establishment of protein localization;intracellular protein transport;intracellular transport;membrane fusion;membrane organization;protein transport;transport
K4BMJ6	Uncharacterized protein OS=Solanum lycopersicum PE=3 SV=1	cellular macromolecule metabolic process;cellular metabolic process;cellular nitrogen compound metabolic process;cellular process;macromolecule metabolic process;metabolic process;ncRNA 3'-end processing;ncRNA metabolic process;ncRNA processing;nitrogen compound metabolic process;nucleic acid metabolic process;nucleic acid phosphodiester bond hydrolysis;nucleobase-containing compound metabolic pr…
K4BF00	Uncharacterized protein OS=Solanum lycopersicum PE=3 SV=1	cellular macromolecule metabolic process;cellular metabolic process;cellular nitrogen compound metabolic process;cellular process;macromolecule metabolic process;metabolic process;ncRNA metabolic process;ncRNA processing;nitrogen compound metabolic process;nucleic acid metabolic process;nucleobase-containing compound metabolic process;primary metabolic process;RNA metabolic process;RNA processing…
K4CLJ5	Uncharacterized protein OS=Solanum lycopersicum PE=3 SV=1	cellular macromolecule metabolic process;cellular metabolic process;cellular nitrogen compound metabolic process;cellular process;macromolecule metabolic process;metabolic process;ncRNA metabolic process;ncRNA processing;nitrogen compound metabolic process;nucleic acid metabolic process;nucleobase-containing compound metabolic process;primary metabolic process;RNA metabolic process;RNA processing…
K4DHC5	Uncharacterized protein OS=Solanum lycopersicum PE=3 SV=1	cellular macromolecule metabolic process;cellular metabolic process;cellular process;cellular protein metabolic process;defense response;defense response to bacterium;dephosphorylation;interspecies interaction between organisms;macromolecule metabolic process;macromolecule modification;metabolic process;multi-organism process;phosphate-containing compound metabolic process;phosphorus metabolic pr…
K4BZ85	Uncharacterized protein OS=Solanum lycopersicum PE=3 SV=1	cellular macromolecule metabolic process;cellular metabolic process;cellular process;cellular protein metabolic process;dephosphorylation;macromolecule metabolic process;macromolecule modification;metabolic process;phosphate-containing compound metabolic process;phosphorus metabolic process;primary metabolic process;protein dephosphorylation;protein metabolic process;protein modification process
K4BT41	Uncharacterized protein OS=Solanum lycopersicum PE=3 SV=1	cellular macromolecule metabolic process;cellular metabolic process;cellular process;cellular protein metabolic process;dephosphorylation;macromolecule metabolic process;macromolecule modification;metabolic process;phosphate-containing compound metabolic process;phosphorus metabolic process;primary metabolic process;protein dephosphorylation;protein metabolic process;protein modification process
K4AXT4	Uncharacterized protein OS=Solanum lycopersicum PE=3 SV=1	cellular macromolecule metabolic process;cellular metabolic process;cellular process;cellular protein metabolic process;dephosphorylation;macromolecule metabolic process;macromolecule modification;metabolic process;phosphate-containing compound metabolic process;phosphorus metabolic process;primary metabolic process;protein dephosphorylation;protein metabolic process;protein modification process
K4C3B5	Uncharacterized protein OS=Solanum lycopersicum PE=3 SV=1	cellular macromolecule metabolic process;cellular metabolic process;cellular process;cellular protein metabolic process;macromolecule metabolic process;macromolecule modification;metabolic process;primary metabolic process;protein metabolic process;protein modification process
K4B1S1	Uncharacterized protein OS=Solanum lycopersicum PE=3 SV=1	cellular macromolecule metabolic process;cellular metabolic process;cellular process;cellular protein metabolic process;macromolecule metabolic process;metabolic process;primary metabolic process;protein folding;protein metabolic process
K4D6V7	Uncharacterized protein OS=Solanum lycopersicum PE=3 SV=1	cellular macromolecule metabolic process;cellular metabolic process;cellular process;cellular protein metabolic process;macromolecule metabolic process;metabolic process;primary metabolic process;protein folding;protein metabolic process
K4C2W3	Uncharacterized protein OS=Solanum lycopersicum PE=3 SV=1	cellular macromolecule metabolic process;cellular metabolic process;cellular process;cellular protein metabolic process;macromolecule metabolic process;metabolic process;primary metabolic process;protein folding;protein metabolic process
K4CBZ9	Uncharacterized protein OS=Solanum lycopersicum PE=3 SV=1	cellular macromolecule metabolic process;cellular metabolic process;cellular process;cellular protein metabolic process;macromolecule metabolic process;metabolic process;primary metabolic process;protein folding;protein metabolic process
K4C2U7	Uncharacterized protein OS=Solanum lycopersicum PE=3 SV=1	cellular macromolecule metabolic process;cellular metabolic process;cellular process;cellular protein metabolic process;macromolecule metabolic process;metabolic process;primary metabolic process;protein folding;protein metabolic process
K4BB90	Uncharacterized protein OS=Solanum lycopersicum PE=3 SV=1	cellular macromolecule metabolic process;cellular metabolic process;cellular process;cellular protein metabolic process;macromolecule metabolic process;metabolic process;primary metabolic process;protein folding;protein metabolic process
K4B2I9	Uncharacterized protein OS=Solanum lycopersicum PE=3 SV=1	cellular macromolecule metabolic process;cellular metabolic process;cellular process;cellular protein metabolic process;macromolecule metabolic process;metabolic process;primary metabolic process;protein folding;protein metabolic process
K4B2J4	Uncharacterized protein OS=Solanum lycopersicum PE=3 SV=1	cellular macromolecule metabolic process;cellular metabolic process;cellular process;cellular protein metabolic process;macromolecule metabolic process;metabolic process;primary metabolic process;protein folding;protein metabolic process
K4BYC0	Uncharacterized protein OS=Solanum lycopersicum PE=3 SV=1	cellular macromolecule metabolic process;cellular metabolic process;cellular process;cellular protein metabolic process;macromolecule metabolic process;metabolic process;primary metabolic process;protein folding;protein metabolic process
K4CWE4	Uncharacterized protein OS=Solanum lycopersicum PE=3 SV=1	cellular macromolecule metabolic process;cellular metabolic process;cellular process;cellular protein metabolic process;macromolecule metabolic process;metabolic process;primary metabolic process;protein folding;protein metabolic process;protein refolding
K4C227	Uncharacterized protein OS=Solanum lycopersicum PE=3 SV=1	cellular macromolecule metabolic process;cellular metabolic process;cellular process;cellular protein metabolic process;macromolecule metabolic process;metabolic process;primary metabolic process;protein folding;protein metabolic process;protein refolding
K4B5Z2	Uncharacterized protein OS=Solanum lycopersicum PE=3 SV=1	cellular macromolecule metabolic process;cellular metabolic process;cellular process;cellular protein metabolic process;macromolecule metabolic process;metabolic process;primary metabolic process;protein folding;protein metabolic process;protein refolding
K4BPD2	Uncharacterized protein OS=Solanum lycopersicum PE=3 SV=1	cellular macromolecule metabolic process;cellular metabolic process;cellular process;cellular protein metabolic process;macromolecule metabolic process;metabolic process;primary metabolic process;protein folding;protein metabolic process;response to abiotic stimulus;response to heat;response to stimulus;response to stress;response to temperature stimulus
K4C2J3	Uncharacterized protein OS=Solanum lycopersicum PE=3 SV=1	cellular macromolecule metabolic process;cellular metabolic process;cellular process;cellular protein metabolic process;macromolecule metabolic process;metabolic process;primary metabolic process;protein folding;protein metabolic process;response to abiotic stimulus;response to heat;response to stimulus;response to stress;response to temperature stimulus
K4CQB7	Uncharacterized protein OS=Solanum lycopersicum PE=3 SV=1	cellular macromolecule metabolic process;cellular metabolic process;cellular process;cellular protein metabolic process;macromolecule metabolic process;metabolic process;primary metabolic process;protein folding;protein metabolic process;response to abiotic stimulus;response to chemical stimulus;response to heat;response to high light intensity;response to hydrogen peroxide;response to inorganic …
K4B2A4	Uncharacterized protein OS=Solanum lycopersicum PE=3 SV=1	cellular macromolecule metabolic process;cellular metabolic process;cellular process;cellular protein metabolic process;macromolecule metabolic process;metabolic process;primary metabolic process;protein folding;protein metabolic process;response to abiotic stimulus;response to heat;response to stimulus;response to stress;response to temperature stimulus
K4C4Z6	Uncharacterized protein OS=Solanum lycopersicum PE=3 SV=1	cellular macromolecule metabolic process;cellular metabolic process;cellular process;cellular protein metabolic process;macromolecule metabolic process;metabolic process;primary metabolic process;protein folding;protein metabolic process;response to stimulus;response to stress
K4CEY5	Uncharacterized protein OS=Solanum lycopersicum PE=3 SV=1	cellular macromolecule metabolic process;cellular metabolic process;cellular process;cellular protein metabolic process;macromolecule metabolic process;metabolic process;primary metabolic process;protein folding;protein metabolic process;response to stimulus;response to stress
K4B286	Uncharacterized protein OS=Solanum lycopersicum PE=3 SV=1	cellular metabolic process;cellular process;electron transport chain;generation of precursor metabolites and energy;metabolic process;oxidation-reduction process;photosynthetic electron transport chain
K4BU61	Uncharacterized protein OS=Solanum lycopersicum PE=3 SV=1	cellular process;establishment of localization;establishment of localization in cell;establishment of protein localization;establishment of protein localization to organelle;establishment of protein localization to vacuole;intracellular protein transport;intracellular transport;protein targeting;protein targeting to vacuole;protein transport;transport;vacuolar transport;vesicle-mediated transport
K4B169	Uncharacterized protein OS=Solanum lycopersicum PE=3 SV=1	cellular process;establishment of localization;establishment of localization in cell;establishment of protein localization;intracellular protein transport;intracellular transport;protein transport;transport;vesicle-mediated transport
K4AXJ9	Uncharacterized protein OS=Solanum lycopersicum PE=3 SV=1	cellular process;establishment of localization;establishment of localization in cell;establishment of protein localization;intracellular protein transport;intracellular transport;protein transport;transport;vesicle-mediated transport
K4B0B8	Uncharacterized protein OS=Solanum lycopersicum PE=3 SV=1	cellular process;establishment of localization;establishment of localization in cell;establishment of protein localization;protein secretion;protein transport;secretion;secretion by cell;transport
K4DBZ4	Uncharacterized protein OS=Solanum lycopersicum PE=3 SV=1	cellular process;establishment of localization;establishment of localization in cell;Golgi vesicle transport;intracellular transport;response to abiotic stimulus;response to carbohydrate stimulus;response to chemical stimulus;response to chitin;response to high light intensity;response to hydrogen peroxide;response to inorganic substance;response to light intensity;response to light stimulus;resp…
K4C9E3	Uncharacterized protein OS=Solanum lycopersicum PE=3 SV=1	cellular process;establishment of localization;response to abiotic stimulus;response to osmotic stress;response to salt stress;response to stimulus;response to stress;transport;vesicle-mediated transport
K4AU58	Uncharacterized protein OS=Solanum lycopersicum PE=3 SV=1	cellular process;establishment of localization;transmembrane transport;transport
K4D925	Uncharacterized protein OS=Solanum lycopersicum PE=3 SV=1	cellular process;establishment of localization;transmembrane transport;transport
K4C6U7	Uncharacterized protein OS=Solanum lycopersicum PE=3 SV=1	cellular process;establishment of localization;transmembrane transport;transport
K4CQ15	Uncharacterized protein OS=Solanum lycopersicum PE=3 SV=1	cellular process;establishment of localization;transmembrane transport;transport
K4BTV1	Uncharacterized protein OS=Solanum lycopersicum PE=3 SV=1	cellular process;establishment of localization;transmembrane transport;transport
K4B7P7	Uncharacterized protein OS=Solanum lycopersicum PE=3 SV=1	cellular process;establishment of localization;transport;vesicle-mediated transport
K4CTZ5	Uncharacterized protein OS=Solanum lycopersicum PE=3 SV=1	cellular process;establishment of localization;transport;vesicle-mediated transport
K4C734	Uncharacterized protein OS=Solanum lycopersicum PE=3 SV=1	cellular process;establishment of localization;transport;vesicle-mediated transport
K4BN07	Uncharacterized protein OS=Solanum lycopersicum PE=3 SV=1	cellular process;establishment of localization;transport;vesicle-mediated transport
K4C7M3	Uncharacterized protein OS=Solanum lycopersicum PE=3 SV=1	cellular process;establishment of localization;transport;vesicle-mediated transport
K4CWC6	Uncharacterized protein OS=Solanum lycopersicum PE=3 SV=1	defense response;response to biotic stimulus;response to stimulus;response to stress
K4C2J4	Uncharacterized protein OS=Solanum lycopersicum PE=3 SV=1	establishment of localization;establishment of localization in cell;intracellular transport;transport;vacuolar transport
K4C3K8	Uncharacterized protein OS=Solanum lycopersicum PE=3 SV=1	establishment of localization;establishment of localization in cell;intracellular transport;transport;vacuolar transport
K4BMT5	Uncharacterized protein OS=Solanum lycopersicum PE=3 SV=1	establishment of localization;establishment of localization in cell;intracellular transport;transport;vacuolar transport
K4C6Y2	Uncharacterized protein OS=Solanum lycopersicum PE=3 SV=1	establishment of localization;establishment of localization in cell;intracellular transport;transport;vacuolar transport
K4DAG8	Uncharacterized protein OS=Solanum lycopersicum PE=3 SV=1	establishment of localization;establishment of localization in cell;intracellular transport;transport;vacuolar transport
K4BZZ2	Uncharacterized protein OS=Solanum lycopersicum PE=3 SV=1	establishment of localization;establishment of localization in cell;intracellular transport;transport;vacuolar transport
K4CXR8	Uncharacterized protein OS=Solanum lycopersicum PE=3 SV=1	establishment of localization;establishment of protein localization;protein transport;transport
K4B8I7	Uncharacterized protein OS=Solanum lycopersicum PE=3 SV=1	establishment of localization;establishment of protein localization;protein transport;transport
K4D482	Uncharacterized protein OS=Solanum lycopersicum PE=3 SV=1	establishment of localization;establishment of protein localization;protein transport;transport
K4BJK1	Uncharacterized protein OS=Solanum lycopersicum PE=3 SV=1	establishment of localization;transport
K4BRX7	Uncharacterized protein OS=Solanum lycopersicum PE=3 SV=1	establishment of localization;transport
K4B9V8	Uncharacterized protein OS=Solanum lycopersicum PE=3 SV=1	lipid metabolic process;metabolic process;primary metabolic process
K4CF87	Uncharacterized protein OS=Solanum lycopersicum PE=3 SV=1	lipid metabolic process;metabolic process;primary metabolic process
K4BL25	Uncharacterized protein OS=Solanum lycopersicum PE=3 SV=1	macromolecule metabolic process;metabolic process;primary metabolic process;protein metabolic process
K4B1P8	Uncharacterized protein OS=Solanum lycopersicum PE=3 SV=1	metabolic process;oxidation-reduction process
K4BBK4	Uncharacterized protein OS=Solanum lycopersicum PE=3 SV=1
K4CE57	Uncharacterized protein OS=Solanum lycopersicum PE=3 SV=1
K4C377	Uncharacterized protein OS=Solanum lycopersicum PE=3 SV=1
K4BF14	Uncharacterized protein OS=Solanum lycopersicum PE=3 SV=1
K4BVV2	Uncharacterized protein OS=Solanum lycopersicum PE=3 SV=1
K4CGI6	Uncharacterized protein OS=Solanum lycopersicum PE=3 SV=1
K4CXT9	Uncharacterized protein OS=Solanum lycopersicum PE=3 SV=1
K4B425	Uncharacterized protein OS=Solanum lycopersicum PE=3 SV=1
K4DBI4	Uncharacterized protein OS=Solanum lycopersicum PE=3 SV=1
K4CB11	Uncharacterized protein OS=Solanum lycopersicum PE=3 SV=1
K4CL87	Uncharacterized protein OS=Solanum lycopersicum PE=3 SV=1
K4BNL3	Uncharacterized protein OS=Solanum lycopersicum PE=3 SV=1
K4DBI3	Uncharacterized protein OS=Solanum lycopersicum PE=3 SV=1
K4BVC5	Uncharacterized protein OS=Solanum lycopersicum PE=3 SV=1
K4BUT9	Uncharacterized protein OS=Solanum lycopersicum PE=3 SV=1
K4C3T2	Uncharacterized protein OS=Solanum lycopersicum PE=3 SV=1
K4BVH5	Uncharacterized protein OS=Solanum lycopersicum PE=3 SV=1
K4C4V7	Uncharacterized protein OS=Solanum lycopersicum PE=3 SV=1
K4BF68	Uncharacterized protein OS=Solanum lycopersicum PE=3 SV=1
K4CNE9	Uncharacterized protein OS=Solanum lycopersicum PE=3 SV=1
K4CYB7	Uncharacterized protein OS=Solanum lycopersicum PE=3 SV=1
K4BNV4	Uncharacterized protein OS=Solanum lycopersicum PE=3 SV=1
K4BAL4	Uncharacterized protein OS=Solanum lycopersicum PE=3 SV=1
K4CRI5	Uncharacterized protein OS=Solanum lycopersicum PE=3 SV=1
K4BWW9	Uncharacterized protein OS=Solanum lycopersicum PE=3 SV=1
K4D887	Uncharacterized protein OS=Solanum lycopersicum PE=3 SV=1
K4B264	Uncharacterized protein OS=Solanum lycopersicum PE=3 SV=1
K4CL64	Uncharacterized protein OS=Solanum lycopersicum PE=3 SV=1
K4DH72	Uncharacterized protein OS=Solanum lycopersicum PE=3 SV=1
K4C603	Uncharacterized protein OS=Solanum lycopersicum PE=3 SV=1
K4D3J1	Uncharacterized protein OS=Solanum lycopersicum PE=3 SV=1
K4CB85	Uncharacterized protein OS=Solanum lycopersicum PE=3 SV=1
K4CEJ0	Uncharacterized protein OS=Solanum lycopersicum PE=3 SV=1
K4AZG7	Uncharacterized protein OS=Solanum lycopersicum PE=3 SV=1
K4AZG6	Uncharacterized protein OS=Solanum lycopersicum PE=3 SV=1
K4CWH3	Uncharacterized protein OS=Solanum lycopersicum PE=3 SV=1
K4CU14	Uncharacterized protein OS=Solanum lycopersicum PE=3 SV=1
K4CUI2	Uncharacterized protein OS=Solanum lycopersicum PE=3 SV=1
K4D2X7	Uncharacterized protein OS=Solanum lycopersicum PE=3 SV=1
K4B7Z3	Uncharacterized protein OS=Solanum lycopersicum PE=3 SV=1
K4D5U9	Uncharacterized protein OS=Solanum lycopersicum PE=3 SV=1
K4BL51	Uncharacterized protein OS=Solanum lycopersicum PE=3 SV=1
K4CN93	Uncharacterized protein OS=Solanum lycopersicum PE=3 SV=1
K4B269	Uncharacterized protein OS=Solanum lycopersicum PE=3 SV=1
K4BVZ8	Uncharacterized protein OS=Solanum lycopersicum PE=3 SV=1
K4AXH8	Uncharacterized protein OS=Solanum lycopersicum PE=3 SV=1
K4BWJ9	Uncharacterized protein OS=Solanum lycopersicum PE=3 SV=1
K4BU57	Uncharacterized protein OS=Solanum lycopersicum PE=3 SV=1
K4CXM8	Uncharacterized protein OS=Solanum lycopersicum PE=3 SV=1
K4C6J4	Uncharacterized protein OS=Solanum lycopersicum PE=3 SV=1
K4CEU2	Uncharacterized protein OS=Solanum lycopersicum PE=3 SV=1
K4CVQ2	Uncharacterized protein OS=Solanum lycopersicum PE=3 SV=1
K4D4L7	Uncharacterized protein OS=Solanum lycopersicum PE=3 SV=1
K4BXG3	Uncharacterized protein OS=Solanum lycopersicum PE=3 SV=1
K4BAX2	Uncharacterized protein OS=Solanum lycopersicum PE=3 SV=1
K4D4A9	Uncharacterized protein OS=Solanum lycopersicum PE=3 SV=1
K4D5F6	Uncharacterized protein OS=Solanum lycopersicum PE=3 SV=1
K4B1I4	Uncharacterized protein OS=Solanum lycopersicum PE=3 SV=1
K4DGP6	Uncharacterized protein OS=Solanum lycopersicum PE=3 SV=1
K4C975	Uncharacterized protein OS=Solanum lycopersicum PE=3 SV=1
K4BV28	Uncharacterized protein OS=Solanum lycopersicum PE=3 SV=1
K4BI68	Uncharacterized protein OS=Solanum lycopersicum PE=3 SV=1
K4AXY5	Uncharacterized protein OS=Solanum lycopersicum PE=3 SV=1
K4CPS8	Uncharacterized protein OS=Solanum lycopersicum PE=3 SV=1
K4DA74	Uncharacterized protein OS=Solanum lycopersicum PE=3 SV=1
K4CRI4	Uncharacterized protein OS=Solanum lycopersicum PE=3 SV=1
K4CG84	Uncharacterized protein OS=Solanum lycopersicum PE=3 SV=1
K4C8Q1	Uncharacterized protein OS=Solanum lycopersicum PE=3 SV=1
K4C973	Uncharacterized protein OS=Solanum lycopersicum PE=3 SV=1
K4BP82	Uncharacterized protein OS=Solanum lycopersicum PE=3 SV=1
K4AYP1	Uncharacterized protein OS=Solanum lycopersicum PE=3 SV=1
K4CJX3	Uncharacterized protein OS=Solanum lycopersicum PE=3 SV=1
K4CB99	Uncharacterized protein OS=Solanum lycopersicum PE=3 SV=1
K4C239	Uncharacterized protein OS=Solanum lycopersicum PE=3 SV=1
K4C240	Uncharacterized protein OS=Solanum lycopersicum PE=3 SV=1
K4DAZ4	Uncharacterized protein OS=Solanum lycopersicum PE=3 SV=1
K4CWJ2	Uncharacterized protein OS=Solanum lycopersicum PE=3 SV=1
K4CND7	Uncharacterized protein OS=Solanum lycopersicum PE=3 SV=1
K4CRC1	Uncharacterized protein OS=Solanum lycopersicum PE=3 SV=1
K4DCK2	Uncharacterized protein OS=Solanum lycopersicum PE=3 SV=1
K4CCD2	Uncharacterized protein OS=Solanum lycopersicum PE=3 SV=1
K4D9L9	Uncharacterized protein OS=Solanum lycopersicum PE=3 SV=1
K4C9W3	Uncharacterized protein OS=Solanum lycopersicum PE=3 SV=1
K4DFI3	Uncharacterized protein OS=Solanum lycopersicum PE=3 SV=1
K4CPV7	Uncharacterized protein OS=Solanum lycopersicum PE=3 SV=1
K4CJX8	Uncharacterized protein OS=Solanum lycopersicum PE=3 SV=1
K4B0I7	Uncharacterized protein OS=Solanum lycopersicum PE=3 SV=1
K4B111	Uncharacterized protein OS=Solanum lycopersicum PE=3 SV=1
K4D9L5	Uncharacterized protein OS=Solanum lycopersicum PE=3 SV=1
K4CR90	Uncharacterized protein OS=Solanum lycopersicum PE=3 SV=1
K4D473	Uncharacterized protein OS=Solanum lycopersicum PE=3 SV=1
K4BLR5	Uncharacterized protein OS=Solanum lycopersicum PE=3 SV=1
K4D266	Uncharacterized protein OS=Solanum lycopersicum PE=3 SV=1
K4CUC7	Uncharacterized protein OS=Solanum lycopersicum PE=3 SV=1
K4BK89	Uncharacterized protein OS=Solanum lycopersicum PE=3 SV=1
K4DFH1	Uncharacterized protein OS=Solanum lycopersicum PE=3 SV=1
K4CC09	Uncharacterized protein OS=Solanum lycopersicum PE=3 SV=1
K4CZZ5	Uncharacterized protein OS=Solanum lycopersicum PE=3 SV=1
K4CIS3	Uncharacterized protein OS=Solanum lycopersicum PE=3 SV=1
K4B9R8	Uncharacterized protein OS=Solanum lycopersicum PE=3 SV=1
K4C386	Uncharacterized protein OS=Solanum lycopersicum PE=3 SV=1
K4BMB8	Uncharacterized protein OS=Solanum lycopersicum PE=3 SV=1
K4B2X5	Uncharacterized protein OS=Solanum lycopersicum PE=3 SV=1
K4C9Q1	Uncharacterized protein OS=Solanum lycopersicum PE=3 SV=1
K4D515	Uncharacterized protein OS=Solanum lycopersicum PE=3 SV=1
K4CDY9	Uncharacterized protein OS=Solanum lycopersicum PE=3 SV=1
K4BD52	Uncharacterized protein OS=Solanum lycopersicum PE=3 SV=1
K4D3R4	Uncharacterized protein OS=Solanum lycopersicum PE=3 SV=1
K4DF99	Uncharacterized protein OS=Solanum lycopersicum PE=3 SV=1
K4DFA0	Uncharacterized protein OS=Solanum lycopersicum PE=3 SV=1
K4BMP7	Uncharacterized protein OS=Solanum lycopersicum PE=3 SV=1
K4CMZ9	Uncharacterized protein OS=Solanum lycopersicum PE=3 SV=1
K4B7G4	Uncharacterized protein OS=Solanum lycopersicum PE=3 SV=1
K4BMX2	Uncharacterized protein OS=Solanum lycopersicum PE=3 SV=1
K4CZJ5	Uncharacterized protein OS=Solanum lycopersicum PE=3 SV=1
K4D2V6	Uncharacterized protein OS=Solanum lycopersicum PE=3 SV=1
K4CMA9	Uncharacterized protein OS=Solanum lycopersicum PE=3 SV=1
K4CV87	Uncharacterized protein OS=Solanum lycopersicum PE=3 SV=1
K4DH59	Uncharacterized protein OS=Solanum lycopersicum PE=3 SV=1
K4DBV9	Uncharacterized protein OS=Solanum lycopersicum PE=3 SV=1
K4D4X8	Uncharacterized protein OS=Solanum lycopersicum PE=3 SV=1
K4C6B2	Uncharacterized protein OS=Solanum lycopersicum PE=3 SV=1
K4DAV5	Uncharacterized protein OS=Solanum lycopersicum PE=3 SV=1
K4BE26	Uncharacterized protein OS=Solanum lycopersicum PE=3 SV=1
K4CUU2	Uncharacterized protein OS=Solanum lycopersicum PE=3 SV=1
K4D417	Uncharacterized protein OS=Solanum lycopersicum PE=3 SV=1
K4CEK4	Uncharacterized protein OS=Solanum lycopersicum PE=3 SV=1
K4DA99	Uncharacterized protein OS=Solanum lycopersicum PE=3 SV=1
K4CQG5	Uncharacterized protein OS=Solanum lycopersicum PE=3 SV=1
K4B6F8	Uncharacterized protein OS=Solanum lycopersicum PE=3 SV=1
K4B1W9	Uncharacterized protein OS=Solanum lycopersicum PE=3 SV=1
K4BV44	Uncharacterized protein OS=Solanum lycopersicum PE=3 SV=1
K4AZZ3	Uncharacterized protein OS=Solanum lycopersicum PE=3 SV=1
K4AXN9	Uncharacterized protein OS=Solanum lycopersicum PE=3 SV=1
K4AZT0	Uncharacterized protein OS=Solanum lycopersicum PE=3 SV=1
K4AZH6	Uncharacterized protein OS=Solanum lycopersicum PE=3 SV=1
K4CQ16	Uncharacterized protein OS=Solanum lycopersicum PE=3 SV=1
K4DHC9	Uncharacterized protein OS=Solanum lycopersicum PE=3 SV=1
K4C192	Uncharacterized protein OS=Solanum lycopersicum PE=3 SV=1
K4B2H4	Uncharacterized protein OS=Solanum lycopersicum PE=3 SV=1
K4AZY6	Uncharacterized protein OS=Solanum lycopersicum PE=3 SV=1
K4D486	Uncharacterized protein OS=Solanum lycopersicum PE=3 SV=1
K4BEC3	Uncharacterized protein OS=Solanum lycopersicum PE=3 SV=1
K4BQ70	Uncharacterized protein OS=Solanum lycopersicum PE=3 SV=1
K4B1I7	Uncharacterized protein OS=Solanum lycopersicum PE=3 SV=1
K4D7U2	Uncharacterized protein OS=Solanum lycopersicum PE=3 SV=1
K4C2X8	Uncharacterized protein OS=Solanum lycopersicum PE=3 SV=1
K4CFU3	Uncharacterized protein OS=Solanum lycopersicum PE=4 SV=1	1,3-beta-D-glucan biosynthetic process;1,3-beta-D-glucan metabolic process;activation of immune response;activation of innate immune response;aging;amine transport;amino acid import;amino acid transport;ammonium transport;anatomical structure morphogenesis;basic amino acid transport;beta-glucan biosynthetic process;beta-glucan metabolic process;biological regulation;biosynthetic process;callose d…
K4ASK1	Uncharacterized protein OS=Solanum lycopersicum PE=4 SV=1	1,3-beta-D-glucan biosynthetic process;1,3-beta-D-glucan metabolic process;beta-glucan biosynthetic process;beta-glucan metabolic process;biosynthetic process;carbohydrate biosynthetic process;carbohydrate metabolic process;cellular biosynthetic process;cellular carbohydrate biosynthetic process;cellular carbohydrate metabolic process;cellular glucan metabolic process;cellular macromolecule biosy…
K4AXC1	Uncharacterized protein OS=Solanum lycopersicum PE=4 SV=1	1,3-beta-D-glucan biosynthetic process;1,3-beta-D-glucan metabolic process;beta-glucan biosynthetic process;beta-glucan metabolic process;biosynthetic process;carbohydrate biosynthetic process;carbohydrate metabolic process;cellular biosynthetic process;cellular carbohydrate biosynthetic process;cellular carbohydrate metabolic process;cellular glucan metabolic process;cellular macromolecule biosy…
K4B137	Uncharacterized protein OS=Solanum lycopersicum PE=4 SV=1	2'-deoxyribonucleotide metabolic process;cellular metabolic process;cellular nitrogen compound metabolic process;cellular process;deoxyribonucleoside triphosphate metabolic process;deoxyribonucleotide metabolic process;dUTP metabolic process;heterocycle metabolic process;metabolic process;nitrogen compound metabolic process;nucleobase-containing compound metabolic process;nucleobase-containing sm…
K4CN65	Uncharacterized protein OS=Solanum lycopersicum PE=4 SV=1	abscisic acid biosynthetic process;abscisic acid metabolic process;alcohol catabolic process;alcohol metabolic process;anatomical structure morphogenesis;apocarotenoid biosynthetic process;apocarotenoid metabolic process;biosynthetic process;carbohydrate catabolic process;carbohydrate metabolic process;carboxylic acid biosynthetic process;carboxylic acid metabolic process;catabolic process;cellul…
K4CRC8	Uncharacterized protein OS=Solanum lycopersicum PE=4 SV=1	abscisic acid biosynthetic process;abscisic acid metabolic process;apocarotenoid biosynthetic process;apocarotenoid metabolic process;biosynthetic process;carboxylic acid biosynthetic process;carboxylic acid metabolic process;cellular biosynthetic process;cellular ketone metabolic process;cellular lipid metabolic process;cellular metabolic process;cellular process;isoprenoid biosynthetic process;…
K4C3P2	Uncharacterized protein OS=Solanum lycopersicum PE=4 SV=1	abscisic acid mediated signaling pathway;aldehyde catabolic process;biological regulation;carboxylic acid metabolic process;catabolic process;cellular aldehyde metabolic process;cellular catabolic process;cellular ketone metabolic process;cellular metabolic process;cellular process;cellular response to abscisic acid stimulus;cellular response to chemical stimulus;cellular response to endogenous s…
K4B1D4	Uncharacterized protein OS=Solanum lycopersicum PE=4 SV=1	acetyl-CoA biosynthetic process;acetyl-CoA metabolic process;biosynthetic process;cellular biosynthetic process;cellular metabolic process;cellular process;coenzyme biosynthetic process;coenzyme metabolic process;cofactor biosynthetic process;cofactor metabolic process;establishment of localization;establishment of localization in cell;establishment of protein localization;establishment of protei…
K4DB46	Uncharacterized protein OS=Solanum lycopersicum PE=4 SV=1	acetyl-CoA catabolic process;acetyl-CoA metabolic process;catabolic process;cellular catabolic process;cellular metabolic process;cellular process;coenzyme catabolic process;coenzyme metabolic process;cofactor catabolic process;cofactor metabolic process;metabolic process;tricarboxylic acid cycle
K4CHF9	Uncharacterized protein OS=Solanum lycopersicum PE=4 SV=1	acetyl-CoA catabolic process;acetyl-CoA metabolic process;catabolic process;cellular catabolic process;cellular metabolic process;cellular process;coenzyme catabolic process;coenzyme metabolic process;cofactor catabolic process;cofactor metabolic process;metabolic process;tricarboxylic acid cycle
K4D1P2	Uncharacterized protein OS=Solanum lycopersicum PE=4 SV=1	acetyl-CoA catabolic process;acetyl-CoA metabolic process;catabolic process;cellular catabolic process;cellular metabolic process;cellular process;coenzyme catabolic process;coenzyme metabolic process;cofactor catabolic process;cofactor metabolic process;metabolic process;tricarboxylic acid cycle
K4BPJ0	Uncharacterized protein OS=Solanum lycopersicum PE=4 SV=1	acetyl-CoA catabolic process;acetyl-CoA metabolic process;catabolic process;cellular catabolic process;cellular metabolic process;cellular process;coenzyme catabolic process;coenzyme metabolic process;cofactor catabolic process;cofactor metabolic process;metabolic process;tricarboxylic acid cycle
K4BAF6	Uncharacterized protein OS=Solanum lycopersicum PE=4 SV=1	acetyl-CoA catabolic process;acetyl-CoA metabolic process;catabolic process;cellular catabolic process;cellular metabolic process;cellular process;coenzyme catabolic process;coenzyme metabolic process;cofactor catabolic process;cofactor metabolic process;metabolic process;tricarboxylic acid cycle
K4B8A9	Uncharacterized protein OS=Solanum lycopersicum PE=4 SV=1	acetyl-CoA metabolic process;alcohol metabolic process;biological regulation;biosynthetic process;brassinosteroid biosynthetic process;brassinosteroid metabolic process;carbohydrate biosynthetic process;carbohydrate metabolic process;cellular biosynthetic process;cellular carbohydrate biosynthetic process;cellular carbohydrate metabolic process;cellular component organization;cellular component o…
K4D2Q1	Uncharacterized protein OS=Solanum lycopersicum PE=4 SV=1	actin cytoskeleton organization;actin filament bundle assembly;actin filament organization;actin filament-based process;cellular component assembly;cellular component assembly at cellular level;cellular component organization;cellular component organization at cellular level;cellular component organization or biogenesis;cellular component organization or biogenesis at cellular level;cellular proc…
K4BQ85	Uncharacterized protein OS=Solanum lycopersicum PE=4 SV=1	actin cytoskeleton organization;actin filament bundle assembly;actin filament organization;actin filament-based process;cellular component assembly;cellular component assembly at cellular level;cellular component organization;cellular component organization at cellular level;cellular component organization or biogenesis;cellular component organization or biogenesis at cellular level;cellular proc…
K4B1M7	Uncharacterized protein OS=Solanum lycopersicum PE=4 SV=1	actin cytoskeleton organization;actin filament organization;actin filament-based process;actin nucleation;anatomical structure arrangement;anatomical structure formation involved in morphogenesis;anatomical structure morphogenesis;biological adhesion;biological regulation;carbohydrate mediated signaling;cell adhesion;cell cycle;cell maturation;cell morphogenesis;cell morphogenesis involved in dif…
K4CQL3	Uncharacterized protein OS=Solanum lycopersicum PE=4 SV=1	actin cytoskeleton organization;actin filament organization;actin filament-based process;actin nucleation;anatomical structure development;anatomical structure morphogenesis;anthocyanin accumulation in tissues in response to UV light;auxin polar transport;auxin transport;biological adhesion;biological regulation;carpel development;cell adhesion;cell maturation;cell morphogenesis;cell morphogenesi…
K4BV83	Uncharacterized protein OS=Solanum lycopersicum PE=4 SV=1	actin cytoskeleton organization;actin filament organization;actin filament-based process;cellular component organization;cellular component organization at cellular level;cellular component organization or biogenesis;cellular component organization or biogenesis at cellular level;cellular process;cellular response to abiotic stimulus;cellular response to blue light;cellular response to light stim…
K4BVY3	Uncharacterized protein OS=Solanum lycopersicum PE=4 SV=1	actin filament-based movement;actin filament-based process;cellular component movement;cellular localization;cellular process;Golgi localization;localization;mitochondrion localization;organelle localization;peroxisome localization
K4BPF0	Uncharacterized protein OS=Solanum lycopersicum PE=4 SV=1	activation of immune response;activation of innate immune response;biological regulation;cell cycle;cellular macromolecule metabolic process;cellular metabolic process;cellular nitrogen compound metabolic process;cellular process;cellular response to stimulus;defense response;defense response signaling pathway, resistance gene-dependent;defense response signaling pathway, resistance gene-independ…
K4BM50	Uncharacterized protein OS=Solanum lycopersicum PE=4 SV=1	activation of immune response;activation of innate immune response;biological regulation;cellular macromolecule metabolic process;cellular metabolic process;cellular nitrogen compound metabolic process;cellular process;cellular response to stimulus;defense response;defense response signaling pathway, resistance gene-dependent;defense response signaling pathway, resistance gene-independent;defense…
K4AZJ6	Uncharacterized protein OS=Solanum lycopersicum PE=4 SV=1	acyl-CoA metabolic process;cellular metabolic process;cellular process;coenzyme metabolic process;cofactor metabolic process;metabolic process;thioester metabolic process
K4AV57	Uncharacterized protein OS=Solanum lycopersicum PE=4 SV=1	aerobic respiration;alcohol catabolic process;alcohol metabolic process;biosynthetic process;carbohydrate catabolic process;carbohydrate metabolic process;catabolic process;cellular biosynthetic process;cellular carbohydrate catabolic process;cellular carbohydrate metabolic process;cellular catabolic process;cellular component assembly;cellular component assembly at cellular level;cellular compon…
K4C762	Uncharacterized protein OS=Solanum lycopersicum PE=4 SV=1	aerobic respiration;alcohol catabolic process;alcohol metabolic process;biosynthetic process;carbohydrate catabolic process;carbohydrate metabolic process;catabolic process;cellular biosynthetic process;cellular carbohydrate catabolic process;cellular carbohydrate metabolic process;cellular catabolic process;cellular component assembly;cellular component assembly at cellular level;cellular compon…
K4CX56	Uncharacterized protein OS=Solanum lycopersicum PE=4 SV=1	aerobic respiration;alcohol catabolic process;alcohol metabolic process;biosynthetic process;carbohydrate catabolic process;carbohydrate metabolic process;catabolic process;cellular biosynthetic process;cellular carbohydrate catabolic process;cellular carbohydrate metabolic process;cellular catabolic process;cellular component assembly;cellular component assembly at cellular level;cellular compon…
K4BK60	Uncharacterized protein OS=Solanum lycopersicum PE=4 SV=1	aerobic respiration;biological regulation;biosynthetic process;cellular biosynthetic process;cellular metabolic process;cellular nitrogen compound biosynthetic process;cellular nitrogen compound metabolic process;cellular process;cellular respiration;coenzyme biosynthetic process;coenzyme metabolic process;cofactor biosynthetic process;cofactor metabolic process;energy derivation by oxidation of …
K4BSS5	Uncharacterized protein OS=Solanum lycopersicum PE=4 SV=1	aging;defense response;defense response to bacterium;defense response to fungus;developmental process;leaf senescence;multi-organism process;organ senescence;response to abiotic stimulus;response to bacterium;response to biotic stimulus;response to cold;response to fungus;response to other organism;response to stimulus;response to stress;response to temperature stimulus
K4CJ99	Uncharacterized protein OS=Solanum lycopersicum PE=4 SV=1	alcohol biosynthetic process;alcohol catabolic process;alcohol metabolic process;amine biosynthetic process;amine metabolic process;anatomical structure morphogenesis;biosynthetic process;carbohydrate biosynthetic process;carbohydrate catabolic process;carbohydrate metabolic process;carboxylic acid biosynthetic process;carboxylic acid metabolic process;catabolic process;cell growth;cell morphogen…
K4CJG6	Uncharacterized protein OS=Solanum lycopersicum PE=4 SV=1	alcohol biosynthetic process;alcohol catabolic process;alcohol metabolic process;biosynthetic process;carbohydrate biosynthetic process;carbohydrate catabolic process;carbohydrate metabolic process;catabolic process;cellular biosynthetic process;cellular carbohydrate biosynthetic process;cellular carbohydrate catabolic process;cellular carbohydrate metabolic process;cellular component organizatio…
K4CPT1	Uncharacterized protein OS=Solanum lycopersicum PE=4 SV=1	alcohol biosynthetic process;alcohol catabolic process;alcohol metabolic process;biosynthetic process;carbohydrate biosynthetic process;carbohydrate catabolic process;carbohydrate metabolic process;catabolic process;cellular biosynthetic process;cellular carbohydrate biosynthetic process;cellular carbohydrate catabolic process;cellular carbohydrate metabolic process;cellular component organizatio…
K4AZZ5	Uncharacterized protein OS=Solanum lycopersicum PE=4 SV=1	alcohol biosynthetic process;alcohol metabolic process;biosynthetic process;carbohydrate biosynthetic process;carbohydrate metabolic process;carboxylic acid biosynthetic process;carboxylic acid metabolic process;cellular biosynthetic process;cellular carbohydrate biosynthetic process;cellular carbohydrate metabolic process;cellular component organization;cellular component organization at cellula…
K4B1Y2	Uncharacterized protein OS=Solanum lycopersicum PE=4 SV=1	alcohol biosynthetic process;alcohol metabolic process;biosynthetic process;carbohydrate biosynthetic process;carbohydrate metabolic process;cellular biosynthetic process;cellular carbohydrate biosynthetic process;cellular carbohydrate metabolic process;cellular component organization;cellular component organization at cellular level;cellular component organization or biogenesis;cellular componen…
K4AY44	Uncharacterized protein OS=Solanum lycopersicum PE=4 SV=1	alcohol biosynthetic process;alcohol metabolic process;biosynthetic process;carbohydrate metabolic process;cellular biosynthetic process;cellular carbohydrate metabolic process;cellular lipid metabolic process;cellular macromolecule biosynthetic process;cellular macromolecule metabolic process;cellular metabolic process;cellular nitrogen compound metabolic process;cellular process;cellular protei…
K4D4V8	Uncharacterized protein OS=Solanum lycopersicum PE=4 SV=1	alcohol biosynthetic process;alcohol metabolic process;biosynthetic process;cellular biosynthetic process;cellular lipid metabolic process;cellular metabolic process;cellular process;dolichol biosynthetic process;dolichol metabolic process;isoprenoid biosynthetic process;isoprenoid metabolic process;lipid biosynthetic process;lipid metabolic process;metabolic process;polyprenol biosynthetic proce…
K4D9X3	Uncharacterized protein OS=Solanum lycopersicum PE=4 SV=1	alcohol catabolic process;alcohol metabolic process;amine biosynthetic process;amine catabolic process;amine metabolic process;aromatic amino acid family metabolic process;biosynthetic process;carbohydrate biosynthetic process;carbohydrate catabolic process;carbohydrate metabolic process;carboxylic acid biosynthetic process;carboxylic acid catabolic process;carboxylic acid metabolic process;carot…
K4CFW6	Uncharacterized protein OS=Solanum lycopersicum PE=4 SV=1	alcohol catabolic process;alcohol metabolic process;amine biosynthetic process;amine metabolic process;anatomical structure morphogenesis;aromatic amino acid family biosynthetic process;aromatic amino acid family metabolic process;aromatic compound biosynthetic process;biological regulation;biosynthetic process;carbohydrate biosynthetic process;carbohydrate catabolic process;carbohydrate metaboli…
K4CXU6	Uncharacterized protein OS=Solanum lycopersicum PE=4 SV=1	alcohol catabolic process;alcohol metabolic process;amine biosynthetic process;amine metabolic process;aromatic amino acid family biosynthetic process;aromatic amino acid family metabolic process;aromatic compound biosynthetic process;biological regulation;biosynthetic process;carbohydrate catabolic process;carbohydrate metabolic process;carboxylic acid biosynthetic process;carboxylic acid metabo…
K4CIT0	Uncharacterized protein OS=Solanum lycopersicum PE=4 SV=1	alcohol catabolic process;alcohol metabolic process;amine biosynthetic process;amine metabolic process;aromatic amino acid family biosynthetic process;aromatic amino acid family metabolic process;aromatic compound biosynthetic process;biosynthetic process;carbohydrate biosynthetic process;carbohydrate catabolic process;carbohydrate metabolic process;carboxylic acid biosynthetic process;carboxylic…
K4C9D8	Uncharacterized protein OS=Solanum lycopersicum PE=4 SV=1	alcohol catabolic process;alcohol metabolic process;amine biosynthetic process;amine metabolic process;biological regulation;biosynthetic process;carbohydrate catabolic process;carbohydrate metabolic process;carboxylic acid biosynthetic process;carboxylic acid metabolic process;catabolic process;cation homeostasis;cation transport;cellular amine metabolic process;cellular amino acid biosynthetic …
K4CSE1	Uncharacterized protein OS=Solanum lycopersicum PE=4 SV=1	alcohol catabolic process;alcohol metabolic process;amine biosynthetic process;amine metabolic process;biosynthetic process;carbohydrate catabolic process;carbohydrate metabolic process;carboxylic acid biosynthetic process;carboxylic acid metabolic process;catabolic process;cellular aldehyde metabolic process;cellular amine metabolic process;cellular amino acid biosynthetic process;cellular amino…
K4BM13	Uncharacterized protein OS=Solanum lycopersicum PE=4 SV=1	alcohol catabolic process;alcohol metabolic process;amine metabolic process;branched chain family amino acid metabolic process;carbohydrate catabolic process;carbohydrate metabolic process;carboxylic acid metabolic process;catabolic process;cellular amine metabolic process;cellular amino acid metabolic process;cellular carbohydrate catabolic process;cellular carbohydrate metabolic process;cellula…
K4C945	Uncharacterized protein OS=Solanum lycopersicum PE=4 SV=1	alcohol catabolic process;alcohol metabolic process;anatomical structure morphogenesis;aromatic compound biosynthetic process;biological regulation;biosynthetic process;carbohydrate catabolic process;carbohydrate metabolic process;carboxylic acid biosynthetic process;carboxylic acid metabolic process;carotenoid biosynthetic process;carotenoid metabolic process;catabolic process;cell differentiati…
K4CUE5	Uncharacterized protein OS=Solanum lycopersicum PE=4 SV=1	alcohol catabolic process;alcohol metabolic process;anatomical structure morphogenesis;biological regulation;biosynthetic process;carbohydrate catabolic process;carbohydrate metabolic process;catabolic process;cell differentiation;cellular biosynthetic process;cellular carbohydrate catabolic process;cellular carbohydrate metabolic process;cellular component assembly;cellular component assembly at…
K4BK24	Uncharacterized protein OS=Solanum lycopersicum PE=4 SV=1	alcohol catabolic process;alcohol metabolic process;anatomical structure morphogenesis;biosynthetic process;carbohydrate biosynthetic process;carbohydrate catabolic process;carbohydrate metabolic process;carotenoid biosynthetic process;carotenoid metabolic process;catabolic process;cellular biosynthetic process;cellular carbohydrate biosynthetic process;cellular carbohydrate catabolic process;cel…
K4BLS5	Uncharacterized protein OS=Solanum lycopersicum PE=4 SV=1	alcohol catabolic process;alcohol metabolic process;anatomical structure morphogenesis;biosynthetic process;carbohydrate catabolic process;carbohydrate metabolic process;carotenoid biosynthetic process;carotenoid metabolic process;catabolic process;cell differentiation;cellular biosynthetic process;cellular carbohydrate catabolic process;cellular carbohydrate metabolic process;cellular component …
K4D594	Uncharacterized protein OS=Solanum lycopersicum PE=4 SV=1	alcohol catabolic process;alcohol metabolic process;anatomical structure morphogenesis;biosynthetic process;carbohydrate catabolic process;carbohydrate metabolic process;catabolic process;cell growth;cell morphogenesis;cell morphogenesis involved in differentiation;cell tip growth;cellular biosynthetic process;cellular carbohydrate catabolic process;cellular carbohydrate metabolic process;cellula…
K4DC48	Uncharacterized protein OS=Solanum lycopersicum PE=4 SV=1	alcohol catabolic process;alcohol metabolic process;aromatic compound biosynthetic process;biological regulation;biosynthetic process;carbohydrate catabolic process;carbohydrate metabolic process;carboxylic acid biosynthetic process;carboxylic acid metabolic process;carotenoid biosynthetic process;carotenoid metabolic process;catabolic process;cellular aldehyde metabolic process;cellular aromatic…
K4CPY0	Uncharacterized protein OS=Solanum lycopersicum PE=4 SV=1	alcohol catabolic process;alcohol metabolic process;biological regulation;biosynthetic process;carbohydrate biosynthetic process;carbohydrate catabolic process;carbohydrate metabolic process;carboxylic acid metabolic process;catabolic process;cation homeostasis;cation transport;cellular aldehyde metabolic process;cellular biosynthetic process;cellular carbohydrate biosynthetic process;cellular ca…
K4BMH2	Uncharacterized protein OS=Solanum lycopersicum PE=4 SV=1	alcohol catabolic process;alcohol metabolic process;biological regulation;biosynthetic process;carbohydrate biosynthetic process;carbohydrate catabolic process;carbohydrate metabolic process;carboxylic acid metabolic process;catabolic process;cell wall organization;cell wall organization or biogenesis;cellular aldehyde metabolic process;cellular biosynthetic process;cellular carbohydrate biosynth…
K4BJ21	Uncharacterized protein OS=Solanum lycopersicum PE=4 SV=1	alcohol catabolic process;alcohol metabolic process;biological regulation;biosynthetic process;carbohydrate biosynthetic process;carbohydrate catabolic process;carbohydrate metabolic process;carboxylic acid metabolic process;catabolic process;cellular aldehyde metabolic process;cellular biosynthetic process;cellular carbohydrate biosynthetic process;cellular carbohydrate catabolic process;cellula…
K4C601	Uncharacterized protein OS=Solanum lycopersicum PE=4 SV=1	alcohol catabolic process;alcohol metabolic process;biological regulation;biosynthetic process;carbohydrate biosynthetic process;carbohydrate catabolic process;carbohydrate metabolic process;catabolic process;cellular biosynthetic process;cellular carbohydrate biosynthetic process;cellular carbohydrate catabolic process;cellular carbohydrate metabolic process;cellular glucan metabolic process;cel…
K4CR41	Uncharacterized protein OS=Solanum lycopersicum PE=4 SV=1	alcohol catabolic process;alcohol metabolic process;biological regulation;biosynthetic process;carbohydrate biosynthetic process;carbohydrate catabolic process;carbohydrate metabolic process;catabolic process;cellular biosynthetic process;cellular carbohydrate biosynthetic process;cellular carbohydrate catabolic process;cellular carbohydrate metabolic process;cellular glucan metabolic process;cel…
K4CA08	Uncharacterized protein OS=Solanum lycopersicum PE=4 SV=1	alcohol catabolic process;alcohol metabolic process;biological regulation;biosynthetic process;carbohydrate catabolic process;carbohydrate metabolic process;carboxylic acid biosynthetic process;carboxylic acid metabolic process;carotenoid biosynthetic process;carotenoid metabolic process;catabolic process;cellular aldehyde metabolic process;cellular biosynthetic process;cellular carbohydrate cata…
K4BDU3	Uncharacterized protein OS=Solanum lycopersicum PE=4 SV=1	alcohol catabolic process;alcohol metabolic process;biological regulation;biosynthetic process;carbohydrate catabolic process;carbohydrate metabolic process;carboxylic acid metabolic process;catabolic process;cellular aldehyde metabolic process;cellular biosynthetic process;cellular carbohydrate catabolic process;cellular carbohydrate metabolic process;cellular ketone metabolic process;cellular l…
K4C035	Uncharacterized protein OS=Solanum lycopersicum PE=4 SV=1	alcohol catabolic process;alcohol metabolic process;biological regulation;carbohydrate catabolic process;carbohydrate metabolic process;catabolic process;cation homeostasis;cation transport;cellular carbohydrate catabolic process;cellular carbohydrate metabolic process;cellular cation homeostasis;cellular chemical homeostasis;cellular homeostasis;cellular ion homeostasis;cellular metabolic proces…
K4CX39	Uncharacterized protein OS=Solanum lycopersicum PE=4 SV=1	alcohol catabolic process;alcohol metabolic process;biological regulation;carbohydrate catabolic process;carbohydrate metabolic process;catabolic process;cellular carbohydrate catabolic process;cellular carbohydrate metabolic process;cellular component assembly;cellular component assembly at cellular level;cellular component organization;cellular component organization at cellular level;cellular …
K4CNT2	Uncharacterized protein OS=Solanum lycopersicum PE=4 SV=1	alcohol catabolic process;alcohol metabolic process;biosynthetic process;carbohydrate biosynthetic process;carbohydrate catabolic process;carbohydrate metabolic process;carboxylic acid metabolic process;catabolic process;cellular aldehyde metabolic process;cellular biosynthetic process;cellular carbohydrate biosynthetic process;cellular carbohydrate catabolic process;cellular carbohydrate metabol…
K4BBJ0	Uncharacterized protein OS=Solanum lycopersicum PE=4 SV=1	alcohol catabolic process;alcohol metabolic process;biosynthetic process;carbohydrate biosynthetic process;carbohydrate catabolic process;carbohydrate metabolic process;catabolic process;cellular biosynthetic process;cellular carbohydrate biosynthetic process;cellular carbohydrate catabolic process;cellular carbohydrate metabolic process;cellular catabolic process;cellular macromolecule catabolic…
K4CWM3	Uncharacterized protein OS=Solanum lycopersicum PE=4 SV=1	alcohol catabolic process;alcohol metabolic process;biosynthetic process;carbohydrate catabolic process;carbohydrate metabolic process;carboxylic acid metabolic process;carotenoid biosynthetic process;carotenoid metabolic process;catabolic process;cellular aldehyde metabolic process;cellular biosynthetic process;cellular carbohydrate catabolic process;cellular carbohydrate metabolic process;cellu…
K4BBM2	Uncharacterized protein OS=Solanum lycopersicum PE=4 SV=1	alcohol catabolic process;alcohol metabolic process;biosynthetic process;carbohydrate catabolic process;carbohydrate metabolic process;carboxylic acid metabolic process;catabolic process;cation transport;cellular aldehyde metabolic process;cellular biosynthetic process;cellular carbohydrate catabolic process;cellular carbohydrate metabolic process;cellular ketone metabolic process;cellular lipid …
K4BCG1	Uncharacterized protein OS=Solanum lycopersicum PE=4 SV=1	alcohol catabolic process;alcohol metabolic process;biosynthetic process;carbohydrate catabolic process;carbohydrate metabolic process;carboxylic acid metabolic process;catabolic process;cellular aldehyde metabolic process;cellular biosynthetic process;cellular carbohydrate catabolic process;cellular carbohydrate metabolic process;cellular component organization;cellular component organization or…
K4B012	Uncharacterized protein OS=Solanum lycopersicum PE=4 SV=1	alcohol catabolic process;alcohol metabolic process;biosynthetic process;carbohydrate catabolic process;carbohydrate metabolic process;carboxylic acid metabolic process;catabolic process;cellular aldehyde metabolic process;cellular biosynthetic process;cellular carbohydrate catabolic process;cellular carbohydrate metabolic process;cellular component assembly;cellular component assembly at cellula…
K4CXG8	Uncharacterized protein OS=Solanum lycopersicum PE=4 SV=1	alcohol catabolic process;alcohol metabolic process;biosynthetic process;carbohydrate catabolic process;carbohydrate metabolic process;carboxylic acid metabolic process;catabolic process;cellular aldehyde metabolic process;cellular biosynthetic process;cellular carbohydrate catabolic process;cellular carbohydrate metabolic process;cellular component assembly;cellular component assembly at cellula…
K4AXB5	Uncharacterized protein OS=Solanum lycopersicum PE=4 SV=1	alcohol catabolic process;alcohol metabolic process;calcium ion transport;carbohydrate catabolic process;carbohydrate metabolic process;catabolic process;cation transport;cellular carbohydrate catabolic process;cellular carbohydrate metabolic process;cellular component organization;cellular component organization at cellular level;cellular component organization or biogenesis;cellular component o…
K4CMP8	Uncharacterized protein OS=Solanum lycopersicum PE=4 SV=1	alcohol catabolic process;alcohol metabolic process;carbohydrate catabolic process;carbohydrate metabolic process;catabolic process;cellular carbohydrate catabolic process;cellular carbohydrate metabolic process;cellular macromolecule metabolic process;cellular metabolic process;cellular process;cellular protein metabolic process;establishment of localization;establishment of localization in cell…
K4BXJ9	Uncharacterized protein OS=Solanum lycopersicum PE=4 SV=1	alcohol catabolic process;alcohol metabolic process;carbohydrate catabolic process;carbohydrate metabolic process;catabolic process;cellular carbohydrate catabolic process;cellular carbohydrate metabolic process;cellular metabolic process;cellular nitrogen compound metabolic process;cellular process;coenzyme metabolic process;cofactor metabolic process;glucose catabolic process;glucose metabolic …
K4CBQ8	Uncharacterized protein OS=Solanum lycopersicum PE=4 SV=1	alcohol catabolic process;alcohol metabolic process;carbohydrate catabolic process;carbohydrate metabolic process;catabolic process;cellular carbohydrate catabolic process;cellular carbohydrate metabolic process;cellular metabolic process;cellular process;glucose catabolic process;glucose metabolic process;hexose catabolic process;hexose metabolic process;metabolic process;monosaccharide cataboli…
K4AZ18	Uncharacterized protein OS=Solanum lycopersicum PE=4 SV=1	alcohol catabolic process;alcohol metabolic process;carbohydrate catabolic process;carbohydrate metabolic process;catabolic process;cellular carbohydrate catabolic process;cellular carbohydrate metabolic process;cellular metabolic process;cellular process;glucose catabolic process;glucose metabolic process;hexose catabolic process;hexose metabolic process;metabolic process;monosaccharide cataboli…
K4BLQ1	Uncharacterized protein OS=Solanum lycopersicum PE=4 SV=1	alcohol metabolic process;alditol metabolic process;carbohydrate metabolic process;carboxylic acid catabolic process;carboxylic acid metabolic process;catabolic process;cellular carbohydrate metabolic process;cellular catabolic process;cellular ketone metabolic process;cellular lipid catabolic process;cellular lipid metabolic process;cellular metabolic process;cellular process;defense response;de…
K4C8C0	Uncharacterized protein OS=Solanum lycopersicum PE=4 SV=1	alcohol metabolic process;alditol metabolic process;carbohydrate metabolic process;cellular carbohydrate metabolic process;cellular metabolic process;cellular process;glycerol metabolic process;lipid metabolic process;metabolic process;polyol metabolic process;primary metabolic process;small molecule metabolic process
K4CHJ1	Uncharacterized protein OS=Solanum lycopersicum PE=4 SV=1	alcohol metabolic process;alditol metabolic process;carbohydrate metabolic process;cellular carbohydrate metabolic process;cellular metabolic process;cellular process;glycerol metabolic process;lipid metabolic process;metabolic process;polyol metabolic process;primary metabolic process;small molecule metabolic process
K4C8V8	Uncharacterized protein OS=Solanum lycopersicum PE=4 SV=1	alcohol metabolic process;alditol metabolic process;carbohydrate metabolic process;cellular carbohydrate metabolic process;cellular metabolic process;cellular process;glycerol metabolic process;metabolic process;polyol metabolic process;primary metabolic process;small molecule metabolic process
K4CB23	Uncharacterized protein OS=Solanum lycopersicum PE=4 SV=1	alcohol metabolic process;amine biosynthetic process;amine catabolic process;amine metabolic process;aromatic amino acid family metabolic process;biological regulation;biosynthetic process;carbohydrate metabolic process;carboxylic acid biosynthetic process;carboxylic acid catabolic process;carboxylic acid metabolic process;carotenoid biosynthetic process;carotenoid metabolic process;catabolic pro…
K4BTE6	Uncharacterized protein OS=Solanum lycopersicum PE=4 SV=1	alcohol metabolic process;anatomical structure development;aromatic compound biosynthetic process;biosynthetic process;carbohydrate metabolic process;cellular aromatic compound metabolic process;cellular biosynthetic process;cellular lipid metabolic process;cellular metabolic process;cellular process;developmental process;developmental process involved in reproduction;flavonoid biosynthetic proce…
K4B3W5	Uncharacterized protein OS=Solanum lycopersicum PE=4 SV=1	alcohol metabolic process;anatomical structure morphogenesis;biological regulation;biosynthetic process;carbohydrate metabolic process;carboxylic acid metabolic process;cellular aldehyde metabolic process;cellular biosynthetic process;cellular carbohydrate metabolic process;cellular component organization;cellular component organization at cellular level;cellular component organization or biogene…
K4CTS9	Uncharacterized protein OS=Solanum lycopersicum PE=4 SV=1	alcohol metabolic process;attachment of GPI anchor to protein;carbohydrate metabolic process;cellular carbohydrate metabolic process;cellular macromolecule metabolic process;cellular metabolic process;cellular process;cellular protein metabolic process;D-xylose metabolic process;macromolecule metabolic process;macromolecule modification;metabolic process;monosaccharide metabolic process;pentose m…
K4CG24	Uncharacterized protein OS=Solanum lycopersicum PE=4 SV=1	alcohol metabolic process;biological regulation;biosynthetic process;carbohydrate mediated signaling;carbohydrate metabolic process;carboxylic acid metabolic process;cell surface receptor linked signaling pathway;cellular aldehyde metabolic process;cellular biosynthetic process;cellular carbohydrate metabolic process;cellular component assembly;cellular component assembly at cellular level;cellul…
K4CVU5	Uncharacterized protein OS=Solanum lycopersicum PE=4 SV=1	alcohol metabolic process;biological regulation;biosynthetic process;carbohydrate metabolic process;carboxylic acid metabolic process;cation homeostasis;cation transport;cellular aldehyde metabolic process;cellular biosynthetic process;cellular carbohydrate metabolic process;cellular cation homeostasis;cellular chemical homeostasis;cellular component organization;cellular component organization o…
K4C2C7	Uncharacterized protein OS=Solanum lycopersicum PE=4 SV=1	alcohol metabolic process;biosynthetic process;calcium ion transport;carboxylic acid biosynthetic process;carboxylic acid metabolic process;cation transport;cellular biosynthetic process;cellular component organization;cellular component organization at cellular level;cellular component organization or biogenesis;cellular component organization or biogenesis at cellular level;cellular ketone meta…
K4BM94	Uncharacterized protein OS=Solanum lycopersicum PE=4 SV=1	alcohol metabolic process;biosynthetic process;carbohydrate metabolic process;carboxylic acid metabolic process;carotenoid biosynthetic process;carotenoid metabolic process;cellular aldehyde metabolic process;cellular biosynthetic process;cellular carbohydrate metabolic process;cellular component organization;cellular component organization at cellular level;cellular component organization or bio…
K4BB37	Uncharacterized protein OS=Solanum lycopersicum PE=4 SV=1	alcohol metabolic process;biosynthetic process;carbohydrate metabolic process;carboxylic acid metabolic process;catabolic process;cellular aldehyde metabolic process;cellular biosynthetic process;cellular carbohydrate metabolic process;cellular catabolic process;cellular ketone metabolic process;cellular lipid metabolic process;cellular metabolic process;cellular process;cellular response to chem…
K4CN84	Uncharacterized protein OS=Solanum lycopersicum PE=4 SV=1	alcohol metabolic process;biosynthetic process;carbohydrate metabolic process;carboxylic acid metabolic process;cell wall biogenesis;cell wall organization or biogenesis;cellular aldehyde metabolic process;cellular biosynthetic process;cellular carbohydrate metabolic process;cellular cell wall organization or biogenesis;cellular component biogenesis;cellular component biogenesis at cellular level…
K4AYS8	Uncharacterized protein OS=Solanum lycopersicum PE=4 SV=1	alcohol metabolic process;biosynthetic process;carbohydrate metabolic process;carboxylic acid metabolic process;cellular aldehyde metabolic process;cellular biosynthetic process;cellular carbohydrate metabolic process;cellular component organization;cellular component organization at cellular level;cellular component organization or biogenesis;cellular component organization or biogenesis at cell…
K4C647	Uncharacterized protein OS=Solanum lycopersicum PE=4 SV=1	alcohol metabolic process;biosynthetic process;carbohydrate metabolic process;carboxylic acid metabolic process;cellular aldehyde metabolic process;cellular biosynthetic process;cellular carbohydrate metabolic process;cellular ketone metabolic process;cellular lipid metabolic process;cellular metabolic process;cellular process;glyceraldehyde-3-phosphate metabolic process;isopentenyl diphosphate b…
K4D601	Uncharacterized protein OS=Solanum lycopersicum PE=4 SV=1	alcohol metabolic process;carbohydrate metabolic process;cellular carbohydrate metabolic process;cellular metabolic process;cellular nitrogen compound metabolic process;cellular process;glucose metabolic process;hexose metabolic process;metabolic process;monosaccharide metabolic process;nitrogen compound metabolic process;nucleobase-containing compound metabolic process;nucleotide-sugar metabolic…
K4AW47	Uncharacterized protein OS=Solanum lycopersicum PE=4 SV=1	alcohol metabolic process;carbohydrate metabolic process;cellular carbohydrate metabolic process;cellular metabolic process;cellular process;galactose metabolic process;hexose metabolic process;metabolic process;monosaccharide metabolic process;primary metabolic process;small molecule metabolic process
K4CU67	Uncharacterized protein OS=Solanum lycopersicum PE=4 SV=1	alcohol metabolic process;ethanol metabolic process;ethanol oxidation;metabolic process;oxidation-reduction process;primary alcohol metabolic process;small molecule metabolic process
K4CW14	Uncharacterized protein OS=Solanum lycopersicum PE=4 SV=1	aldehyde catabolic process;amine catabolic process;amine metabolic process;branched chain family amino acid catabolic process;branched chain family amino acid metabolic process;carboxylic acid catabolic process;carboxylic acid metabolic process;catabolic process;cellular aldehyde metabolic process;cellular amine metabolic process;cellular amino acid catabolic process;cellular amino acid metabolic…
[truncated: 1,315 more rows]

## Sheet: Interaction_Regular
	STRING Protein interaction network of sample Regular (only immune and stress response proteins shown)
	Confidence level: High (0.7)
